# Supplementary material for: A multi-omics analysis identifies molecular features associated with fertility in heifers (Bos taurus)
Source: Sci Rep. 2023 Aug 4;13:12664. doi: 10.1038/s41598-023-39858-0 (PMC10403585; doi:10.1038/s41598-023-39858-0)
Supplement: Supplementary file 2 — Supplementary Information 2. [file 41598_2023_39858_MOESM2_ESM.xlsx]

## Sheet: angus_holstein_genotypes_qc_dat
Estimates of relatedness (lower triangle) and inbreeding (diagonal)
Breed	Sample ID	Sample_1	Sample_2	Sample_3	Sample_4	Sample_5	Sample_6	Sample_7	Sample_8	Sample_9	Sample_10	Sample_11	Sample_12	Sample_13	Sample_14	Sample_15	Sample_16	Sample_17	Sample_18	Sample_19	Sample_20	Sample_21	Sample_22
Holstein	Sample_1	1.08614
Holstein	Sample_2	0.175852	1.0622
Holstein	Sample_3	0.132934	0.0786326	1.07225
Holstein	Sample_4	0.211885	0.117685	0.287008	1.019
Holstein	Sample_5	0.129678	0.127473	0.141105	0.10591	1.14286
Holstein	Sample_6	0.0898733	0.129848	0.149044	0.084637	0.268721	1.13966
Holstein	Sample_7	0.197396	0.175516	0.146799	0.216424	0.179404	0.14415	1.03216
Holstein	Sample_8	0.214026	0.32936	0.100687	0.186373	0.0950101	0.117043	0.156906	1.02237
Holstein	Sample_9	0.130305	0.0878428	0.32471	0.373388	0.126073	0.0784041	0.172895	0.108189	1.08627
Holstein	Sample_10	0.182636	0.269277	0.091545	0.123844	0.0717739	0.173054	0.144058	0.323249	0.0956321	1.04665
Angus	Sample_11	-0.22036	-0.222252	-0.216947	-0.239237	-0.205892	-0.194061	-0.226336	-0.229944	-0.226962	-0.217662	0.977219
Angus	Sample_12	-0.214415	-0.216803	-0.212921	-0.22485	-0.187671	-0.196102	-0.209688	-0.221599	-0.225013	-0.212688	0.0528899	1.00826
Angus	Sample_13	-0.198503	-0.199367	-0.197146	-0.220744	-0.187528	-0.19329	-0.205576	-0.202728	-0.193574	-0.196643	0.0543309	0.104217	1.05989
Angus	Sample_14	-0.213995	-0.215747	-0.21939	-0.231431	-0.197697	-0.191915	-0.215429	-0.230278	-0.221758	-0.214065	0.100656	0.276834	0.0467522	1.00802
Angus	Sample_15	-0.216705	-0.213112	-0.197847	-0.224818	-0.198714	-0.205621	-0.210562	-0.211926	-0.215619	-0.212666	0.190602	0.0915124	0.0826358	0.0725822	0.987252
Angus	Sample_16	-0.212651	-0.208834	-0.2239	-0.230988	-0.199043	-0.202886	-0.21981	-0.231616	-0.221677	-0.209096	0.172326	0.0863896	0.0644944	0.125298	0.0760984	0.960192
Angus	Sample_17	-0.209613	-0.210616	-0.208132	-0.226408	-0.190069	-0.204498	-0.210912	-0.218407	-0.212742	-0.206144	0.0802295	0.108972	0.106461	0.114032	0.0807007	0.054771	1.07157
Angus	Sample_18	-0.225846	-0.227054	-0.222804	-0.233677	-0.209164	-0.209519	-0.227585	-0.226917	-0.213991	-0.21562	0.145322	0.0855901	0.128681	0.0628431	0.0849965	0.128438	0.132202	1.01485
Angus	Sample_19	-0.206436	-0.199351	-0.200885	-0.223839	-0.191914	-0.189758	-0.202618	-0.211767	-0.205592	-0.206668	0.100707	0.0618605	0.0847171	0.0796406	0.133815	0.0737866	0.0775906	0.0919451	1.03382
Angus	Sample_20	-0.225245	-0.222195	-0.217755	-0.237027	-0.21063	-0.198929	-0.223326	-0.234552	-0.224743	-0.218116	0.246251	0.0538049	0.070959	0.101206	0.126725	0.169895	0.0477571	0.166557	0.0761634	0.997098
Angus	Sample_21	-0.192314	-0.204261	-0.202353	-0.212709	-0.2009	-0.189902	-0.205304	-0.212034	-0.214643	-0.201884	0.0373366	0.0860991	0.092535	0.0899922	0.0755912	0.165132	0.0721961	0.0800696	0.0973602	0.079813	1.0204
Angus	Sample_22	-0.214969	-0.214432	-0.205074	-0.22065	-0.209137	-0.198262	-0.208887	-0.221685	-0.207679	-0.210778	0.0412866	0.104891	0.0988938	0.0733013	0.104626	0.083242	0.150579	0.0902108	0.126952	0.0758494	0.139294	1.02192
