# Supplementary material for: A multi-omics analysis identifies molecular features associated with fertility in heifers (Bos taurus)
Source: Sci Rep. 2023 Aug 4;13:12664. doi: 10.1038/s41598-023-39858-0 (PMC10403585; doi:10.1038/s41598-023-39858-0)
Supplement: Supplementary file 3 — Supplementary Information 3. [file 41598_2023_39858_MOESM3_ESM.xlsx]

## Sheet: Additional_file_3
Genome-wide association analysis of heifer fertility
Chromosome	nucleotide position (btau9)	SNP	A1	F_A	F_U	A2	P	OR	EMP1	NP
chr12	85648422	BovineHD1200026258	G	0.7083	0	A	6.753e-07	NA	1.95e-05	1000000
chr11	37666527	Hapmap31720-BTA-126418	G	0.125	0.7778	A	2.658e-05	0.04082	0.0001431	286567
chr12	85591692	BovineHD1200026243	G	0.5	0	A	0.0001342	NA	0.002139	19168
chr27	2623710	BovineHD2700000503	C	0.1667	0.75	T	0.0001727	0.06667	0.0002232	183683
chr5	118332762	BovineHD0500034893	G	0.1667	0.75	A	0.0001727	0.06667	0.0008473	48976
chr5	118333563	BovineHD0500034894	G	0.1667	0.75	T	0.0001727	0.06667	0.0008473	48976
chr10	81087945	BovineHD1000023222	A	0.2083	0.8	G	0.0001889	0.06579	0.001012	40503
chr5	118786801	BovineHD0500035150	T	0.2083	0.8	C	0.0001889	0.06579	0.005357	7653
chr25	34878103	BovineHD2500009748	A	0.7083	0.15	G	0.0002696	13.76	0.0011	37732
chr25	36639095	BovineHD2500010306	T	0.08333	0.6	G	0.000336	0.06061	0.000432	94914
chr25	36646523	BovineHD2500010308	T	0.08333	0.6	C	0.000336	0.06061	0.000432	94914
chr25	36648729	BovineHD2500010309	T	0.08333	0.6	C	0.000336	0.06061	0.000432	94914
chr12	85604893	ARS-BFGL-NGS-112930	A	0.4583	0	G	0.0003474	NA	0.003832	10697
chr16	58375024	BovineHD1600016722	G	0.4583	0	A	0.0003474	NA	1.2e-05	1000000
chr23	18052147	BovineHD2300004608	C	0.4583	0	T	0.0003474	NA	0.00124	33071
chr6	41204988	Hapmap44280-BTA-75941	A	0.4583	0	G	0.0003474	NA	0.001035	39611
chr11	37668186	BovineHD1100011122	C	0.125	0.65	T	0.0004676	0.07692	0.0008769	46755
chr11	37668950	BovineHD1100011123	C	0.125	0.65	T	0.0004676	0.07692	0.0008769	46755
chr13	20915963	BovineHD1300006153	A	0.125	0.65	G	0.0004676	0.07692	0.0008805	47133
chr28	11427524	BovineHD2800003416	T	0.125	0.65	C	0.0004676	0.07692	0.0009761	42002
chr5	118331740	BovineHD0500034892	A	0.1818	0.75	G	0.0004731	0.07407	0.00175	23426
chr1	29025677	BovineHD0100008467	T	0.625	0.1	C	0.0005046	15	0.0009002	45543
chr1	29021209	BTB-00012150	A	0.625	0.1	G	0.0005046	15	0.0009002	45543
chr26	28019563	BovineHD2600007565	C	0.625	0.1	A	0.0005046	15	0.001706	24027
chr26	28024625	BovineHD2600007566	C	0.625	0.1	T	0.0005046	15	0.001706	24027
chr3	22269329	BovineHD0300007001	C	0.1667	0.7	T	0.0005744	0.08571	0.0004834	84809
chr5	118082511	BovineHD0500034794	T	0.1667	0.7	C	0.0005744	0.08571	0.003759	10906
chr5	118322074	BovineHD0500034888	G	0.2083	0.75	A	0.0006438	0.08772	0.003816	10873
chr5	118326410	BovineHD0500034889	T	0.2083	0.75	C	0.0006438	0.08772	0.003816	10873
chr5	118327053	BovineHD0500034890	T	0.2083	0.75	C	0.0006438	0.08772	0.003816	10873
chr5	118330094	BovineHD0500034891	C	0.2083	0.75	T	0.0006438	0.08772	0.003816	10873
chr5	118339410	BovineHD0500034895	G	0.2083	0.75	A	0.0006438	0.08772	0.003816	10873
chr5	118339896	BovineHD0500034896	C	0.2083	0.75	A	0.0006438	0.08772	0.003816	10873
chr5	118343254	BovineHD0500034897	C	0.2083	0.75	T	0.0006438	0.08772	0.003816	10873
chr5	118344570	BovineHD0500034898	C	0.2083	0.75	T	0.0006438	0.08772	0.003816	10873
chr5	118345383	BovineHD0500034899	G	0.2083	0.75	A	0.0006438	0.08772	0.003816	10873
chr5	118348428	BovineHD0500034900	T	0.2083	0.75	C	0.0006438	0.08772	0.003816	10873
chr24	31895102	BovineHD2400008803	A	0.6818	0.15	G	0.000662	12.14	0.0005114	82123
chr5	117548731	ARS-BFGL-NGS-111313	A	0.25	0.8	G	0.0006679	0.08333	8.401e-05	488065
chr5	117546966	BovineHD0500034514	A	0.75	0.2	G	0.0006679	12	8.401e-05	488065
chr5	117550390	BovineHD0500034515	A	0.75	0.2	C	0.0006679	12	8.401e-05	488065
chr5	118525367	BovineHD0500034950	T	0.75	0.2	C	0.0006679	12	8.409e-05	487577
chr21	9715276	BovineHD2100002391	T	0	0.4	G	0.0007108	0	0.0003357	122126
chr29	47553129	BovineHD2900014238	A	0	0.4	G	0.0007108	0	0.0005605	73150
chr1	28984474	BovineHD0100008458	C	0.6667	0.15	T	0.0007679	11.33	0.002815	14565
chr1	29019867	BovineHD0100008466	T	0.6667	0.15	C	0.0007679	11.33	0.002815	14565
chr17	60319977	BovineHD1700017858	C	0.6667	0.15	A	0.0007679	11.33	0.0005455	75165
chr24	31880974	BovineHD2400008797	T	0.6667	0.15	G	0.0007679	11.33	0.0004648	88200
chr24	31881947	BovineHD2400008798	C	0.6667	0.15	T	0.0007679	11.33	0.0004648	88200
chr24	31882721	BovineHD2400008799	C	0.6667	0.15	T	0.0007679	11.33	0.0004648	88200
chr5	118907215	BovineHD0500035190	T	0.6667	0.15	C	0.0007679	11.33	0.006591	6144
chr5	118913308	BovineHD0500035192	C	0.6667	0.15	T	0.0007679	11.33	0.006591	6144
chr5	118915406	BovineHD0500035193	T	0.6667	0.15	C	0.0007679	11.33	0.006591	6144
chr5	118916724	BovineHD0500035194	T	0.6667	0.15	G	0.0007679	11.33	0.006591	6144
chr5	118917697	BovineHD0500035195	A	0.6667	0.15	C	0.0007679	11.33	0.006591	6144
chr5	118918463	BovineHD0500035196	C	0.6667	0.15	T	0.0007679	11.33	0.006591	6144
chr5	118920044	BovineHD0500035198	T	0.6667	0.15	C	0.0007679	11.33	0.006591	6144
chr21	33275509	ARS-BFGL-NGS-27323	A	0.5417	0.05	G	0.0007703	22.45	0.0009103	45589
chr21	33137007	BovineHD2100009580	C	0.5417	0.05	T	0.0007703	22.45	0.0009103	45589
chr21	33194280	BovineHD2100009600	A	0.5417	0.05	G	0.0007703	22.45	0.0009103	45589
chr21	33202249	BovineHD2100009602	T	0.5417	0.05	C	0.0007703	22.45	0.0009103	45589
chr21	33229274	BovineHD2100009608	A	0.5417	0.05	G	0.0007703	22.45	0.0009103	45589
chr21	33280147	BovineHD2100009629	C	0.5417	0.05	T	0.0007703	22.45	0.0009103	45589
chr21	33151073	BovineHD4100015149	A	0.5417	0.05	G	0.0007703	22.45	0.0009103	45589
chr17	36403303	ARS-BFGL-NGS-94992	C	0.4167	0	A	0.0008649	NA	0.003976	10312
chr17	36400744	BovineHD1700010158	T	0.4167	0	C	0.0008649	NA	0.003976	10312
chr17	36480355	BovineHD1700010177	A	0.4167	0	G	0.0008649	NA	0.003976	10312
chr26	42642855	BovineHD2600011917	C	0.4167	0	T	0.0008649	NA	0.0003712	110462
chr26	42644568	BovineHD2600011919	T	0.4167	0	C	0.0008649	NA	0.0003712	110462
chr26	42648831	BovineHD2600011921	T	0.4167	0	C	0.0008649	NA	0.0003712	110462
chr26	42652603	BovineHD2600011925	A	0.4167	0	G	0.0008649	NA	0.0003712	110462
chr26	42661664	BovineHD2600011932	T	0.4167	0	C	0.0008649	NA	0.0003712	110462
chr6	109648487	BovineHD0600032458	T	0.4167	0	C	0.0008649	NA	0.0003133	130880
chr6	109652059	BovineHD0600032460	C	0.4167	0	T	0.0008649	NA	0.0003133	130880
chr5	27390051	BovineHD0500008080	G	0.04167	0.5	A	0.0009255	0.04348	0.00924	4382
chr11	37381084	BovineHD1100011022	C	0.08333	0.55	A	0.001001	0.07438	0.001298	31597
chr24	31910298	BovineHD2400008810	T	0.08333	0.55	C	0.001001	0.07438	0.002355	17407
chr24	28570245	Hapmap58887-rs29013502	G	0.08333	0.55	A	0.001001	0.07438	0.0004938	83036
chr12	83874421	BovineHD1200025659	G	0.7083	0.2	A	0.001022	9.714	0.007275	5566
chr24	31675938	ARS-BFGL-NGS-14224	A	0.7083	0.2	G	0.001022	9.714	0.001071	38270
chr24	31676427	BovineHD2400008719	A	0.7083	0.2	G	0.001022	9.714	0.001071	38270
chr24	31677132	BovineHD2400008720	C	0.7083	0.2	T	0.001022	9.714	0.001071	38270
chr26	36024914	BovineHD2600009925	T	0.7083	0.2	G	0.001022	9.714	0.003231	12690
chr4	28079745	BovineHD0400008117	A	0.7083	0.2	G	0.001022	9.714	0.0007342	55842
chr4	28096592	BovineHD0400008120	T	0.7083	0.2	C	0.001022	9.714	0.0007342	55842
chr4	28080299	BTA-87383-no-rs	A	0.7083	0.2	G	0.001022	9.714	0.0007342	55842
chr5	118516541	ARS-BFGL-NGS-99892	A	0.7083	0.2	G	0.001022	9.714	0.001491	27491
chr5	118514114	BovineHD0500034944	A	0.7083	0.2	G	0.001022	9.714	0.001491	27491
chr5	118515496	BovineHD0500034945	G	0.7083	0.2	A	0.001022	9.714	0.001491	27491
chr5	118522130	BovineHD0500034947	T	0.7083	0.2	C	0.001022	9.714	0.001491	27491
chr5	118523181	BovineHD0500034948	C	0.7083	0.2	T	0.001022	9.714	0.001491	27491
chr5	118547961	BovineHD0500034954	T	0.7083	0.2	C	0.001022	9.714	0.001491	27491
chr6	43377340	Hapmap29379-BTC-038535	A	0.7083	0.2	T	0.001022	9.714	0.009729	4162
chr26	42633166	ARS-BFGL-NGS-86712	G	0.5909	0.1	A	0.001215	13	0.002959	13856
chr6	40947589	BovineHD0600011537	G	0.5833	0.1	A	0.001362	12.6	0.006744	6004
chr6	40983013	BovineHD0600011548	C	0.5833	0.1	A	0.001362	12.6	0.006744	6004
chr12	86314161	ARS-BFGL-NGS-114285	G	0.125	0.6	A	0.001382	0.09524	0.008098	5062
chr15	3195848	BovineHD1500000778	C	0.125	0.6	T	0.001382	0.09524	0.0004285	95681
chr15	3112117	Hapmap24310-BTA-162764	T	0.125	0.6	G	0.001382	0.09524	0.0004285	95681
chr27	30862241	BovineHD2700008452	T	0.125	0.6	G	0.001382	0.09524	0.0004234	96841
chr27	30882523	BovineHD2700008457	T	0.125	0.6	C	0.001382	0.09524	0.0004234	96841
chr3	1692429	BovineHD0300000464	T	0.125	0.6	G	0.001382	0.09524	0.003351	12235
chr3	1726564	BovineHD0300000477	C	0.125	0.6	A	0.001382	0.09524	0.003351	12235
chr3	1737980	BovineHD0300000481	G	0.125	0.6	A	0.001382	0.09524	0.003351	12235
chr3	1739139	BovineHD0300000482	T	0.125	0.6	C	0.001382	0.09524	0.003351	12235
chr3	21688771	BovineHD0300006839	T	0.125	0.6	C	0.001382	0.09524	0.003237	12664
chr3	21694256	BovineHD0300006841	A	0.125	0.6	G	0.001382	0.09524	0.003237	12664
chr3	21695144	BovineHD0300006842	G	0.125	0.6	A	0.001382	0.09524	0.003237	12664
chr3	21702008	BovineHD0300006843	G	0.125	0.6	A	0.001382	0.09524	0.003237	12664
chr3	21714381	BovineHD0300006844	C	0.125	0.6	A	0.001382	0.09524	0.003237	12664
chr3	21719016	BovineHD0300006845	T	0.125	0.6	C	0.001382	0.09524	0.003237	12664
chr3	21724111	BovineHD0300006847	G	0.125	0.6	T	0.001382	0.09524	0.003237	12664
chr3	21726180	BovineHD0300006848	A	0.125	0.6	G	0.001382	0.09524	0.003237	12664
chr3	21738360	BovineHD0300006850	A	0.125	0.6	G	0.001382	0.09524	0.003237	12664
chr3	21740970	BovineHD0300006851	A	0.125	0.6	G	0.001382	0.09524	0.003237	12664
chr3	21741507	BovineHD0300006852	G	0.125	0.6	A	0.001382	0.09524	0.003237	12664
chr3	21711653	BovineHD0300036005	G	0.125	0.6	T	0.001382	0.09524	0.003237	12664
chr3	21701072	BovineHD4100001920	C	0.125	0.6	A	0.001382	0.09524	0.003237	12664
chr3	21692628	Hapmap41329-BTA-66828	T	0.125	0.6	C	0.001382	0.09524	0.003237	12664
chr5	119087811	BovineHD0500035265	A	0.125	0.6	G	0.001382	0.09524	0.003816	10873
chr15	1293629	ARS-BFGL-NGS-109495	A	0.1667	0.65	T	0.001705	0.1077	0.003864	10609
chr27	2599527	ARS-BFGL-NGS-1430	C	0.1667	0.65	T	0.001705	0.1077	0.000443	92560
chr27	2600292	BovineHD2700000488	G	0.1667	0.65	A	0.001705	0.1077	0.000443	92560
chr27	2601181	BovineHD2700000489	A	0.1667	0.65	G	0.001705	0.1077	0.000443	92560
chr27	30885712	BovineHD2700008458	T	0.1667	0.65	C	0.001705	0.1077	0.001507	27211
chr6	38095620	BovineHD4100004633	C	0.1667	0.65	T	0.001705	0.1077	0.001065	38504
chr7	15298239	BovineHD0700004601	C	0.1667	0.65	T	0.001705	0.1077	0.0009355	43826
chr12	85105996	ARS-BFGL-NGS-119794	A	0.2083	0.7	G	0.001937	0.1128	0.003984	10290
chr12	85104867	BovineHD1200026086	C	0.2083	0.7	T	0.001937	0.1128	0.003984	10290
chr12	85108452	BovineHD1200026087	C	0.2083	0.7	T	0.001937	0.1128	0.003984	10290
chr12	85110125	BovineHD1200026088	T	0.2083	0.7	C	0.001937	0.1128	0.003984	10290
chr12	85113851	BovineHD1200026089	T	0.2083	0.7	C	0.001937	0.1128	0.003984	10290
chr12	85114577	BovineHD1200026090	A	0.2083	0.7	G	0.001937	0.1128	0.003984	10290
chr12	85117113	BovineHD1200026091	T	0.2083	0.7	C	0.001937	0.1128	0.003984	10290
chr12	85110781	BovineHD4100009816	G	0.2083	0.7	A	0.001937	0.1128	0.003984	10290
chr25	34878010	ARS-BFGL-NGS-107646	T	0.2083	0.7	C	0.001937	0.1128	0.0007095	57790
chr25	34870649	BovineHD2500009745	G	0.2083	0.7	A	0.001937	0.1128	0.0007095	57790
chr25	34871571	BovineHD2500009746	A	0.2083	0.7	G	0.001937	0.1128	0.0007095	57790
chr5	8363391	BovineHD0500002372	C	0.2083	0.7	A	0.001937	0.1128	0.004508	9204
chr6	38111873	BovineHD0600010862	G	0.2083	0.7	A	0.001937	0.1128	0.005025	8257
chr1	100805918	BovineHD0100028994	T	0.625	0.15	C	0.002022	9.444	0.001335	31085
chr1	64193131	BTB-00033090	T	0.625	0.15	C	0.002022	9.444	0.003609	11497
chr10	99255177	BovineHD1000029046	T	0.625	0.15	C	0.002022	9.444	0.001768	23186
chr16	57497000	BovineHD1600016467	T	0.625	0.15	C	0.002022	9.444	0.001162	35723
chr24	31874537	BovineHD2400008792	C	0.625	0.15	T	0.002022	9.444	0.0008312	49325
chr24	31953131	BovineHD2400008821	G	0.625	0.15	A	0.002022	9.444	0.002764	14835
chr24	31962952	BovineHD2400008823	G	0.625	0.15	A	0.002022	9.444	0.002764	14835
chr24	31964609	BovineHD2400008825	C	0.625	0.15	T	0.002022	9.444	0.002764	14835
chr24	31969770	BovineHD2400008826	T	0.625	0.15	C	0.002022	9.444	0.002764	14835
chr24	31970754	BovineHD2400008827	C	0.625	0.15	A	0.002022	9.444	0.002764	14835
chr24	31976668	BovineHD2400008828	C	0.625	0.15	T	0.002022	9.444	0.002764	14835
chr24	31977640	BovineHD2400008829	C	0.625	0.15	T	0.002022	9.444	0.002764	14835
chr24	31978579	BovineHD2400008830	T	0.625	0.15	C	0.002022	9.444	0.002764	14835
chr24	31979727	BovineHD2400008831	A	0.625	0.15	G	0.002022	9.444	0.002764	14835
chr24	31980934	BovineHD2400008832	A	0.625	0.15	C	0.002022	9.444	0.002764	14835
chr24	31982675	BovineHD2400008833	G	0.625	0.15	A	0.002022	9.444	0.002764	14835
chr24	31864802	BovineHD4100016568	T	0.625	0.15	C	0.002022	9.444	0.0008312	49325
chr24	31961729	BovineHD4100016569	C	0.625	0.15	T	0.002022	9.444	0.002764	14835
chr24	31971780	BovineHD4100016570	G	0.625	0.15	T	0.002022	9.444	0.002764	14835
chr29	34223856	BovineHD2900010444	G	0.625	0.15	A	0.002022	9.444	0.001732	23666
chr3	2972766	BovineHD0300000889	C	0.625	0.15	T	0.002022	9.444	0.004323	9484
chr3	2974522	BovineHD0300000890	T	0.625	0.15	C	0.002022	9.444	0.004323	9484
chr5	118085231	ARS-BFGL-NGS-34063	G	0.625	0.15	A	0.002022	9.444	0.008389	4827
chr5	118081204	BovineHD0500034793	T	0.625	0.15	G	0.002022	9.444	0.008389	4827
chr5	118087949	BovineHD0500034800	A	0.625	0.15	G	0.002022	9.444	0.008389	4827
chr5	118086549	BovineHD0500034801	C	0.625	0.15	T	0.002022	9.444	0.008389	4827
chr15	7579129	BovineHD1500001986	A	0	0.35	G	0.002023	0	0.005646	7261
chr17	11549322	BovineHD1700003352	C	0	0.35	T	0.002023	0	0.006953	5824
chr24	19234984	BovineHD2400005165	A	0	0.35	G	0.002023	0	0.0002714	151066
chr1	30026225	BovineHD0100008750	G	0.5	0.05	A	0.002042	19	0.0131	3090
chr1	101531377	BovineHD0100029200	T	0.5	0.05	G	0.002042	19	0.003344	12261
chr15	64890679	ARS-BFGL-NGS-111210	G	0.5	0.05	T	0.002042	19	0.0004038	101525
chr16	56423724	BovineHD1600016144	G	0.5	0.05	A	0.002042	19	0.003793	10807
chr21	9005550	BovineHD2100002154	T	0.5	0.05	C	0.002042	19	0.004767	8599
chr21	33268168	BovineHD2100009626	T	0.5	0.05	C	0.002042	19	0.001154	35975
chr23	18758148	BovineHD2300004752	T	0.25	0.75	G	0.002059	0.1111	0.006538	6270
chr23	18761233	BovineHD2300004753	A	0.25	0.75	G	0.002059	0.1111	0.006538	6270
chr24	34347174	BovineHD2400009558	T	0.25	0.75	C	0.002059	0.1111	0.0008447	48535
chr28	27101340	BovineHD2800007101	A	0.25	0.75	G	0.002059	0.1111	0.000989	41456
chr5	118543807	ARS-BFGL-NGS-75120	C	0.25	0.75	A	0.002059	0.1111	0.0001045	392412
chr5	118071567	BovineHD0500034789	T	0.25	0.75	C	0.002059	0.1111	0.008459	4787
chr5	118529675	BovineHD0500034951	C	0.25	0.75	T	0.002059	0.1111	0.0001045	392412
chr5	118765422	BovineHD0500035142	T	0.25	0.75	C	0.002059	0.1111	0.005578	7349
chr5	118884361	BovineHD0500035180	A	0.25	0.75	G	0.002059	0.1111	0.00719	5632
chr1	105192556	ARS-BFGL-NGS-111524	C	0.375	0	T	0.002081	NA	0.002363	17353
chr1	105023583	BovineHD0100030056	A	0.375	0	G	0.002081	NA	0.002363	17353
chr10	4498783	BovineHD4100007798	C	0.375	0	T	0.002081	NA	0.001047	39651
chr17	39016045	BovineHD1700010857	G	0.375	0	A	0.002081	NA	0.002108	19448
chr17	39018466	BovineHD1700010858	T	0.375	0	C	0.002081	NA	0.002108	19448
chr17	39021911	BovineHD1700010859	C	0.375	0	T	0.002081	NA	0.002108	19448
chr17	39024672	BovineHD1700010861	T	0.375	0	G	0.002081	NA	0.002108	19448
chr17	39017293	BovineHD4100013045	C	0.375	0	T	0.002081	NA	0.002108	19448
chr18	31381112	BovineHD1800009557	T	0.375	0	C	0.002081	NA	0.003188	12859
chr18	31382060	BovineHD1800009558	G	0.375	0	A	0.002081	NA	0.003188	12859
chr19	37954850	ARS-BFGL-NGS-65339	C	0.375	0	T	0.002081	NA	0.0031	13226
chr21	44531624	BovineHD2100012933	T	0.375	0	C	0.002081	NA	0.001257	32607
chr25	22130154	BovineHD2500006265	T	0.375	0	C	0.002081	NA	0.00351	11821
chr26	24349912	BovineHD2600006338	G	0.375	0	A	0.002081	NA	0.001187	34548
chr26	42639539	BovineHD2600011914	G	0.375	0	A	0.002081	NA	0.001392	29459
chr26	42641743	BovineHD2600011916	G	0.375	0	A	0.002081	NA	0.001392	29459
chr26	42643669	BovineHD2600011918	T	0.375	0	C	0.002081	NA	0.001392	29459
chr26	42645371	BovineHD2600011920	A	0.375	0	G	0.002081	NA	0.001392	29459
chr26	42651103	BovineHD2600011923	T	0.375	0	C	0.002081	NA	0.001392	29459
chr26	42651948	BovineHD2600011924	G	0.375	0	A	0.002081	NA	0.001392	29459
chr26	42664179	BovineHD2600011934	T	0.375	0	C	0.002081	NA	0.001392	29459
chr26	42664886	BovineHD2600011935	G	0.375	0	A	0.002081	NA	0.001392	29459
chr26	42665619	BovineHD2600011936	C	0.375	0	T	0.002081	NA	0.001392	29459
chr3	1972656	ARS-BFGL-NGS-106194	C	0.375	0	T	0.002081	NA	0.003774	10862
chr3	2787324	ARS-BFGL-NGS-38656	A	0.375	0	G	0.002081	NA	0.003774	10862
chr3	2489814	BovineHD0300000701	C	0.375	0	T	0.002081	NA	0.003774	10862
chr3	2517080	BovineHD0300000706	A	0.375	0	C	0.002081	NA	0.003774	10862
chr3	2557312	BovineHD0300000709	C	0.375	0	T	0.002081	NA	0.003774	10862
chr3	2767629	BovineHD0300000813	A	0.375	0	G	0.002081	NA	0.003774	10862
chr3	2782872	BovineHD0300000818	T	0.375	0	C	0.002081	NA	0.003774	10862
chr4	90731087	BovineHD0400025377	A	0.375	0	G	0.002081	NA	0.002192	18704
chr5	70395109	BovineHD0500019805	G	0.375	0	A	0.002081	NA	0.0001559	262923
chr5	70402836	BovineHD0500019807	T	0.375	0	C	0.002081	NA	0.0001559	262923
chr5	70410227	BovineHD0500019808	G	0.375	0	A	0.002081	NA	0.0001559	262923
chr5	70431216	BovineHD0500019812	A	0.375	0	G	0.002081	NA	0.0001559	262923
chr5	116342131	BovineHD0500033999	G	0.375	0	A	0.002081	NA	0.001079	37998
chr5	116344849	BovineHD0500034001	G	0.375	0	A	0.002081	NA	0.001079	37998
chr5	70435424	BovineHD0500035469	C	0.375	0	T	0.002081	NA	0.0001559	262923
chr6	41217977	BovineHD0600011616	T	0.375	0	C	0.002081	NA	0.004571	8968
chr6	41220361	BovineHD0600011617	A	0.375	0	G	0.002081	NA	0.004571	8968
chr25	36464554	BovineHD2500010247	A	0.04167	0.4444	G	0.002464	0.05435	0.0005084	80651
chr1	56354553	BovineHD0100015997	C	0.04167	0.45	T	0.002489	0.05314	0.01147	3530
chr12	86877342	ARS-BFGL-NGS-56364	A	0.04167	0.45	G	0.002489	0.05314	0.001109	36973
chr12	86869491	BovineHD1200026619	C	0.04167	0.45	A	0.002489	0.05314	0.001109	36973
chr12	86874687	BovineHD1200026620	C	0.04167	0.45	T	0.002489	0.05314	0.001109	36973
chr12	86882160	BovineHD1200026622	A	0.04167	0.45	G	0.002489	0.05314	0.001109	36973
chr12	86888306	BovineHD1200026624	G	0.04167	0.45	A	0.002489	0.05314	0.001109	36973
chr12	86888852	BovineHD1200026625	C	0.04167	0.45	A	0.002489	0.05314	0.001109	36973
chr12	86889959	BovineHD1200026626	T	0.04167	0.45	C	0.002489	0.05314	0.001109	36973
chr12	86890998	BovineHD1200026627	G	0.04167	0.45	A	0.002489	0.05314	0.001109	36973
chr12	86855099	BovineHD4100009832	A	0.04167	0.45	G	0.002489	0.05314	0.001109	36973
chr17	71461810	ARS-BFGL-NGS-28055	T	0.04167	0.45	G	0.002489	0.05314	0.003465	11833
chr17	3977745	BovineHD1700000954	C	0.04167	0.45	T	0.002489	0.05314	0.001438	28516
chr17	71457547	BovineHD1700021453	T	0.04167	0.45	C	0.002489	0.05314	0.003465	11833
chr17	71462348	BovineHD1700021454	T	0.04167	0.45	C	0.002489	0.05314	0.003465	11833
chr2	79918494	BovineHD0200023080	A	0.04167	0.45	G	0.002489	0.05314	0.004089	10026
chr24	31053523	BovineHD2400008526	A	0.04167	0.45	G	0.002489	0.05314	0.004156	9984
chr25	19521623	BovineHD2500005474	T	0.04167	0.45	C	0.002489	0.05314	0.003905	10499
chr25	19526089	BovineHD2500005475	G	0.04167	0.45	A	0.002489	0.05314	0.003905	10499
chr25	19535311	BovineHD2500005476	G	0.04167	0.45	A	0.002489	0.05314	0.003905	10499
chr25	36459417	BovineHD2500010245	T	0.04167	0.45	C	0.002489	0.05314	0.0004611	88912
chr25	36461755	BovineHD2500010246	T	0.04167	0.45	C	0.002489	0.05314	0.0004611	88912
chr27	2647820	BovineHD2700000510	A	0.04167	0.45	G	0.002489	0.05314	0.00115	36085
chr27	12145244	BovineHD2700003321	A	0.04167	0.45	G	0.002489	0.05314	0.01039	3898
chr5	118352225	BovineHD0500034901	A	0.04167	0.45	G	0.002489	0.05314	0.007611	5320
chr6	99868389	BovineHD4100005430	C	0.04167	0.45	A	0.002489	0.05314	0.0008957	45773
chr6	99874591	BovineHD4100005431	T	0.04167	0.45	G	0.002489	0.05314	0.0008957	45773
chr9	30247254	BovineHD0900008317	A	0.04167	0.45	G	0.002489	0.05314	0.001111	37352
chr9	30249336	BovineHD0900008318	A	0.04167	0.45	C	0.002489	0.05314	0.001111	37352
chr9	30250001	BovineHD0900008319	T	0.04167	0.45	C	0.002489	0.05314	0.001111	37352
chr9	30259818	BovineHD0900008322	T	0.04167	0.45	C	0.002489	0.05314	0.001111	37352
chr1	100767413	BovineHD0100028983	G	0.6667	0.2	A	0.002667	8	0.002219	18476
chr1	100783908	BovineHD0100028987	A	0.6667	0.2	G	0.002667	8	0.002219	18476
chr1	103080905	BovineHD0100029623	G	0.6667	0.2	A	0.002667	8	0.004869	8419
chr1	103089534	BovineHD0100029627	A	0.6667	0.2	G	0.002667	8	0.004869	8419
chr1	103110454	BovineHD0100029631	A	0.6667	0.2	G	0.002667	8	0.004869	8419
chr1	103118016	BovineHD0100029633	C	0.6667	0.2	T	0.002667	8	0.004869	8419
chr1	100780857	Hapmap39712-BTA-109811	G	0.6667	0.2	T	0.002667	8	0.002219	18476
chr11	37664192	BovineHD1100011119	C	0.6667	0.2	T	0.002667	8	8.015e-05	511560
chr11	37664971	BovineHD1100011120	G	0.6667	0.2	A	0.002667	8	8.015e-05	511560
chr11	37667368	BovineHD1100011121	T	0.6667	0.2	G	0.002667	8	8.015e-05	511560
chr11	37669831	BovineHD1100011124	T	0.6667	0.2	C	0.002667	8	8.015e-05	511560
chr12	47864965	BovineHD1200013228	T	0.6667	0.2	C	0.002667	8	0.001153	35543
chr16	34859278	BovineHD1600010238	A	0.6667	0.2	C	0.002667	8	0.0005068	80894
chr21	12721254	BovineHD2100003354	A	0.6667	0.2	G	0.002667	8	0.001192	34408
chr27	2382589	BTA-103632-no-rs	A	0.6667	0.2	G	0.002667	8	0.005081	8068
chr5	8050949	BovineHD0500002293	G	0.6667	0.2	A	0.002667	8	0.005402	7589
chr5	118076757	BovineHD0500034792	T	0.6667	0.2	C	0.002667	8	0.01091	3758
chr5	118920881	BovineHD0500035199	C	0.6667	0.2	T	0.002667	8	0.0116	3534
chr5	118921670	BovineHD0500035200	C	0.6667	0.2	T	0.002667	8	0.0116	3534
chr7	11082079	BovineHD0700003151	A	0.6667	0.2	G	0.002667	8	0.001432	28632
chr8	36462531	BovineHD0800010910	T	0.6667	0.2	C	0.002667	8	0.006861	5902
chr9	9772884	BovineHD0900002435	T	0.6667	0.2	C	0.002667	8	0.001261	32904
chr9	9774913	BovineHD0900002436	T	0.6667	0.2	C	0.002667	8	0.001261	32904
chr9	9777605	BovineHD0900002437	G	0.6667	0.2	T	0.002667	8	0.001261	32904
chr9	9891345	BovineHD0900002474	A	0.6667	0.2	G	0.002667	8	0.001261	32904
chr9	9907258	Hapmap41153-BTA-110528	C	0.6667	0.2	T	0.002667	8	0.001261	32904
chr1	64142274	BovineHD0100018309	C	0.4583	0.05	T	0.002692	16.08	0.006373	6354
chr1	64144045	BovineHD0100018310	A	0.4583	0.05	G	0.002692	16.08	0.006373	6354
chr1	64151429	BovineHD0100018312	A	0.4583	0.05	G	0.002692	16.08	0.006373	6354
chr1	64152070	BovineHD0100018313	A	0.4583	0.05	G	0.002692	16.08	0.006373	6354
chr1	64153915	BovineHD0100018314	C	0.4583	0.05	A	0.002692	16.08	0.006373	6354
chr1	64160288	BovineHD0100018316	G	0.4583	0.05	A	0.002692	16.08	0.006373	6354
chr1	64167644	BovineHD0100018318	C	0.4583	0.05	T	0.002692	16.08	0.006373	6354
chr1	64175289	BovineHD0100018319	A	0.4583	0.05	G	0.002692	16.08	0.006373	6354
chr1	64184717	BovineHD0100018322	T	0.4583	0.05	C	0.002692	16.08	0.006373	6354
chr1	64186545	BovineHD0100018323	A	0.4583	0.05	G	0.002692	16.08	0.006373	6354
chr1	64201222	BovineHD0100018326	T	0.4583	0.05	C	0.002692	16.08	0.006373	6354
chr12	83844206	ARS-BFGL-NGS-112793	C	0.4583	0.05	T	0.002692	16.08	0.006826	5932
chr12	83839990	BovineHD1200025642	G	0.4583	0.05	A	0.002692	16.08	0.006826	5932
chr12	83841010	BovineHD1200025643	A	0.4583	0.05	G	0.002692	16.08	0.006826	5932
chr12	83841862	BovineHD1200025644	A	0.4583	0.05	G	0.002692	16.08	0.006826	5932
chr12	83843610	BovineHD1200025646	G	0.4583	0.05	A	0.002692	16.08	0.006826	5932
chr12	85774959	BovineHD1200026308	C	0.4583	0.05	T	0.002692	16.08	0.008269	4897
chr2	4043289	BovineHD0200001066	G	0.4583	0.05	A	0.002692	16.08	0.002284	17947
chr3	87084719	BovineHD0300025110	A	0.4583	0.05	G	0.002692	16.08	0.002477	16552
chr5	2176303	BovineHD0500000591	T	0.4583	0.05	G	0.002692	16.08	0.008076	5014
chr5	2178926	BovineHD0500000592	G	0.4583	0.05	A	0.002692	16.08	0.008076	5014
chr5	7215067	BovineHD0500002022	A	0.4583	0.05	C	0.002692	16.08	0.008371	4837
chr5	117508685	BovineHD0500034497	A	0.4583	0.05	G	0.002692	16.08	0.00151	27155
chr5	2173043	BTB-01539416	A	0.4583	0.05	G	0.002692	16.08	0.008076	5014
chr6	42953086	BovineHD0600012147	C	0.4583	0.05	T	0.002692	16.08	0.01315	3078
chr7	20472083	BovineHD0700005989	G	0.4583	0.05	A	0.002692	16.08	0.0006299	65086
chr7	20476338	UA-IFASA-8256	T	0.4583	0.05	C	0.002692	16.08	0.0006299	65086
chr1	29033854	BovineHD0100008470	A	0.5417	0.1	G	0.003445	10.64	0.002985	14070
chr1	33973416	BovineHD0100009672	G	0.5417	0.1	A	0.003445	10.64	0.001025	40011
chr1	111927185	BovineHD0100031915	G	0.5417	0.1	A	0.003445	10.64	0.006324	6403
chr1	112560358	BovineHD0100032106	C	0.5417	0.1	T	0.003445	10.64	0.009944	4072
chr16	34835914	BovineHD1600010232	A	0.5417	0.1	G	0.003445	10.64	0.003677	11149
chr18	32025427	ARS-BFGL-BAC-36257	T	0.5417	0.1	G	0.003445	10.64	0.005754	7125
chr18	32008814	BovineHD1800009704	A	0.5417	0.1	G	0.003445	10.64	0.005754	7125
chr18	32022277	BovineHD1800009707	G	0.5417	0.1	A	0.003445	10.64	0.005754	7125
chr18	32050296	BovineHD1800009710	T	0.5417	0.1	C	0.003445	10.64	0.005754	7125
chr18	58183772	BovineHD1800017036	T	0.5417	0.1	C	0.003445	10.64	0.008396	4882
chr21	33119755	BovineHD2100009576	A	0.5417	0.1	G	0.003445	10.64	0.002621	15640
chr22	4201663	BovineHD2200001140	C	0.5417	0.1	A	0.003445	10.64	0.008328	4862
chr24	31959237	BovineHD2400008822	G	0.5417	0.1	T	0.003445	10.64	0.001957	20953
chr24	31997581	BovineHD2400008838	G	0.5417	0.1	A	0.003445	10.64	0.001957	20953
chr24	31961948	Hapmap50400-BTA-57851	A	0.5417	0.1	G	0.003445	10.64	0.001957	20953
chr24	31989787	UA-IFASA-4570	T	0.5417	0.1	C	0.003445	10.64	0.001957	20953
chr25	33719528	BovineHD2500009445	A	0.5417	0.1	G	0.003445	10.64	0.007452	5434
chr25	33724125	BovineHD2500009446	T	0.5417	0.1	C	0.003445	10.64	0.007452	5434
chr26	27980579	BovineHD2600007543	G	0.5417	0.1	T	0.003445	10.64	0.006989	5794
chr26	28007374	BovineHD2600007555	G	0.5417	0.1	T	0.003445	10.64	0.006989	5794
chr26	42615014	BovineHD2600011901	T	0.5417	0.1	C	0.003445	10.64	0.007672	5278
chr26	42627096	BovineHD2600011909	C	0.5417	0.1	T	0.003445	10.64	0.007672	5278
chr26	42629325	BovineHD2600011911	T	0.5417	0.1	C	0.003445	10.64	0.007672	5278
chr26	42630050	BovineHD2600011912	A	0.5417	0.1	G	0.003445	10.64	0.007672	5278
chr3	6183966	BovineHD0300001990	C	0.5417	0.1	T	0.003445	10.64	0.0006337	64695
chr3	22512307	BovineHD0300007084	G	0.5417	0.1	T	0.003445	10.64	0.0004762	86097
chr6	102994082	BovineHD0600029273	G	0.5417	0.1	T	0.003445	10.64	0.00207	19808
chr6	103030332	BovineHD0600029281	A	0.5417	0.1	C	0.003445	10.64	0.00207	19808
chr1	111960854	ARS-BFGL-NGS-104897	A	0.125	0.55	C	0.003728	0.1169	0.00344	11917
chr1	100555139	BovineHD0100028933	C	0.125	0.55	T	0.003728	0.1169	0.003986	10411
chr1	100567937	BovineHD0100028935	G	0.125	0.55	A	0.003728	0.1169	0.003986	10411
chr1	100571461	BovineHD0100028936	T	0.125	0.55	C	0.003728	0.1169	0.003986	10411
chr1	111954171	BovineHD0100031922	C	0.125	0.55	T	0.003728	0.1169	0.00344	11917
chr1	111956136	BovineHD0100031923	A	0.125	0.55	G	0.003728	0.1169	0.00344	11917
chr1	111956634	BovineHD0100031924	A	0.125	0.55	G	0.003728	0.1169	0.00344	11917
chr1	111958766	BovineHD0100031926	C	0.125	0.55	T	0.003728	0.1169	0.00344	11917
chr1	111960165	BovineHD0100031928	A	0.125	0.55	G	0.003728	0.1169	0.00344	11917
chr10	89519930	BovineHD1000025915	C	0.125	0.55	T	0.003728	0.1169	0.01439	2813
chr10	92890773	BovineHD1000027154	C	0.125	0.55	T	0.003728	0.1169	0.009015	4547
chr11	38774498	ARS-BFGL-NGS-81796	C	0.125	0.55	T	0.003728	0.1169	0.01129	3630
chr11	38745381	BovineHD1100011373	C	0.125	0.55	T	0.003728	0.1169	0.01129	3630
chr11	38773545	BovineHD1100011378	C	0.125	0.55	T	0.003728	0.1169	0.01129	3630
chr11	38792909	BovineHD1100011386	G	0.125	0.55	A	0.003728	0.1169	0.01129	3630
chr11	38804003	BovineHD1100011388	G	0.125	0.55	A	0.003728	0.1169	0.01129	3630
chr11	38804995	BovineHD1100011389	T	0.125	0.55	C	0.003728	0.1169	0.01129	3630
chr11	38805779	BovineHD1100011390	A	0.125	0.55	G	0.003728	0.1169	0.01129	3630
chr11	38810035	BovineHD1100011391	C	0.125	0.55	T	0.003728	0.1169	0.01129	3630
chr11	39505437	BovineHD1100011637	A	0.125	0.55	G	0.003728	0.1169	0.003864	10609
chr15	1258064	ARS-BFGL-NGS-23262	A	0.125	0.55	G	0.003728	0.1169	0.005081	8068
chr15	1261454	BovineHD1500000383	G	0.125	0.55	A	0.003728	0.1169	0.005081	8068
chr15	1262206	BovineHD1500000384	C	0.125	0.55	T	0.003728	0.1169	0.005081	8068
chr17	3927851	BovineHD1700000929	T	0.125	0.55	G	0.003728	0.1169	0.008521	4752
chr17	38234667	BovineHD1700010684	C	0.125	0.55	T	0.003728	0.1169	0.004703	8716
chr17	38858747	BovineHD1700010814	A	0.125	0.55	G	0.003728	0.1169	0.008995	4557
chr17	61360523	BovineHD1700018302	C	0.125	0.55	T	0.003728	0.1169	0.004459	9194
chr2	45764903	BovineHD0200013287	T	0.125	0.55	C	0.003728	0.1169	0.003976	10312
chr2	45787144	BovineHD0200013291	T	0.125	0.55	C	0.003728	0.1169	0.003976	10312
chr2	70868791	BovineHD0200020454	G	0.125	0.55	T	0.003728	0.1169	0.001195	34723
chr22	38052556	BovineHD2200010873	T	0.125	0.55	C	0.003728	0.1169	0.004242	9664
chr22	38065512	BovineHD2200010877	C	0.125	0.55	T	0.003728	0.1169	0.004242	9664
chr22	38173767	BovineHD2200010913	G	0.125	0.55	A	0.003728	0.1169	0.004242	9664
chr22	38166244	BovineHD4100015663	C	0.125	0.55	A	0.003728	0.1169	0.004242	9664
chr22	38164507	Hapmap23398-BTA-136605	G	0.125	0.55	T	0.003728	0.1169	0.004242	9664
chr24	32113003	BovineHD2400008882	C	0.125	0.55	T	0.003728	0.1169	0.001193	35615
chr24	35284876	BovineHD2400009807	C	0.125	0.55	T	0.003728	0.1169	0.001212	33819
chr24	35287050	BovineHD2400009808	C	0.125	0.55	T	0.003728	0.1169	0.001212	33819
chr24	35291009	BovineHD2400009811	G	0.125	0.55	A	0.003728	0.1169	0.001212	33819
chr24	35292380	BovineHD2400009812	G	0.125	0.55	A	0.003728	0.1169	0.001212	33819
chr24	35286213	BTB-00887328	A	0.125	0.55	G	0.003728	0.1169	0.001212	33819
chr25	36502117	BovineHD2500010274	G	0.125	0.55	A	0.003728	0.1169	0.001441	28458
chr25	36500643	BovineHD2500010276	A	0.125	0.55	G	0.003728	0.1169	0.001441	28458
chr26	15907260	BovineHD2600004039	G	0.125	0.55	A	0.003728	0.1169	0.000386	106219
chr26	15939498	BovineHD2600004043	C	0.125	0.55	T	0.003728	0.1169	0.000386	106219
chr27	2411954	BovineHD2700000408	C	0.125	0.55	T	0.003728	0.1169	0.004966	8356
chr27	25250657	BovineHD2700006848	C	0.125	0.55	T	0.003728	0.1169	0.00168	24402
chr27	34972270	BovineHD2700009742	A	0.125	0.55	C	0.003728	0.1169	0.004373	9374
chr27	34972976	BovineHD2700009743	A	0.125	0.55	C	0.003728	0.1169	0.004373	9374
chr27	34973586	BovineHD2700009744	C	0.125	0.55	T	0.003728	0.1169	0.004373	9374
chr27	34974620	BovineHD2700009745	T	0.125	0.55	G	0.003728	0.1169	0.004373	9374
chr27	34975388	BovineHD2700009746	C	0.125	0.55	T	0.003728	0.1169	0.004373	9374
chr27	34976062	BovineHD2700009747	G	0.125	0.55	A	0.003728	0.1169	0.004373	9374
chr27	34977585	BovineHD2700009748	T	0.125	0.55	C	0.003728	0.1169	0.004373	9374
chr27	34978572	BovineHD2700009749	T	0.125	0.55	G	0.003728	0.1169	0.004373	9374
chr27	34980213	BovineHD2700009750	C	0.125	0.55	T	0.003728	0.1169	0.004373	9374
chr27	34981815	BovineHD2700009751	G	0.125	0.55	A	0.003728	0.1169	0.004373	9374
chr27	35014810	BovineHD2700009756	A	0.125	0.55	G	0.003728	0.1169	0.004373	9374
chr27	35015975	BovineHD2700009757	A	0.125	0.55	C	0.003728	0.1169	0.004373	9374
chr27	35016903	BovineHD2700009758	A	0.125	0.55	G	0.003728	0.1169	0.004373	9374
chr27	35018328	BovineHD2700009759	G	0.125	0.55	A	0.003728	0.1169	0.004373	9374
chr27	35021367	BovineHD2700009760	A	0.125	0.55	G	0.003728	0.1169	0.004373	9374
chr27	35026180	BovineHD2700009762	A	0.125	0.55	C	0.003728	0.1169	0.004373	9374
chr27	35032183	BovineHD2700009763	G	0.125	0.55	A	0.003728	0.1169	0.004373	9374
chr27	35019984	Hapmap40205-BTA-118023	A	0.125	0.55	C	0.003728	0.1169	0.004373	9374
chr28	15908288	BovineHD2800004456	A	0.125	0.55	G	0.003728	0.1169	0.00466	8797
chr3	1717324	BovineHD0300000475	C	0.125	0.55	T	0.003728	0.1169	0.007252	5584
chr3	1722820	BovineHD0300000476	G	0.125	0.55	A	0.003728	0.1169	0.007252	5584
chr3	22331085	BovineHD0300007021	G	0.125	0.55	A	0.003728	0.1169	0.003709	11053
chr3	22538391	BovineHD4100001932	T	0.125	0.55	C	0.003728	0.1169	0.01042	3934
chr6	44292946	BovineHD0600012449	T	0.125	0.55	C	0.003728	0.1169	0.004474	9164
chr6	44294170	BovineHD0600012450	G	0.125	0.55	A	0.003728	0.1169	0.004474	9164
chr6	44294866	BovineHD0600012451	G	0.125	0.55	T	0.003728	0.1169	0.004474	9164
chr17	37880624	BovineHD1700010578	A	0.3636	0	G	0.003776	NA	0.002199	18647
chr5	24868508	BovineHD0500007338	C	0.08333	0.5	A	0.003971	0.09091	0.0006869	60411
chr25	35957095	ARS-BFGL-NGS-2128	A	0.4545	0.05	G	0.004175	15.83	0.01148	3526
chr18	65141409	BovineHD1800019014	T	0.25	0.7222	G	0.00436	0.1282	0.02765	1464
chr1	100646279	BovineHD0100028961	G	0.1667	0.6	T	0.004574	0.1333	0.008076	5014
chr1	113393524	BovineHD0100032316	A	0.1667	0.6	C	0.004574	0.1333	0.01749	2315
chr10	79357591	BovineHD1000022751	A	0.1667	0.6	G	0.004574	0.1333	0.0006732	60899
chr10	79365168	BovineHD1000022753	C	0.1667	0.6	T	0.004574	0.1333	0.0006732	60899
chr10	79367892	BovineHD1000022754	G	0.1667	0.6	A	0.004574	0.1333	0.0006732	60899
chr10	79369613	BovineHD1000022755	T	0.1667	0.6	C	0.004574	0.1333	0.0006732	60899
chr10	79372596	BovineHD1000022756	T	0.1667	0.6	G	0.004574	0.1333	0.0006732	60899
chr10	79374196	BovineHD1000022757	A	0.1667	0.6	G	0.004574	0.1333	0.0006732	60899
chr10	79377818	BovineHD1000022758	T	0.1667	0.6	C	0.004574	0.1333	0.0006732	60899
chr11	38796116	ARS-BFGL-BAC-14233	G	0.1667	0.6	C	0.004574	0.1333	0.005014	8176
chr11	38816868	BovineHD1100011397	T	0.1667	0.6	C	0.004574	0.1333	0.005014	8176
chr11	38817895	BovineHD1100011398	C	0.1667	0.6	T	0.004574	0.1333	0.005014	8176
chr11	38818444	BovineHD1100011399	T	0.1667	0.6	C	0.004574	0.1333	0.005014	8176
chr12	82440019	BovineHD1200025086	C	0.1667	0.6	A	0.004574	0.1333	0.00288	14580
chr12	82441644	BovineHD1200025087	G	0.1667	0.6	A	0.004574	0.1333	0.00288	14580
chr12	82442582	BovineHD1200025088	T	0.1667	0.6	C	0.004574	0.1333	0.00288	14580
chr12	85144239	BovineHD1200026100	C	0.1667	0.6	T	0.004574	0.1333	0.01003	4037
chr13	21608958	ARS-BFGL-NGS-99559	C	0.1667	0.6	T	0.004574	0.1333	0.004808	8527
chr13	21621411	BovineHD1300006394	A	0.1667	0.6	G	0.004574	0.1333	0.004808	8527
chr13	21638325	BovineHD1300006404	G	0.1667	0.6	A	0.004574	0.1333	0.004808	8527
chr14	80221469	BTA-19762-no-rs	A	0.1667	0.6	G	0.004574	0.1333	0.01805	2270
chr18	58326521	BovineHD1800017083	T	0.1667	0.6	G	0.004574	0.1333	0.007421	5524
chr18	58337557	BovineHD1800017091	A	0.1667	0.6	G	0.004574	0.1333	0.007421	5524
chr2	5586343	BovineHD0200001617	A	0.1667	0.6	G	0.004574	0.1333	0.008363	4842
chr21	13635422	BovineHD2100003650	A	0.1667	0.6	G	0.004574	0.1333	0.006903	5866
chr21	55303225	BovineHD2100015988	A	0.1667	0.6	G	0.004574	0.1333	0.00249	16467
chr21	55312084	BovineHD2100015993	C	0.1667	0.6	A	0.004574	0.1333	0.003098	13394
chr22	4344353	BovineHD2200001177	G	0.1667	0.6	A	0.004574	0.1333	0.0002741	149559
chr22	4347487	BovineHD2200001178	T	0.1667	0.6	G	0.004574	0.1333	0.0002741	149559
chr22	37994297	BovineHD2200010857	T	0.1667	0.6	C	0.004574	0.1333	0.003153	13002
chr22	38008983	BovineHD2200010862	A	0.1667	0.6	G	0.004574	0.1333	0.003153	13002
chr22	38010373	BovineHD2200010863	T	0.1667	0.6	C	0.004574	0.1333	0.003153	13002
chr22	38539594	BovineHD2200011023	T	0.1667	0.6	C	0.004574	0.1333	0.003191	12846
chr22	38543640	BovineHD2200011027	A	0.1667	0.6	G	0.004574	0.1333	0.003191	12846
chr23	20996031	BovineHD4100016034	C	0.1667	0.6	T	0.004574	0.1333	0.009209	4397
chr24	41203076	ARS-BFGL-NGS-35552	A	0.1667	0.6	G	0.004574	0.1333	0.002584	15864
chr24	41174012	BovineHD2400011570	T	0.1667	0.6	C	0.004574	0.1333	0.002584	15864
chr24	41177312	BovineHD2400011571	T	0.1667	0.6	G	0.004574	0.1333	0.002584	15864
chr24	41191212	BovineHD2400011575	G	0.1667	0.6	A	0.004574	0.1333	0.002584	15864
chr24	41206568	BovineHD2400011578	C	0.1667	0.6	T	0.004574	0.1333	0.002584	15864
chr24	41210053	BovineHD2400011579	T	0.1667	0.6	C	0.004574	0.1333	0.002584	15864
chr24	41199623	BovineHD2400018556	A	0.1667	0.6	G	0.004574	0.1333	0.002584	15864
chr28	14192767	BovineHD2800004043	T	0.1667	0.6	C	0.004574	0.1333	0.003382	12417
chr5	117235649	BovineHD0500034384	A	0.1667	0.6	G	0.004574	0.1333	0.005702	7277
chr5	117238620	BovineHD0500034385	T	0.1667	0.6	C	0.004574	0.1333	0.005702	7277
chr6	44296011	BovineHD0600012452	G	0.1667	0.6	A	0.004574	0.1333	0.0031	13226
chr1	28854766	BovineHD0100008427	C	0.3333	0	T	0.004861	NA	0.009908	4137
chr1	28858111	BovineHD0100008428	C	0.3333	0	T	0.004861	NA	0.009908	4137
chr1	28865137	BovineHD0100008429	G	0.3333	0	A	0.004861	NA	0.009908	4137
chr1	28869405	BovineHD0100008430	T	0.3333	0	G	0.004861	NA	0.009908	4137
chr1	28870492	BovineHD0100008431	A	0.3333	0	G	0.004861	NA	0.009908	4137
chr1	28871842	BovineHD0100008432	C	0.3333	0	A	0.004861	NA	0.009908	4137
chr1	28872501	BovineHD0100008433	G	0.3333	0	T	0.004861	NA	0.009908	4137
chr1	28894165	BovineHD0100008438	G	0.3333	0	A	0.004861	NA	0.009908	4137
chr1	28896381	BovineHD0100008440	G	0.3333	0	A	0.004861	NA	0.009908	4137
chr1	30018380	BovineHD0100008749	C	0.3333	0	T	0.004861	NA	0.01196	3386
chr1	34341221	BovineHD0100009745	C	0.3333	0	T	0.004861	NA	0.01064	3806
chr1	39077264	BovineHD0100011123	T	0.3333	0	C	0.004861	NA	0.007501	5398
chr1	100079333	BovineHD0100028809	C	0.3333	0	T	0.004861	NA	0.01448	2795
chr1	103506038	BovineHD0100029736	G	0.3333	0	A	0.004861	NA	0.004216	9724
chr1	105678548	BovineHD0100030193	A	0.3333	0	G	0.004861	NA	0.004216	9724
chr1	105712345	BovineHD0100030200	A	0.3333	0	G	0.004861	NA	0.004216	9724
chr11	22244554	BovineHD1100006724	A	0.3333	0	C	0.004861	NA	0.00669	6053
chr11	22251600	BovineHD1100006725	C	0.3333	0	T	0.004861	NA	0.00669	6053
chr11	22252668	BovineHD1100006726	G	0.3333	0	A	0.004861	NA	0.00669	6053
chr11	22253766	BovineHD1100006727	C	0.3333	0	T	0.004861	NA	0.00669	6053
chr11	22259135	BovineHD1100006728	G	0.3333	0	A	0.004861	NA	0.00669	6053
chr11	22260031	BovineHD1100006729	C	0.3333	0	T	0.004861	NA	0.00669	6053
chr11	22263952	BovineHD1100006731	T	0.3333	0	C	0.004861	NA	0.00669	6053
chr12	83470760	BovineHD1200025531	G	0.3333	0	T	0.004861	NA	0.007637	5302
chr12	83476541	BovineHD1200025533	A	0.3333	0	G	0.004861	NA	0.007637	5302
chr12	83477332	BovineHD1200025534	T	0.3333	0	C	0.004861	NA	0.007637	5302
chr12	83478951	BovineHD1200025535	A	0.3333	0	G	0.004861	NA	0.007637	5302
chr12	83484437	BovineHD1200025537	A	0.3333	0	G	0.004861	NA	0.007637	5302
chr12	83497848	BovineHD1200025544	G	0.3333	0	A	0.004861	NA	0.007637	5302
chr12	83502180	BovineHD1200025548	T	0.3333	0	G	0.004861	NA	0.007637	5302
chr14	28803138	BovineHD1400008813	T	0.3333	0	C	0.004861	NA	0.05721	672
chr15	58607486	ARS-BFGL-NGS-60593	A	0.3333	0	G	0.004861	NA	0.01064	3806
chr15	58006015	BovineHD1500016989	C	0.3333	0	T	0.004861	NA	0.0007919	51773
chr15	59809005	BovineHD1500017391	C	0.3333	0	T	0.004861	NA	0.001859	22052
chr17	37792565	BovineHD1700010548	T	0.3333	0	C	0.004861	NA	0.003976	10312
chr17	38648956	BovineHD1700010764	T	0.3333	0	C	0.004861	NA	0.003976	10312
chr17	37683667	BovineHD1700022293	C	0.3333	0	T	0.004861	NA	0.003976	10312
chr23	18060025	ARS-BFGL-NGS-39395	T	0.3333	0	C	0.004861	NA	0.008984	4507
chr25	22180042	ARS-BFGL-NGS-104547	T	0.3333	0	C	0.004861	NA	0.00845	4792
chr25	22156563	BovineHD2500006269	C	0.3333	0	T	0.004861	NA	0.00845	4792
chr25	22165708	BovineHD2500006271	C	0.3333	0	T	0.004861	NA	0.00845	4792
chr25	30193122	BovineHD2500008478	C	0.3333	0	T	0.004861	NA	0.00401	10224
chr26	42610754	ARS-BFGL-NGS-15144	G	0.3333	0	T	0.004861	NA	0.000832	49275
chr26	10645707	BovineHD2600002732	C	0.3333	0	T	0.004861	NA	0.00351	11821
chr26	24205684	BovineHD2600006294	T	0.3333	0	C	0.004861	NA	0.004093	10015
chr26	24214823	BovineHD2600006298	G	0.3333	0	A	0.004861	NA	0.004093	10015
chr26	24370734	BovineHD2600006343	C	0.3333	0	T	0.004861	NA	0.003497	11725
chr26	42678081	BovineHD2600011942	T	0.3333	0	C	0.004861	NA	0.002284	17947
chr26	42672259	BovineHD4100017997	C	0.3333	0	T	0.004861	NA	0.002284	17947
chr28	10339825	ARS-BFGL-NGS-36805	C	0.3333	0	T	0.004861	NA	0.002459	16671
chr28	14586106	BovineHD2800004131	T	0.3333	0	C	0.004861	NA	0.00377	10873
chr28	40951056	BovineHD2800011592	A	0.3333	0	G	0.004861	NA	0.00669	6053
chr28	40956544	BovineHD2800011595	T	0.3333	0	C	0.004861	NA	0.00669	6053
chr3	80476667	BovineHD0300023209	C	0.3333	0	T	0.004861	NA	0.003337	12287
chr3	81197056	BovineHD0300023422	C	0.3333	0	T	0.004861	NA	0.00401	10224
chr3	81199529	BovineHD0300023423	G	0.3333	0	T	0.004861	NA	0.00401	10224
chr3	81197699	BovineHD4100002255	C	0.3333	0	T	0.004861	NA	0.00401	10224
chr6	116269193	BovineHD0600030543	C	0.3333	0	T	0.004861	NA	0.004152	9874
chr6	116282554	BovineHD0600030546	A	0.3333	0	G	0.004861	NA	0.004152	9874
chr6	116289881	BovineHD0600030549	T	0.3333	0	C	0.004861	NA	0.004152	9874
chr6	116292210	BovineHD0600030550	C	0.3333	0	T	0.004861	NA	0.004152	9874
chr6	38365393	BovineHD4100004680	C	0.3333	0	A	0.004861	NA	0.004571	8968
chr6	110411066	Hapmap39435-BTA-77865	A	0.3333	0	C	0.004861	NA	0.003946	10389
chr6	109595059	Hapmap51864-BTA-90826	A	0.3333	0	G	0.004861	NA	0.003976	10312
chr1	64413442	BovineHD0100018391	T	0.5833	0.15	C	0.004962	7.933	0.002439	17011
chr1	99802428	BovineHD0100028700	G	0.5833	0.15	A	0.004962	7.933	0.008013	5116
chr1	100629548	BovineHD0100028957	A	0.5833	0.15	G	0.004962	7.933	0.004646	8824
chr1	100631559	BovineHD0100028958	G	0.5833	0.15	A	0.004962	7.933	0.004646	8824
chr1	102486838	BovineHD0100029448	A	0.5833	0.15	C	0.004962	7.933	0.003988	10279
chr1	102501970	BovineHD0100029451	C	0.5833	0.15	A	0.004962	7.933	0.003988	10279
chr1	102568418	BovineHD0100029475	T	0.5833	0.15	C	0.004962	7.933	0.003988	10279
chr1	102572820	BovineHD0100029476	T	0.5833	0.15	C	0.004962	7.933	0.003988	10279
chr1	102583554	BovineHD0100029479	G	0.5833	0.15	A	0.004962	7.933	0.003988	10279
chr1	102586023	BovineHD0100029480	G	0.5833	0.15	A	0.004962	7.933	0.003988	10279
chr1	102591751	BovineHD0100029481	T	0.5833	0.15	C	0.004962	7.933	0.003988	10279
chr1	103991230	BovineHD0100029816	C	0.5833	0.15	T	0.004962	7.933	0.0006698	61207
chr1	103992204	BovineHD0100029817	G	0.5833	0.15	A	0.004962	7.933	0.0006698	61207
chr1	103999882	BovineHD0100029818	T	0.5833	0.15	G	0.004962	7.933	0.0006698	61207
chr10	99025528	BovineHD1000028960	A	0.5833	0.15	G	0.004962	7.933	0.005548	7389
chr10	99030793	BovineHD1000028961	A	0.5833	0.15	G	0.004962	7.933	0.005548	7389
chr10	99052315	BovineHD1000028966	G	0.5833	0.15	T	0.004962	7.933	0.005548	7389
chr10	99057984	BovineHD1000028967	G	0.5833	0.15	A	0.004962	7.933	0.005548	7389
chr10	99059684	BovineHD1000028968	C	0.5833	0.15	T	0.004962	7.933	0.005548	7389
chr10	99074054	BovineHD1000028971	T	0.5833	0.15	C	0.004962	7.933	0.005548	7389
chr10	99076345	BovineHD1000028972	C	0.5833	0.15	A	0.004962	7.933	0.005548	7389
chr11	95637161	Hapmap45640-BTA-113575	G	0.5833	0.15	C	0.004962	7.933	0.01065	3802
chr12	49248757	BovineHD1200013595	A	0.5833	0.15	C	0.004962	7.933	0.001241	33445
chr13	55880786	BovineHD1300016115	C	0.5833	0.15	T	0.004962	7.933	0.01243	3258
chr13	55893497	BovineHD1300016118	T	0.5833	0.15	C	0.004962	7.933	0.01243	3258
chr13	55937782	BovineHD1300016137	C	0.5833	0.15	T	0.004962	7.933	0.01243	3258
chr13	55948859	BovineHD1300016143	T	0.5833	0.15	C	0.004962	7.933	0.01243	3258
chr13	55951071	BovineHD1300016144	G	0.5833	0.15	T	0.004962	7.933	0.01243	3258
chr15	1390332	BovineHD1500000403	T	0.5833	0.15	C	0.004962	7.933	0.006415	6312
chr15	1428347	BovineHD1500000411	A	0.5833	0.15	G	0.004962	7.933	0.006415	6312
chr15	1429782	BovineHD1500000412	T	0.5833	0.15	C	0.004962	7.933	0.006415	6312
chr15	1507894	BovineHD1500000433	A	0.5833	0.15	C	0.004962	7.933	0.006415	6312
chr15	1539571	BovineHD1500000438	G	0.5833	0.15	A	0.004962	7.933	0.006415	6312
chr15	1540368	BovineHD1500000439	A	0.5833	0.15	G	0.004962	7.933	0.006415	6312
chr15	1542021	BovineHD1500000440	T	0.5833	0.15	G	0.004962	7.933	0.006415	6312
chr15	1547966	BovineHD1500000441	G	0.5833	0.15	T	0.004962	7.933	0.006415	6312
chr15	14926139	BovineHD1500003744	C	0.5833	0.15	A	0.004962	7.933	0.00998	4057
chr15	16960389	BovineHD1500004376	C	0.5833	0.15	T	0.004962	7.933	0.006199	6613
chr15	1418232	BovineHD1500025000	G	0.5833	0.15	A	0.004962	7.933	0.006415	6312
chr15	16942815	BTB-01295915	C	0.5833	0.15	T	0.004962	7.933	0.006199	6613
chr17	64084706	BovineHD1700019187	A	0.5833	0.15	G	0.004962	7.933	0.01176	3486
chr21	8836286	BovineHD2100002074	C	0.5833	0.15	T	0.004962	7.933	0.002662	15400
chr24	31905480	BovineHD2400008806	T	0.5833	0.15	C	0.004962	7.933	0.004469	9174
chr24	31947851	BovineHD2400008820	T	0.5833	0.15	C	0.004962	7.933	0.004469	9174
chr26	5630751	BovineHD2600001243	A	0.5833	0.15	G	0.004962	7.933	0.006283	6445
chr28	20394873	BovineHD2800005516	A	0.5833	0.15	G	0.004962	7.933	0.002579	15896
chr28	20399070	Hapmap48932-BTA-88109	A	0.5833	0.15	G	0.004962	7.933	0.002579	15896
chr29	34234477	BovineHD2900010447	G	0.5833	0.15	A	0.004962	7.933	0.007137	5674
chr29	34235137	BovineHD2900010448	T	0.5833	0.15	C	0.004962	7.933	0.007137	5674
chr29	34236807	BovineHD2900010449	T	0.5833	0.15	C	0.004962	7.933	0.007137	5674
chr29	34258994	BovineHD2900010451	T	0.5833	0.15	C	0.004962	7.933	0.007137	5674
chr3	31379298	BovineHD0300009873	T	0.5833	0.15	C	0.004962	7.933	0.01315	3078
chr6	73143997	BovineHD0600020809	C	0.5833	0.15	T	0.004962	7.933	0.004767	8599
chr6	73144782	BovineHD0600020810	A	0.5833	0.15	G	0.004962	7.933	0.004767	8599
chr6	73183618	BovineHD0600020820	A	0.5833	0.15	G	0.004962	7.933	0.004767	8599
chr6	73186631	BovineHD0600020821	A	0.5833	0.15	G	0.004962	7.933	0.004767	8599
chr6	73222538	BovineHD0600020829	C	0.5833	0.15	T	0.004962	7.933	0.004767	8599
chr6	73223485	BovineHD0600020830	T	0.5833	0.15	C	0.004962	7.933	0.004767	8599
chr6	116506612	BovineHD0600030615	G	0.5833	0.15	A	0.004962	7.933	0.01091	3710
chr9	96206497	ARS-BFGL-NGS-112284	C	0.5833	0.15	T	0.004962	7.933	0.01583	2558
chr9	28416677	BovineHD0900007791	G	0.5833	0.15	A	0.004962	7.933	0.007307	5542
chr9	28418683	BovineHD0900007793	C	0.5833	0.15	T	0.004962	7.933	0.007307	5542
chr1	93626854	BovineHD0100026713	C	0.08333	0.5	T	0.00511	0.09091	0.009368	4322
chr11	37378395	BovineHD1100011021	T	0.08333	0.5	C	0.00511	0.09091	0.00273	15016
chr11	38742955	BovineHD1100011372	G	0.08333	0.5	A	0.00511	0.09091	0.01566	2585
chr11	42237565	BovineHD1100012335	C	0.08333	0.5	T	0.00511	0.09091	0.00924	4382
chr11	42239087	BTA-99919-no-rs	G	0.08333	0.5	T	0.00511	0.09091	0.00924	4382
chr2	45776828	BovineHD0200013289	A	0.08333	0.5	G	0.00511	0.09091	0.0007364	55674
chr22	28269609	BovineHD2200008245	C	0.08333	0.5	T	0.00511	0.09091	0.01166	3514
chr22	49130299	BovineHD2200014205	T	0.08333	0.5	C	0.00511	0.09091	0.002185	18761
chr22	49143833	BovineHD2200014216	A	0.08333	0.5	G	0.00511	0.09091	0.002185	18761
chr22	49148881	BovineHD2200014220	T	0.08333	0.5	C	0.00511	0.09091	0.002185	18761
chr22	45194185	BTA-54618-no-rs	T	0.08333	0.5	G	0.00511	0.09091	0.009993	4102
chr23	46021030	ARS-BFGL-BAC-36395	G	0.08333	0.5	A	0.00511	0.09091	0.0002615	156776
chr23	46019708	BovineHD2300013327	C	0.08333	0.5	T	0.00511	0.09091	0.0002615	156776
chr23	46022790	BovineHD2300013328	C	0.08333	0.5	T	0.00511	0.09091	0.0002615	156776
chr23	46023921	BovineHD2300013329	C	0.08333	0.5	T	0.00511	0.09091	0.0002615	156776
chr23	46025042	BovineHD2300013330	A	0.08333	0.5	G	0.00511	0.09091	0.0002615	156776
chr23	46026360	BovineHD2300013331	A	0.08333	0.5	G	0.00511	0.09091	0.0002615	156776
chr24	28527756	BovineHD2400007833	A	0.08333	0.5	G	0.00511	0.09091	0.00128	32409
chr24	32627740	BovineHD2400009043	T	0.08333	0.5	G	0.00511	0.09091	0.01222	3314
chr24	32633041	BovineHD2400009046	A	0.08333	0.5	G	0.00511	0.09091	0.01222	3314
chr4	28048857	BovineHD0400008112	G	0.08333	0.5	A	0.00511	0.09091	0.006163	6571
chr6	53415292	BovineHD0600015097	A	0.08333	0.5	G	0.00511	0.09091	0.005087	8059
chr6	53418675	BovineHD0600015098	T	0.08333	0.5	C	0.00511	0.09091	0.005087	8059
chr6	99898377	Hapmap59985-rs29015919	G	0.08333	0.5	A	0.00511	0.09091	0.001574	26367
chr7	6133269	BovineHD0700001711	C	0.08333	0.5	T	0.00511	0.09091	0.009956	4067
chr7	6134009	BovineHD0700001712	A	0.08333	0.5	C	0.00511	0.09091	0.009956	4067
chr7	15663685	BovineHD0700004731	C	0.08333	0.5	T	0.00511	0.09091	0.01159	3494
chr7	15671587	BovineHD0700004733	C	0.08333	0.5	A	0.00511	0.09091	0.01159	3494
chr8	109164102	BTA-82821-no-rs	G	0.08333	0.5	T	0.00511	0.09091	0.007395	5476
chr1	101675524	BovineHD0100029240	C	0.2083	0.65	T	0.005223	0.1417	0.005137	7981
chr1	129054141	BovineHD0100036980	C	0.2083	0.65	T	0.005223	0.1417	0.002127	19748
chr1	129058210	BovineHD0100036981	C	0.2083	0.65	T	0.005223	0.1417	0.002127	19748
chr1	129061518	BovineHD0100036982	G	0.2083	0.65	A	0.005223	0.1417	0.002127	19748
chr1	129067816	BovineHD0100036984	G	0.2083	0.65	A	0.005223	0.1417	0.002127	19748
chr1	129070796	BovineHD0100036985	C	0.2083	0.65	T	0.005223	0.1417	0.002127	19748
chr1	129073388	BovineHD0100036986	G	0.2083	0.65	A	0.005223	0.1417	0.002127	19748
chr1	129081443	BovineHD0100036988	C	0.2083	0.65	T	0.005223	0.1417	0.002127	19748
chr1	129085042	BovineHD0100036989	G	0.2083	0.65	A	0.005223	0.1417	0.002127	19748
chr1	129086531	BovineHD0100036990	A	0.2083	0.65	C	0.005223	0.1417	0.002127	19748
chr1	158482186	BovineHD0100037955	A	0.2083	0.65	G	0.005223	0.1417	0.01722	2351
chr15	1256385	BovineHD1500000380	C	0.2083	0.65	T	0.005223	0.1417	0.001232	33275
chr15	1257945	BovineHD1500000382	T	0.2083	0.65	C	0.005223	0.1417	0.001232	33275
chr15	3013184	BovineHD1500000723	T	0.2083	0.65	G	0.005223	0.1417	0.003755	10917
chr15	3019104	BovineHD1500000724	G	0.2083	0.65	T	0.005223	0.1417	0.003755	10917
chr15	3026948	BovineHD1500000726	T	0.2083	0.65	C	0.005223	0.1417	0.003755	10917
chr15	3028980	BovineHD1500000727	A	0.2083	0.65	G	0.005223	0.1417	0.003755	10917
chr15	3031430	BovineHD1500000728	A	0.2083	0.65	G	0.005223	0.1417	0.003755	10917
chr15	3042102	BovineHD1500000731	A	0.2083	0.65	G	0.005223	0.1417	0.003755	10917
chr15	3042884	BovineHD1500000732	T	0.2083	0.65	G	0.005223	0.1417	0.003755	10917
chr15	3045084	BovineHD1500000733	T	0.2083	0.65	C	0.005223	0.1417	0.003755	10917
chr15	3053219	BovineHD1500000739	T	0.2083	0.65	C	0.005223	0.1417	0.003755	10917
chr15	3054681	BovineHD1500000740	A	0.2083	0.65	G	0.005223	0.1417	0.003755	10917
chr15	3055735	BovineHD1500000741	A	0.2083	0.65	G	0.005223	0.1417	0.003755	10917
chr15	3056822	BovineHD1500000742	C	0.2083	0.65	A	0.005223	0.1417	0.003755	10917
chr15	3057604	BovineHD1500000743	A	0.2083	0.65	G	0.005223	0.1417	0.003755	10917
chr15	3067177	BovineHD1500000745	A	0.2083	0.65	G	0.005223	0.1417	0.003755	10917
chr15	3068736	BovineHD1500000746	C	0.2083	0.65	A	0.005223	0.1417	0.003755	10917
chr15	3071823	BovineHD1500000748	G	0.2083	0.65	A	0.005223	0.1417	0.003755	10917
chr15	3073833	BovineHD1500000750	T	0.2083	0.65	C	0.005223	0.1417	0.003755	10917
chr15	3082765	BovineHD1500000752	A	0.2083	0.65	G	0.005223	0.1417	0.003755	10917
chr19	37805699	BovineHD1900011142	T	0.2083	0.65	C	0.005223	0.1417	0.004787	8563
chr21	5301992	BovineHD2100000981	T	0.2083	0.65	G	0.005223	0.1417	0.004341	9444
chr21	13684270	BovineHD2100003663	T	0.2083	0.65	C	0.005223	0.1417	0.004435	9244
chr22	38062883	BovineHD2200010876	A	0.2083	0.65	C	0.005223	0.1417	0.003929	10433
chr22	59731233	BovineHD2200017571	G	0.2083	0.65	A	0.005223	0.1417	0.003746	11077
chr22	59732231	BovineHD2200017572	G	0.2083	0.65	A	0.005223	0.1417	0.003746	11077
chr22	59733113	BovineHD2200017573	C	0.2083	0.65	T	0.005223	0.1417	0.003746	11077
chr24	38754225	ARS-BFGL-NGS-23375	G	0.2083	0.65	A	0.005223	0.1417	0.008557	4732
chr25	34090563	BovineHD2500009529	A	0.2083	0.65	C	0.005223	0.1417	0.002334	17569
chr25	34867698	BovineHD2500009742	A	0.2083	0.65	G	0.005223	0.1417	0.002983	13912
chr25	34868497	BovineHD2500009743	C	0.2083	0.65	T	0.005223	0.1417	0.002983	13912
chr25	34883697	BovineHD2500009750	T	0.2083	0.65	G	0.005223	0.1417	0.002983	13912
chr28	9820178	BovineHD2800003018	A	0.2083	0.65	G	0.005223	0.1417	0.00863	4692
chr28	9826247	BovineHD2800003020	G	0.2083	0.65	T	0.005223	0.1417	0.00863	4692
chr28	9829892	BovineHD2800003021	C	0.2083	0.65	T	0.005223	0.1417	0.00863	4692
chr28	11397922	BovineHD2800003413	C	0.2083	0.65	A	0.005223	0.1417	0.003805	10774
chr28	11404615	Hapmap48838-BTA-64718	G	0.2083	0.65	A	0.005223	0.1417	0.003805	10774
chr3	1907743	BovineHD0300000519	A	0.2083	0.65	G	0.005223	0.1417	0.008245	4972
chr3	1908380	BovineHD0300000520	A	0.2083	0.65	C	0.005223	0.1417	0.008245	4972
chr3	1916505	BovineHD0300000522	C	0.2083	0.65	T	0.005223	0.1417	0.008245	4972
chr3	1918905	BovineHD0300000523	C	0.2083	0.65	A	0.005223	0.1417	0.008245	4972
chr3	1919686	BovineHD0300000524	G	0.2083	0.65	A	0.005223	0.1417	0.008245	4972
chr3	22429401	BovineHD0300007066	A	0.2083	0.65	G	0.005223	0.1417	0.006317	6410
chr4	83497151	BovineHD0400023319	G	0.2083	0.65	A	0.005223	0.1417	0.01067	3794
chr4	83507328	BovineHD0400023322	G	0.2083	0.65	T	0.005223	0.1417	0.01067	3794
chr4	83550042	BovineHD0400023327	C	0.2083	0.65	T	0.005223	0.1417	0.01067	3794
chr4	83568995	BovineHD0400023330	G	0.2083	0.65	A	0.005223	0.1417	0.01067	3794
chr4	83569909	BovineHD0400023331	G	0.2083	0.65	A	0.005223	0.1417	0.01067	3794
chr4	83581300	BovineHD0400023333	G	0.2083	0.65	A	0.005223	0.1417	0.01067	3794
chr4	83599938	BovineHD0400023338	G	0.2083	0.65	A	0.005223	0.1417	0.01067	3794
chr4	83610405	BovineHD0400023339	A	0.2083	0.65	G	0.005223	0.1417	0.01067	3794
chr4	83630014	BovineHD0400023342	A	0.2083	0.65	G	0.005223	0.1417	0.01067	3794
chr4	83703234	BovineHD0400023356	A	0.2083	0.65	G	0.005223	0.1417	0.01067	3794
chr5	8368121	ARS-BFGL-NGS-114785	C	0.2083	0.65	T	0.005223	0.1417	0.008566	4727
chr5	103101288	BovineHD0500029587	C	0.2083	0.65	T	0.005223	0.1417	0.004599	8914
chr5	117246035	BovineHD4100004174	C	0.2083	0.65	T	0.005223	0.1417	0.02192	1824
chr7	16134027	BovineHD0700004843	A	0.2083	0.65	G	0.005223	0.1417	0.004689	8743
chr7	16136751	BovineHD0700004844	G	0.2083	0.65	A	0.005223	0.1417	0.004689	8743
chr7	16138977	BovineHD0700004845	A	0.2083	0.65	C	0.005223	0.1417	0.004689	8743
chr7	16140752	BovineHD0700004846	T	0.2083	0.65	G	0.005223	0.1417	0.004689	8743
chr7	77990879	BovineHD0700023415	A	0.2083	0.65	C	0.005223	0.1417	0.002613	15688
chr7	77995607	BovineHD0700023416	T	0.2083	0.65	C	0.005223	0.1417	0.002613	15688
chr8	60896409	BovineHD0800018308	G	0.2083	0.65	A	0.005223	0.1417	0.008847	4577
chr8	60914206	BovineHD0800018314	T	0.2083	0.65	G	0.005223	0.1417	0.008847	4577
chr9	25438103	BovineHD4100007302	A	0.2083	0.65	G	0.005223	0.1417	0.004965	8257
chr1	36610036	ARS-BFGL-BAC-11284	T	0	0.3	A	0.005491	0	0.002228	18400
chr1	34927781	BovineHD0100009902	A	0	0.3	G	0.005491	0	0.02452	1630
chr1	42814959	BovineHD0100012109	A	0	0.3	G	0.005491	0	0.005741	7141
chr1	33772647	BTB-00901957	A	0	0.3	C	0.005491	0	0.005741	7141
chr12	85301553	BovineHD1200026138	G	0	0.3	A	0.005491	0	0.005334	7685
chr12	85306381	BovineHD1200026139	A	0	0.3	G	0.005491	0	0.005334	7685
chr12	85307663	BovineHD1200026140	T	0	0.3	G	0.005491	0	0.005334	7685
chr15	28184409	BovineHD1500007668	C	0	0.3	T	0.005491	0	0.002148	19088
chr15	28188381	BovineHD1500007669	T	0	0.3	C	0.005491	0	0.002148	19088
chr15	28197554	BovineHD1500007674	T	0	0.3	G	0.005491	0	0.002148	19088
chr15	28222164	BovineHD1500007678	T	0	0.3	C	0.005491	0	0.002148	19088
chr15	28239903	BovineHD1500007684	T	0	0.3	C	0.005491	0	0.002148	19088
chr15	28316205	BovineHD1500007728	A	0	0.3	G	0.005491	0	0.002148	19088
chr15	28319648	BovineHD1500007730	T	0	0.3	C	0.005491	0	0.002148	19088
chr15	28334555	BovineHD1500007733	A	0	0.3	G	0.005491	0	0.002148	19088
chr17	37313186	BovineHD1700010407	T	0	0.3	C	0.005491	0	0.002853	14370
chr18	2029330	BovineHD1800000543	A	0	0.3	C	0.005491	0	0.01448	2795
chr18	2054158	BovineHD1800000547	T	0	0.3	C	0.005491	0	0.01448	2795
chr18	2057846	BovineHD1800000548	C	0	0.3	A	0.005491	0	0.01448	2795
chr18	2058545	BovineHD1800000549	A	0	0.3	C	0.005491	0	0.01448	2795
chr21	12745004	BovineHD2100003361	T	0	0.3	C	0.005491	0	0.003026	13548
chr22	38707390	BovineHD2200011090	T	0	0.3	C	0.005491	0	0.0003297	124352
chr23	41230004	BovineHD2300011837	A	0	0.3	G	0.005491	0	0.01583	2558
chr24	19170260	BovineHD2400005142	C	0	0.3	A	0.005491	0	0.001685	24327
chr24	19222965	BovineHD2400005162	T	0	0.3	C	0.005491	0	0.001685	24327
chr24	19240457	BovineHD2400005167	T	0	0.3	C	0.005491	0	0.001685	24327
chr24	19242301	BovineHD2400005168	C	0	0.3	T	0.005491	0	0.001685	24327
chr24	19243223	BovineHD2400005169	G	0	0.3	A	0.005491	0	0.001685	24327
chr24	19243889	BovineHD2400005170	A	0	0.3	G	0.005491	0	0.001685	24327
chr24	19247280	BovineHD2400005171	T	0	0.3	C	0.005491	0	0.001685	24327
chr24	19248588	BovineHD2400005172	C	0	0.3	T	0.005491	0	0.001685	24327
chr24	19249446	BovineHD2400005173	C	0	0.3	A	0.005491	0	0.001685	24327
chr24	19252145	BovineHD2400005174	A	0	0.3	G	0.005491	0	0.001685	24327
chr24	19256235	BovineHD2400005175	G	0	0.3	A	0.005491	0	0.001685	24327
chr24	19282418	BovineHD2400005181	A	0	0.3	G	0.005491	0	0.001685	24327
chr27	12894263	BovineHD2700003472	A	0	0.3	G	0.005491	0	0.005081	8068
chr27	12916886	BovineHD2700003474	T	0	0.3	C	0.005491	0	0.005081	8068
chr27	12928422	BovineHD2700003475	A	0	0.3	G	0.005491	0	0.005081	8068
chr27	12936892	BovineHD2700003476	T	0	0.3	G	0.005491	0	0.005081	8068
chr27	12944835	BovineHD2700003478	T	0	0.3	G	0.005491	0	0.005081	8068
chr27	12984991	BovineHD2700003489	C	0	0.3	T	0.005491	0	0.005081	8068
chr27	27413464	BovineHD2700007455	G	0	0.3	A	0.005491	0	0.006882	5884
chr27	12961048	BTB-00953692	A	0	0.3	G	0.005491	0	0.005081	8068
chr27	12892661	Hapmap48031-BTA-63248	A	0	0.3	G	0.005491	0	0.005081	8068
chr4	1547791	BovineHD0400000324	C	0	0.3	T	0.005491	0	0.006806	5950
chr4	1548750	BovineHD0400000325	T	0	0.3	C	0.005491	0	0.006806	5950
chr4	87567755	BovineHD0400024498	G	0	0.3	A	0.005491	0	0.002043	20071
chr5	27149329	BovineHD0500007969	A	0	0.3	C	0.005491	0	0.002115	19388
chr5	27163488	BovineHD0500007983	T	0	0.3	C	0.005491	0	0.002115	19388
chr5	27164074	BovineHD0500007984	G	0	0.3	A	0.005491	0	0.002115	19388
chr5	27167576	BovineHD0500007987	T	0	0.3	C	0.005491	0	0.002115	19388
chr5	114640060	BovineHD0500033265	C	0	0.3	A	0.005491	0	0.002301	17821
chr5	114638911	BovineHD0500033266	T	0	0.3	C	0.005491	0	0.002301	17821
chr6	45326717	BovineHD0600012802	G	0	0.3	A	0.005491	0	0.005754	7125
chr6	115072710	BovineHD0600030050	C	0	0.3	T	0.005491	0	0.001059	38699
chr7	99807634	BovineHD0700029843	T	0	0.3	C	0.005491	0	0.004896	8374
chr7	24397878	BTA-78558-no-rs	C	0	0.3	T	0.005491	0	0.001151	35615
chr7	67074388	BTA-90219-no-rs	T	0	0.3	C	0.005491	0	0.005009	8185
chr8	107401926	BovineHD0800032823	G	0	0.3	A	0.005491	0	0.006163	6571
chr8	107443555	BovineHD0800032834	C	0	0.3	T	0.005491	0	0.006163	6571
chr9	27355023	BovineHD0900007453	C	0	0.3	T	0.005491	0	0.01266	3198
chr9	29280919	BovineHD0900008037	C	0	0.3	T	0.005491	0	0.01266	3198
chr9	29284295	BovineHD0900008038	A	0	0.3	G	0.005491	0	0.01266	3198
chr9	29286940	BovineHD0900008039	A	0	0.3	C	0.005491	0	0.01266	3198
chr9	29302002	BovineHD0900008041	T	0	0.3	C	0.005491	0	0.01266	3198
chr9	29306143	BovineHD0900008042	G	0	0.3	A	0.005491	0	0.01266	3198
chr9	29313352	BovineHD0900008043	T	0	0.3	C	0.005491	0	0.01266	3198
chr9	31722361	BovineHD0900008741	C	0	0.3	T	0.005491	0	0.002005	20449
chr9	31726259	BovineHD0900008742	C	0	0.3	T	0.005491	0	0.002005	20449
chr9	31726991	BovineHD0900008743	T	0	0.3	C	0.005491	0	0.002005	20449
chr9	31731937	BovineHD0900008744	G	0	0.3	A	0.005491	0	0.002005	20449
chr9	31738566	BovineHD0900008745	T	0	0.3	G	0.005491	0	0.002005	20449
chr9	31743329	BovineHD0900008746	T	0	0.3	G	0.005491	0	0.002005	20449
chr9	31748693	BovineHD0900008748	G	0	0.3	A	0.005491	0	0.002005	20449
chr9	31756028	BovineHD0900008751	G	0	0.3	A	0.005491	0	0.002005	20449
chr9	31756816	BovineHD0900008752	G	0	0.3	A	0.005491	0	0.002005	20449
chr9	31758471	BovineHD0900008753	A	0	0.3	G	0.005491	0	0.002005	20449
chr9	31763833	BovineHD0900008755	G	0	0.3	T	0.005491	0	0.002005	20449
chr9	31765599	BovineHD0900008756	G	0	0.3	A	0.005491	0	0.002005	20449
chr9	31774074	BovineHD0900008758	G	0	0.3	A	0.005491	0	0.002005	20449
chr9	31775039	BovineHD0900008759	C	0	0.3	T	0.005491	0	0.002005	20449
chr9	31776520	BovineHD0900008760	G	0	0.3	A	0.005491	0	0.002005	20449
chr9	31777985	BovineHD0900008762	A	0	0.3	G	0.005491	0	0.002005	20449
chr9	37626064	BovineHD0900010582	A	0	0.3	C	0.005491	0	0.006401	6326
chr9	31771622	BovineHD0900031045	T	0	0.3	C	0.005491	0	0.002005	20449
chr9	31754747	BTB-01632102	G	0	0.3	A	0.005491	0	0.002005	20449
chr9	31725734	BTB-01674973	C	0	0.3	A	0.005491	0	0.002005	20449
chr9	31733303	BTB-01675002	A	0	0.3	C	0.005491	0	0.002005	20449
chr9	31775853	Hapmap38377-BTA-109065	A	0	0.3	C	0.005491	0	0.002005	20449
chr1	102402908	ARS-BFGL-NGS-76111	G	0.25	0.7	A	0.00563	0.1429	0.009534	4247
chr1	102385447	BovineHD0100029421	T	0.25	0.7	C	0.00563	0.1429	0.009534	4247
chr1	102387496	BovineHD0100029422	G	0.25	0.7	A	0.00563	0.1429	0.009534	4247
chr1	102390518	BovineHD0100029423	A	0.25	0.7	G	0.00563	0.1429	0.009534	4247
chr1	102391934	BovineHD0100029424	C	0.25	0.7	T	0.00563	0.1429	0.009534	4247
chr1	102392762	BovineHD0100029425	T	0.25	0.7	C	0.00563	0.1429	0.009534	4247
chr1	102396374	BovineHD0100029426	C	0.25	0.7	T	0.00563	0.1429	0.009534	4247
chr1	102399013	BovineHD0100029428	G	0.25	0.7	A	0.00563	0.1429	0.009534	4247
chr1	102400023	BovineHD0100029429	G	0.25	0.7	A	0.00563	0.1429	0.009534	4247
chr1	102400971	BovineHD0100029430	A	0.25	0.7	G	0.00563	0.1429	0.009534	4247
chr1	102401936	BovineHD0100029431	C	0.25	0.7	T	0.00563	0.1429	0.009534	4247
chr1	102405601	BovineHD0100029432	T	0.25	0.7	C	0.00563	0.1429	0.009534	4247
chr11	45187235	BovineHD1100013076	G	0.25	0.7	A	0.00563	0.1429	0.0007943	51617
chr11	45188808	BovineHD1100013077	A	0.25	0.7	G	0.00563	0.1429	0.0007943	51617
chr11	45190251	BovineHD1100013078	G	0.25	0.7	T	0.00563	0.1429	0.0007943	51617
chr11	45191407	BovineHD1100013079	A	0.25	0.7	G	0.00563	0.1429	0.0007943	51617
chr11	45195818	BovineHD1100013081	T	0.25	0.7	C	0.00563	0.1429	0.0007943	51617
chr12	85767653	ARS-BFGL-NGS-16271	T	0.25	0.7	C	0.00563	0.1429	0.005168	7933
chr12	85771950	BovineHD1200026307	A	0.25	0.7	G	0.00563	0.1429	0.005168	7933
chr12	85780292	BovineHD1200026310	T	0.25	0.7	C	0.00563	0.1429	0.005168	7933
chr12	86841161	BovineHD1200026614	T	0.25	0.7	C	0.00563	0.1429	0.0138	2933
chr12	86846083	BovineHD1200026615	A	0.25	0.7	C	0.00563	0.1429	0.0138	2933
chr17	3771141	BovineHD1700000892	A	0.25	0.7	G	0.00563	0.1429	0.004934	8410
chr19	35401169	Hapmap41268-BTA-45136	T	0.25	0.7	C	0.00563	0.1429	0.00561	7397
chr22	46291402	BovineHD2200013458	G	0.25	0.7	A	0.00563	0.1429	0.002716	15096
chr22	46328469	BovineHD2200013471	G	0.25	0.7	A	0.00563	0.1429	0.002716	15096
chr22	46338427	BovineHD2200013474	C	0.25	0.7	T	0.00563	0.1429	0.002716	15096
chr22	46339040	BovineHD2200013475	G	0.25	0.7	T	0.00563	0.1429	0.002716	15096
chr22	46343124	BovineHD2200013477	C	0.25	0.7	T	0.00563	0.1429	0.002716	15096
chr24	31721246	BovineHD2400008741	G	0.25	0.7	A	0.00563	0.1429	0.005715	7173
chr24	31722270	BovineHD2400008742	T	0.25	0.7	C	0.00563	0.1429	0.005715	7173
chr25	16990257	BovineHD2500004827	C	0.25	0.7	T	0.00563	0.1429	0.01698	2414
chr25	34848871	BovineHD2500009734	G	0.25	0.7	A	0.00563	0.1429	0.002187	18742
chr25	34850755	BovineHD2500009735	T	0.25	0.7	C	0.00563	0.1429	0.002187	18742
chr25	34852708	BovineHD2500009736	A	0.25	0.7	G	0.00563	0.1429	0.002187	18742
chr25	34847025	BovineHD4100017478	G	0.25	0.7	A	0.00563	0.1429	0.002187	18742
chr3	2640363	BovineHD0300000751	G	0.25	0.7	A	0.00563	0.1429	0.007707	5254
chr3	5373267	BovineHD0300001672	C	0.25	0.7	T	0.00563	0.1429	0.0179	2261
chr5	70684601	BovineHD0500019880	T	0.25	0.7	C	0.00563	0.1429	0.006104	6634
chr5	70685734	BovineHD0500019881	A	0.25	0.7	G	0.00563	0.1429	0.006104	6634
chr5	70686259	BovineHD0500019882	A	0.25	0.7	G	0.00563	0.1429	0.006104	6634
chr5	70687203	BovineHD0500019883	T	0.25	0.7	C	0.00563	0.1429	0.006104	6634
chr5	70688878	BovineHD0500019885	T	0.25	0.7	G	0.00563	0.1429	0.006104	6634
chr5	70689429	BovineHD0500019886	T	0.25	0.7	C	0.00563	0.1429	0.006104	6634
chr5	70692033	BovineHD0500019887	G	0.25	0.7	A	0.00563	0.1429	0.006104	6634
chr5	70693208	BovineHD0500019888	T	0.25	0.7	C	0.00563	0.1429	0.006104	6634
chr5	70695057	BovineHD0500019889	T	0.25	0.7	C	0.00563	0.1429	0.006104	6634
chr5	70696491	BovineHD0500019890	C	0.25	0.7	T	0.00563	0.1429	0.006104	6634
chr5	70697645	BovineHD0500019891	G	0.25	0.7	A	0.00563	0.1429	0.006104	6634
chr6	40940184	BovineHD0600011534	A	0.25	0.7	G	0.00563	0.1429	0.005388	7701
chr11	45243242	BovineHD1100013112	A	0.2917	0.75	G	0.005768	0.1373	0.0005622	72929
chr12	44060529	BovineHD1200012295	C	0.2917	0.75	T	0.005768	0.1373	0.02206	1812
chr12	44064617	BovineHD1200012296	G	0.2917	0.75	A	0.005768	0.1373	0.02206	1812
chr12	44066831	BovineHD1200012297	T	0.2917	0.75	C	0.005768	0.1373	0.02206	1812
chr12	44067641	BovineHD1200012298	A	0.2917	0.75	G	0.005768	0.1373	0.02206	1812
chr24	31694244	BovineHD2400008725	T	0.7083	0.25	C	0.005768	7.286	0.008593	4712
chr24	31694975	BovineHD2400008726	A	0.7083	0.25	G	0.005768	7.286	0.008593	4712
chr24	31696139	BovineHD2400008727	A	0.7083	0.25	G	0.005768	7.286	0.008593	4712
chr24	31697663	BovineHD2400008728	T	0.7083	0.25	C	0.005768	7.286	0.008593	4712
chr24	31698346	BovineHD2400008729	A	0.7083	0.25	G	0.005768	7.286	0.008593	4712
chr24	31704683	BovineHD2400008731	T	0.7083	0.25	C	0.005768	7.286	0.008593	4712
chr24	31706764	BovineHD2400008732	A	0.7083	0.25	G	0.005768	7.286	0.008593	4712
chr24	31707538	BovineHD2400008733	A	0.7083	0.25	G	0.005768	7.286	0.008593	4712
chr24	31708905	BovineHD2400008734	T	0.7083	0.25	C	0.005768	7.286	0.008593	4712
chr24	31709764	BovineHD2400008735	T	0.2917	0.75	C	0.005768	0.1373	0.008593	4712
chr24	31711381	BovineHD2400008736	A	0.2917	0.75	G	0.005768	0.1373	0.008593	4712
chr24	31713018	BovineHD2400008737	A	0.7083	0.25	C	0.005768	7.286	0.008593	4712
chr24	31714434	BovineHD2400008738	A	0.7083	0.25	C	0.005768	7.286	0.008593	4712
chr24	31869358	BovineHD2400008788	A	0.2917	0.75	G	0.005768	0.1373	0.004392	9334
chr24	31869940	BovineHD2400008789	A	0.7083	0.25	C	0.005768	7.286	0.004392	9334
chr24	31870949	BovineHD2400008790	T	0.7083	0.25	C	0.005768	7.286	0.004392	9334
chr24	31872358	BovineHD2400008791	A	0.7083	0.25	G	0.005768	7.286	0.004392	9334
chr25	21397883	BovineHD2500006002	T	0.2917	0.75	C	0.005768	0.1373	0.002669	15736
chr25	21401504	BovineHD2500006003	A	0.2917	0.75	C	0.005768	0.1373	0.002669	15736
chr25	36046363	BovineHD2500010119	T	0.2917	0.75	C	0.005768	0.1373	0.003264	12560
chr25	21400170	Hapmap39879-BTA-101999	T	0.2917	0.75	G	0.005768	0.1373	0.002669	15736
chr5	118534361	BovineHD0500034952	A	0.2917	0.75	G	0.005768	0.1373	0.00207	19808
chr5	118550048	BovineHD0500034955	A	0.2917	0.75	G	0.005768	0.1373	0.00207	19808
chr5	118551965	BovineHD0500034956	A	0.7083	0.25	G	0.005768	7.286	0.00207	19808
chr7	11091133	BovineHD0700003154	A	0.7083	0.25	C	0.005768	7.286	0.002194	18685
chr7	11094591	BovineHD0700003156	T	0.7083	0.25	C	0.005768	7.286	0.002194	18685
chr7	11118899	BovineHD0700003168	A	0.2917	0.75	G	0.005768	0.1373	0.002194	18685
chr7	11121781	BovineHD0700003169	T	0.7083	0.25	C	0.005768	7.286	0.002194	18685
chr7	89310420	BovineHD0700026821	C	0.2917	0.75	T	0.005768	0.1373	0.00357	11485
chr7	89404622	Hapmap44450-BTA-21138	A	0.2917	0.75	G	0.005768	0.1373	0.00357	11485
chr20	43554865	BovineHD2000012411	G	0.6364	0.2	A	0.005844	7	0.00399	10400
chr23	17893028	BovineHD2300004534	T	0.6364	0.2	G	0.005844	7	0.01453	2786
chr1	30893510	BovineHD0100008950	T	0.4167	0.05	C	0.00604	13.57	0.006606	6130
chr1	99430146	BovineHD0100028611	A	0.4167	0.05	G	0.00604	13.57	0.009956	4067
chr1	111331656	BovineHD0100031744	A	0.4167	0.05	C	0.00604	13.57	0.01095	3698
chr1	111341035	BovineHD0100031748	T	0.4167	0.05	C	0.00604	13.57	0.01095	3698
chr1	111341706	BovineHD0100031749	G	0.4167	0.05	T	0.00604	13.57	0.01095	3698
chr1	111348981	BovineHD0100031751	C	0.4167	0.05	T	0.00604	13.57	0.01095	3698
chr1	111352411	BovineHD0100031752	C	0.4167	0.05	T	0.00604	13.57	0.01095	3698
chr1	111352921	BovineHD0100031753	G	0.4167	0.05	A	0.00604	13.57	0.01095	3698
chr1	111353584	BovineHD0100031754	G	0.4167	0.05	A	0.00604	13.57	0.01095	3698
chr10	2146040	BovineHD1000000626	G	0.4167	0.05	T	0.00604	13.57	0.006059	6683
chr11	38204592	BovineHD1100011272	G	0.4167	0.05	A	0.00604	13.57	0.009729	4162
chr13	41870792	BovineHD1300012256	A	0.4167	0.05	C	0.00604	13.57	0.004922	8329
chr13	41864829	Hapmap47251-BTA-32677	A	0.4167	0.05	G	0.00604	13.57	0.004922	8329
chr15	15967231	BovineHD1500004119	A	0.4167	0.05	C	0.00604	13.57	0.005765	7197
chr15	26344818	BovineHD1500007140	A	0.4167	0.05	G	0.00604	13.57	0.004369	9384
chr15	65390275	BovineHD1500018981	G	0.4167	0.05	A	0.00604	13.57	0.003067	13366
chr16	34246648	BovineHD1600010040	C	0.4167	0.05	A	0.00604	13.57	0.006946	5830
chr16	34887116	BovineHD1600010251	G	0.4167	0.05	A	0.00604	13.57	0.01405	2882
chr16	34888632	BovineHD1600010252	C	0.4167	0.05	A	0.00604	13.57	0.01405	2882
chr16	34914751	BovineHD1600010257	G	0.4167	0.05	A	0.00604	13.57	0.01405	2882
chr16	34929729	BovineHD1600010262	A	0.4167	0.05	G	0.00604	13.57	0.01405	2882
chr16	34990111	BovineHD1600010280	C	0.4167	0.05	T	0.00604	13.57	0.01405	2882
chr16	57397466	BovineHD1600016451	C	0.4167	0.05	T	0.00604	13.57	0.002021	20281
chr17	35803988	BovineHD1700009977	T	0.4167	0.05	G	0.00604	13.57	0.001171	35003
chr18	60856570	BovineHD1800017619	A	0.4167	0.05	G	0.00604	13.57	0.002015	20344
chr18	60860798	BovineHD4100013801	C	0.4167	0.05	T	0.00604	13.57	0.002015	20344
chr19	40779915	BovineHD1900011796	C	0.4167	0.05	T	0.00604	13.57	0.01692	2393
chr2	4104393	BovineHD0200001083	T	0.4167	0.05	C	0.00604	13.57	0.006169	6564
chr21	33279542	BovineHD2100009628	T	0.4167	0.05	C	0.00604	13.57	0.004304	9524
chr21	53944067	BovineHD2100015569	G	0.4167	0.05	A	0.00604	13.57	0.005226	7845
chr21	33122801	Hapmap40367-BTA-73682	T	0.4167	0.05	C	0.00604	13.57	0.01773	2312
chr22	50831609	BovineHD2200014671	T	0.4167	0.05	C	0.00604	13.57	0.00237	17299
chr22	50849444	BovineHD2200014675	A	0.4167	0.05	G	0.00604	13.57	0.00237	17299
chr25	42292572	ARS-BFGL-NGS-115796	A	0.4167	0.05	G	0.00604	13.57	0.0109	3714
chr25	27121943	BovineHD2500007654	A	0.4167	0.05	G	0.00604	13.57	0.01375	2981
chr25	34858498	BovineHD2500009739	T	0.4167	0.05	C	0.00604	13.57	0.01365	2966
chr25	42290491	BovineHD2500011980	T	0.4167	0.05	C	0.00604	13.57	0.0109	3714
chr26	24308960	BovineHD2600006330	G	0.4167	0.05	A	0.00604	13.57	0.002503	16382
chr26	49837418	BovineHD2600014496	G	0.4167	0.05	T	0.00604	13.57	0.002024	20260
chr26	27933010	Hapmap42542-BTA-40776	T	0.4167	0.05	C	0.00604	13.57	0.01018	4027
chr3	1886079	ARS-BFGL-NGS-654	G	0.4167	0.05	A	0.00604	13.57	0.01165	3474
chr3	1798341	BovineHD0300000499	T	0.4167	0.05	C	0.00604	13.57	0.01165	3474
chr3	1831738	BovineHD0300000506	A	0.4167	0.05	G	0.00604	13.57	0.01165	3474
chr3	1861213	BovineHD0300000509	C	0.4167	0.05	A	0.00604	13.57	0.01165	3474
chr3	1880248	BovineHD0300000513	C	0.4167	0.05	T	0.00604	13.57	0.01165	3474
chr3	2467761	BovineHD0300000694	G	0.4167	0.05	A	0.00604	13.57	0.01615	2507
chr3	2477876	BovineHD0300000697	G	0.4167	0.05	A	0.00604	13.57	0.01615	2507
chr3	2481535	BovineHD0300000698	T	0.4167	0.05	C	0.00604	13.57	0.01615	2507
chr3	2485822	BovineHD0300000700	G	0.4167	0.05	A	0.00604	13.57	0.01615	2507
chr3	17599505	BovineHD0300005665	G	0.4167	0.05	T	0.00604	13.57	0.004152	9994
chr3	18256036	BovineHD0300005889	C	0.4167	0.05	T	0.00604	13.57	0.005548	7389
chr3	86698632	BovineHD0300024999	T	0.4167	0.05	C	0.00604	13.57	0.002673	15336
chr3	86700817	BovineHD0300025001	C	0.4167	0.05	T	0.00604	13.57	0.002673	15336
chr3	2472247	BovineHD0300035465	T	0.4167	0.05	C	0.00604	13.57	0.01615	2507
chr3	1864779	Hapmap42630-BTA-67480	C	0.4167	0.05	T	0.00604	13.57	0.01165	3474
chr4	27823739	BovineHD0400008061	T	0.4167	0.05	G	0.00604	13.57	0.002338	17533
chr5	117216731	ARS-BFGL-NGS-16943	A	0.4167	0.05	G	0.00604	13.57	0.006182	6550
chr5	69745660	BovineHD0500019636	C	0.4167	0.05	T	0.00604	13.57	0.0008048	50943
chr5	69822054	BovineHD0500019653	C	0.4167	0.05	T	0.00604	13.57	0.0008048	50943
chr5	69931071	BovineHD0500019703	A	0.4167	0.05	G	0.00604	13.57	0.0008048	50943
chr5	71987537	BovineHD0500020414	G	0.4167	0.05	T	0.00604	13.57	0.002009	20407
chr5	117211781	BovineHD0500034373	G	0.4167	0.05	A	0.00604	13.57	0.006182	6550
chr6	73344865	BovineHD0600020871	T	0.4167	0.05	C	0.00604	13.57	0.003801	10785
chr6	73337874	BovineHD0600020872	C	0.4167	0.05	A	0.00604	13.57	0.003801	10785
chr6	73372257	BovineHD0600020881	A	0.4167	0.05	G	0.00604	13.57	0.003801	10785
chr6	102520387	BovineHD0600029069	G	0.4167	0.05	A	0.00604	13.57	0.00221	18552
chr6	109346289	BovineHD0600032366	C	0.4167	0.05	T	0.00604	13.57	0.01255	3226
chr6	111127658	BovineHD0600032910	G	0.4167	0.05	T	0.00604	13.57	0.003146	13030
chr6	39985286	Hapmap31624-BTC-046805	A	0.4167	0.05	G	0.00604	13.57	0.005258	7797
chr6	73361730	Hapmap54188-rs29022489	A	0.4167	0.05	G	0.00604	13.57	0.003801	10785
chr7	16269013	ARS-BFGL-NGS-35463	G	0.4167	0.05	A	0.00604	13.57	0.001026	39971
chr7	16252348	BovineHD0700004887	G	0.4167	0.05	A	0.00604	13.57	0.001026	39971
chr7	16252992	BovineHD0700004888	C	0.4167	0.05	T	0.00604	13.57	0.001026	39971
chr7	16257368	BovineHD0700004890	G	0.4167	0.05	A	0.00604	13.57	0.001026	39971
chr7	16269649	BovineHD0700004900	T	0.4167	0.05	C	0.00604	13.57	0.001026	39971
chr7	16270431	BovineHD0700004901	T	0.4167	0.05	C	0.00604	13.57	0.001026	39971
chr7	16273995	BovineHD0700004904	T	0.4167	0.05	C	0.00604	13.57	0.001026	39971
chr7	16274532	BovineHD0700004905	T	0.4167	0.05	C	0.00604	13.57	0.001026	39971
chr7	16275011	BovineHD0700004906	A	0.4167	0.05	G	0.00604	13.57	0.001026	39971
chr7	16276362	BovineHD0700004907	C	0.4167	0.05	T	0.00604	13.57	0.001026	39971
chr7	16280328	BovineHD0700004908	T	0.4167	0.05	G	0.00604	13.57	0.001026	39971
chr7	16282243	BovineHD0700004909	G	0.4167	0.05	A	0.00604	13.57	0.001026	39971
chr1	10278180	BovineHD0100003034	A	0.04167	0.4	G	0.006346	0.06522	0.003058	13408
chr1	10279639	BovineHD0100003036	T	0.04167	0.4	C	0.006346	0.06522	0.003058	13408
chr1	10280606	BovineHD0100003037	T	0.04167	0.4	C	0.006346	0.06522	0.003058	13408
chr1	10285132	BovineHD0100003042	A	0.04167	0.4	G	0.006346	0.06522	0.003058	13408
chr1	10287268	BovineHD0100003044	T	0.04167	0.4	C	0.006346	0.06522	0.003058	13408
chr12	32523591	BovineHD1200009608	T	0.04167	0.4	C	0.006346	0.06522	0.01071	3826
chr12	32526484	BovineHD1200009610	T	0.04167	0.4	C	0.006346	0.06522	0.01071	3826
chr12	32536021	BovineHD1200009613	A	0.04167	0.4	G	0.006346	0.06522	0.01071	3826
chr12	32544884	BovineHD1200009614	A	0.04167	0.4	C	0.006346	0.06522	0.01071	3826
chr12	71189724	BovineHD1200021097	A	0.04167	0.4	G	0.006346	0.06522	0.01302	3110
chr12	71182237	BovineHD1200021104	A	0.04167	0.4	G	0.006346	0.06522	0.01302	3110
chr12	83882414	BovineHD1200025661	A	0.04167	0.4	G	0.006346	0.06522	0.004772	8590
chr12	83884208	BovineHD1200025662	C	0.04167	0.4	T	0.006346	0.06522	0.004772	8590
chr12	83885042	BovineHD1200025663	C	0.04167	0.4	T	0.006346	0.06522	0.004772	8590
chr12	83885962	BovineHD1200025664	T	0.04167	0.4	C	0.006346	0.06522	0.004772	8590
chr12	83887565	BovineHD1200025665	T	0.04167	0.4	C	0.006346	0.06522	0.004772	8590
chr18	3073608	ARS-BFGL-NGS-101138	A	0.04167	0.4	G	0.006346	0.06522	0.001754	23378
chr18	3058569	BovineHD1800000875	G	0.04167	0.4	T	0.006346	0.06522	0.001754	23378
chr18	3072164	BovineHD1800000883	A	0.04167	0.4	G	0.006346	0.06522	0.001754	23378
chr18	3101503	BovineHD1800000895	G	0.04167	0.4	A	0.006346	0.06522	0.001754	23378
chr18	3110625	BovineHD1800000900	T	0.04167	0.4	C	0.006346	0.06522	0.001754	23378
chr18	3111542	BovineHD1800000901	T	0.04167	0.4	G	0.006346	0.06522	0.001754	23378
chr18	3134312	BovineHD1800000911	G	0.04167	0.4	A	0.006346	0.06522	0.001754	23378
chr18	3139280	BovineHD1800000914	A	0.04167	0.4	G	0.006346	0.06522	0.001754	23378
chr18	3142330	BovineHD1800000917	G	0.04167	0.4	A	0.006346	0.06522	0.001754	23378
chr22	6728633	BovineHD2200002047	T	0.04167	0.4	C	0.006346	0.06522	0.007159	5656
chr22	59662104	BovineHD2200017534	C	0.04167	0.4	T	0.006346	0.06522	0.0186	2177
chr24	11432535	BovineHD2400003294	T	0.04167	0.4	C	0.006346	0.06522	0.001111	37352
chr25	19376843	BovineHD2500005431	A	0.04167	0.4	G	0.006346	0.06522	0.004392	9334
chr26	44311389	BovineHD2600012577	G	0.04167	0.4	T	0.006346	0.06522	0.001692	24527
chr26	44349359	BovineHD2600012584	C	0.04167	0.4	T	0.006346	0.06522	0.001692	24527
chr26	44354330	BovineHD2600012585	G	0.04167	0.4	A	0.006346	0.06522	0.001692	24527
chr26	44361904	BovineHD2600012586	A	0.04167	0.4	G	0.006346	0.06522	0.001692	24527
chr26	44376312	BovineHD2600012587	G	0.04167	0.4	A	0.006346	0.06522	0.001692	24527
chr26	44380206	BovineHD2600012588	A	0.04167	0.4	G	0.006346	0.06522	0.001692	24527
chr27	30715473	BovineHD2700008399	C	0.04167	0.4	T	0.006346	0.06522	0.004598	9024
chr3	26962474	ARS-BFGL-NGS-42733	A	0.04167	0.4	G	0.006346	0.06522	0.02264	1788
chr3	3506427	ARS-BFGL-NGS-71702	G	0.04167	0.4	A	0.006346	0.06522	0.009625	4207
chr3	1713533	BovineHD0300000472	G	0.04167	0.4	T	0.006346	0.06522	0.00611	6627
chr3	1715097	BovineHD0300000473	A	0.04167	0.4	C	0.006346	0.06522	0.00611	6627
chr3	3491052	BovineHD0300001058	G	0.04167	0.4	A	0.006346	0.06522	0.009625	4207
chr3	3491735	BovineHD0300001059	A	0.04167	0.4	G	0.006346	0.06522	0.009625	4207
chr3	26327148	BovineHD0300008367	C	0.04167	0.4	T	0.006346	0.06522	0.02264	1788
chr5	59928923	BovineHD0500016859	G	0.04167	0.4	A	0.006346	0.06522	0.003701	11077
chr5	118093509	BovineHD0500034799	C	0.04167	0.4	T	0.006346	0.06522	0.01819	2225
chr5	118587440	BovineHD0500034966	C	0.04167	0.4	T	0.006346	0.06522	0.01819	2225
chr6	43494195	BovineHD0600012282	G	0.04167	0.4	A	0.006346	0.06522	0.003971	10323
chr6	52576922	BovineHD0600014864	A	0.04167	0.4	G	0.006346	0.06522	0.001705	24052
chr6	52584793	BovineHD0600014866	T	0.04167	0.4	C	0.006346	0.06522	0.001705	24052
chr6	43494887	Hapmap24121-BTC-039009	C	0.04167	0.4	A	0.006346	0.06522	0.003971	10323
chr9	30428917	BovineHD0900008361	C	0.04167	0.4	A	0.006346	0.06522	0.004604	8905
chr9	30440531	BovineHD0900008364	T	0.04167	0.4	G	0.006346	0.06522	0.004604	8905
chr1	100611023	BovineHD0100028944	G	0.625	0.2	A	0.006434	6.667	0.007236	5596
chr1	100614525	BovineHD0100028945	T	0.625	0.2	C	0.006434	6.667	0.007236	5596
chr1	100617224	BovineHD0100028948	C	0.625	0.2	T	0.006434	6.667	0.007236	5596
chr1	100617968	BovineHD0100028949	C	0.625	0.2	T	0.006434	6.667	0.007236	5596
chr1	100620509	BovineHD0100028950	T	0.625	0.2	G	0.006434	6.667	0.007236	5596
chr1	100623009	BovineHD0100028952	A	0.625	0.2	G	0.006434	6.667	0.007236	5596
chr1	100623849	BovineHD0100028953	T	0.625	0.2	C	0.006434	6.667	0.007236	5596
chr1	100626277	BovineHD0100028955	G	0.625	0.2	A	0.006434	6.667	0.007236	5596
chr1	100693169	BovineHD0100028971	C	0.625	0.2	T	0.006434	6.667	0.007236	5596
chr1	100706223	BovineHD0100028974	T	0.625	0.2	C	0.006434	6.667	0.007236	5596
chr1	100713311	BovineHD0100028975	C	0.625	0.2	T	0.006434	6.667	0.007236	5596
chr1	101683484	BovineHD0100029242	A	0.625	0.2	G	0.006434	6.667	0.008069	5080
chr1	103146117	BovineHD0100029636	C	0.625	0.2	T	0.006434	6.667	0.01598	2534
chr1	100674068	Hapmap43160-BTA-116211	G	0.625	0.2	A	0.006434	6.667	0.007236	5596
chr11	39595848	BovineHD1100011665	T	0.625	0.2	C	0.006434	6.667	0.008799	4602
chr11	41735142	BovineHD1100012176	T	0.625	0.2	C	0.006434	6.667	0.01082	3742
chr11	39601549	BovineHD1100031596	T	0.625	0.2	G	0.006434	6.667	0.008799	4602
chr12	49723456	BovineHD1200013718	T	0.625	0.2	C	0.006434	6.667	0.008944	4527
chr12	49725617	BovineHD1200013719	C	0.625	0.2	A	0.006434	6.667	0.008944	4527
chr12	84885171	BovineHD1200026011	C	0.625	0.2	T	0.006434	6.667	0.01275	3214
chr13	21650053	BovineHD1300006413	G	0.625	0.2	A	0.006434	6.667	0.002275	18020
chr13	21669388	BovineHD1300006419	G	0.625	0.2	T	0.006434	6.667	0.002275	18020
chr13	55801501	BovineHD1300016086	G	0.625	0.2	A	0.006434	6.667	0.0113	3582
chr13	55808532	BovineHD1300016089	T	0.625	0.2	C	0.006434	6.667	0.0113	3582
chr15	65000931	BovineHD1500018854	G	0.625	0.2	A	0.006434	6.667	0.003778	10851
chr17	39068599	ARS-BFGL-NGS-118255	C	0.625	0.2	T	0.006434	6.667	0.01162	3526
chr17	3747253	BovineHD1700000887	A	0.625	0.2	C	0.006434	6.667	0.008169	4957
chr17	39083773	BovineHD1700010891	G	0.625	0.2	A	0.006434	6.667	0.01162	3526
chr17	39085340	BovineHD1700010892	G	0.625	0.2	A	0.006434	6.667	0.01162	3526
chr17	39086428	BovineHD1700010893	T	0.625	0.2	C	0.006434	6.667	0.01162	3526
chr17	39087230	BovineHD1700010894	T	0.625	0.2	C	0.006434	6.667	0.01162	3526
chr17	39088104	BovineHD1700010895	A	0.625	0.2	G	0.006434	6.667	0.01162	3526
chr17	39090458	BovineHD1700010896	C	0.625	0.2	A	0.006434	6.667	0.01162	3526
chr17	39091570	BovineHD1700010897	T	0.625	0.2	C	0.006434	6.667	0.01162	3526
chr17	39093757	BovineHD1700010898	C	0.625	0.2	T	0.006434	6.667	0.01162	3526
chr17	39100696	BovineHD1700010899	T	0.625	0.2	C	0.006434	6.667	0.01162	3526
chr17	39102094	BovineHD1700010900	C	0.625	0.2	T	0.006434	6.667	0.01162	3526
chr17	39103736	BovineHD1700010901	T	0.625	0.2	G	0.006434	6.667	0.01162	3526
chr17	39117300	BovineHD1700010906	C	0.625	0.2	T	0.006434	6.667	0.01162	3526
chr17	39119517	BovineHD1700010907	C	0.625	0.2	T	0.006434	6.667	0.01162	3526
chr17	39120752	BovineHD1700010909	G	0.625	0.2	T	0.006434	6.667	0.01162	3526
chr17	39128018	BovineHD1700010911	G	0.625	0.2	A	0.006434	6.667	0.01162	3526
chr17	59760515	BovineHD1700017701	A	0.625	0.2	G	0.006434	6.667	0.007411	5464
chr17	59764299	BovineHD1700017702	A	0.625	0.2	G	0.006434	6.667	0.007411	5464
chr17	59768065	BovineHD1700017703	C	0.625	0.2	T	0.006434	6.667	0.007411	5464
chr17	59781397	BovineHD1700017706	T	0.625	0.2	C	0.006434	6.667	0.007411	5464
chr17	59789084	BovineHD1700017707	C	0.625	0.2	A	0.006434	6.667	0.007411	5464
chr17	71487969	BovineHD1700021462	C	0.625	0.2	T	0.006434	6.667	0.006721	6025
chr20	60794779	BovineHD2000017091	C	0.625	0.2	T	0.006434	6.667	0.001539	26637
chr21	9480269	BovineHD2100002307	A	0.625	0.2	C	0.006434	6.667	0.007865	5212
chr21	10522019	BovineHD2100002620	G	0.625	0.2	A	0.006434	6.667	0.004225	9704
chr23	17874609	BovineHD2300004523	C	0.625	0.2	A	0.006434	6.667	0.01197	3382
chr23	17880834	BovineHD2300004525	G	0.625	0.2	A	0.006434	6.667	0.01197	3382
chr23	17882177	BovineHD2300004526	G	0.625	0.2	A	0.006434	6.667	0.01197	3382
chr23	17885475	BovineHD2300004528	C	0.625	0.2	T	0.006434	6.667	0.01197	3382
chr23	17886710	BovineHD2300004529	A	0.625	0.2	G	0.006434	6.667	0.01197	3382
chr23	17887691	BovineHD2300004530	G	0.625	0.2	A	0.006434	6.667	0.01197	3382
chr23	17889237	BovineHD2300004531	T	0.625	0.2	G	0.006434	6.667	0.01197	3382
chr23	17890576	BovineHD2300004532	C	0.625	0.2	T	0.006434	6.667	0.01197	3382
chr23	17891585	BovineHD2300004533	A	0.625	0.2	C	0.006434	6.667	0.01197	3382
chr23	17877486	BovineHD4100016011	G	0.625	0.2	T	0.006434	6.667	0.01197	3382
chr24	31673576	BovineHD2400008717	C	0.625	0.2	A	0.006434	6.667	0.007307	5542
chr24	31716353	BovineHD2400008739	T	0.625	0.2	C	0.006434	6.667	0.007307	5542
chr24	31718504	BovineHD2400008740	T	0.625	0.2	C	0.006434	6.667	0.007307	5542
chr24	35267784	BovineHD2400009797	G	0.625	0.2	A	0.006434	6.667	0.001533	26745
chr24	31702973	BovineHD4100016565	A	0.625	0.2	G	0.006434	6.667	0.007307	5542
chr25	36025699	BovineHD2500010114	G	0.625	0.2	A	0.006434	6.667	0.01257	3222
chr25	36947069	BovineHD2500010375	T	0.625	0.2	C	0.006434	6.667	0.00466	8797
chr25	36951878	BovineHD2500010376	C	0.625	0.2	T	0.006434	6.667	0.00466	8797
chr25	36954767	BovineHD2500010377	A	0.625	0.2	G	0.006434	6.667	0.00466	8797
chr25	36961806	BovineHD2500010380	T	0.625	0.2	C	0.006434	6.667	0.00466	8797
chr25	36971262	BovineHD2500010385	T	0.625	0.2	C	0.006434	6.667	0.00466	8797
chr3	2978040	BovineHD0300000892	A	0.625	0.2	C	0.006434	6.667	0.008467	4782
chr5	68274128	BovineHD0500019267	T	0.625	0.2	C	0.006434	6.667	0.01263	3246
chr5	68275236	BovineHD0500019268	T	0.625	0.2	C	0.006434	6.667	0.01263	3246
chr5	68275708	BovineHD0500019269	G	0.625	0.2	A	0.006434	6.667	0.01263	3246
chr5	68276954	BovineHD0500019270	A	0.625	0.2	G	0.006434	6.667	0.01263	3246
chr5	68278057	BovineHD0500019271	A	0.625	0.2	G	0.006434	6.667	0.01263	3246
chr5	68280606	BovineHD0500019273	T	0.625	0.2	C	0.006434	6.667	0.01263	3246
chr5	68281424	BovineHD0500019274	A	0.625	0.2	G	0.006434	6.667	0.01263	3246
chr5	68283771	BovineHD0500019275	G	0.625	0.2	A	0.006434	6.667	0.01263	3246
chr5	70715782	BovineHD0500019909	G	0.625	0.2	A	0.006434	6.667	0.005014	8176
chr5	117939962	BovineHD0500034713	T	0.625	0.2	C	0.006434	6.667	0.003361	12196
chr5	118519503	BovineHD0500034946	T	0.625	0.2	C	0.006434	6.667	0.003482	11773
chr6	43346886	Hapmap26848-BTC-038527	C	0.625	0.2	T	0.006434	6.667	0.03204	1232
chr7	72781439	BovineHD0700022042	A	0.625	0.2	G	0.006434	6.667	0.000988	41498
chr7	72790528	BovineHD0700022046	T	0.625	0.2	G	0.006434	6.667	0.000988	41498
chr7	72793507	BovineHD0700022048	A	0.625	0.2	G	0.006434	6.667	0.000988	41498
chr7	72794282	BovineHD0700022049	T	0.625	0.2	C	0.006434	6.667	0.000988	41498
chr7	72795335	BovineHD0700022050	C	0.625	0.2	T	0.006434	6.667	0.000988	41498
chr7	72796299	BovineHD0700022051	C	0.625	0.2	T	0.006434	6.667	0.000988	41498
chr9	25716144	BovineHD0900006964	C	0.625	0.2	T	0.006434	6.667	0.01215	3374
chr10	102341852	BovineHD1000030210	A	0.3333	0	G	0.006602	NA	0.06016	639
chr15	1213547	BovineHD1500000362	C	0.6818	0.25	A	0.006778	6.429	0.004378	9364
chr12	80261414	BovineHD4100009773	C	0	0.3	T	0.007389	0	0.005168	7933
chr13	12762892	BovineHD1300003617	T	0.04545	0.4	C	0.007708	0.07143	0.0139	2912
chr3	3490307	BovineHD0300001057	T	0.04545	0.4	G	0.007708	0.07143	0.009625	4207
chr7	8249586	BovineHD0700002416	T	0.04545	0.4	C	0.007708	0.07143	0.02089	1914
chr1	34411458	BovineHD0100009759	T	0.6667	0.25	C	0.007725	6	0.003191	12846
chr1	34418869	BovineHD0100009760	C	0.6667	0.25	T	0.007725	6	0.003191	12846
chr1	34426922	BovineHD0100009761	A	0.6667	0.25	G	0.007725	6	0.003191	12846
chr1	34428602	BovineHD0100009762	G	0.6667	0.25	A	0.007725	6	0.003191	12846
chr1	34438628	BovineHD0100009764	G	0.6667	0.25	A	0.007725	6	0.003191	12846
chr1	64214661	BovineHD0100018329	A	0.6667	0.25	G	0.007725	6	0.004703	8716
chr1	64241694	BovineHD0100018334	A	0.6667	0.25	G	0.007725	6	0.004703	8716
chr1	64339210	BovineHD0100018369	A	0.6667	0.25	C	0.007725	6	0.004703	8716
chr1	64344623	BovineHD0100018372	G	0.6667	0.25	A	0.007725	6	0.004703	8716
chr1	64356046	BovineHD0100018374	A	0.6667	0.25	G	0.007725	6	0.004703	8716
chr1	64366011	BovineHD0100018377	A	0.6667	0.25	G	0.007725	6	0.004703	8716
chr1	64372955	BovineHD0100018379	A	0.6667	0.25	G	0.007725	6	0.004703	8716
chr1	64374860	BovineHD0100018380	T	0.6667	0.25	C	0.007725	6	0.004703	8716
chr1	64379611	BovineHD0100018382	T	0.6667	0.25	C	0.007725	6	0.004703	8716
chr1	117423958	BovineHD0100033429	G	0.6667	0.25	A	0.007725	6	0.008371	4837
chr1	117441775	BovineHD0100033434	G	0.6667	0.25	A	0.007725	6	0.008371	4837
chr1	117442696	BovineHD0100033435	C	0.6667	0.25	T	0.007725	6	0.008371	4837
chr1	117456940	BovineHD0100033436	C	0.6667	0.25	T	0.007725	6	0.008371	4837
chr1	117459345	BovineHD0100033437	A	0.6667	0.25	G	0.007725	6	0.008371	4837
chr1	117461603	BovineHD0100033438	T	0.6667	0.25	C	0.007725	6	0.008371	4837
chr1	117466275	BovineHD0100033440	T	0.6667	0.25	C	0.007725	6	0.008371	4837
chr1	34424718	BTB-00930215	C	0.6667	0.25	T	0.007725	6	0.003191	12846
chr10	99065889	BovineHD1000028969	C	0.6667	0.25	A	0.007725	6	0.004346	9434
chr10	101892731	BovineHD1000030069	A	0.6667	0.25	G	0.007725	6	0.00333	12313
chr11	37661830	BovineHD1100011118	A	0.6667	0.25	G	0.007725	6	0.0004898	83708
chr11	45085243	BovineHD1100013043	T	0.6667	0.25	C	0.007725	6	0.008076	5014
chr11	45182941	BovineHD1100013073	T	0.6667	0.25	C	0.007725	6	0.002087	19648
chr11	45215354	BovineHD1100013094	A	0.6667	0.25	G	0.007725	6	0.002087	19648
chr11	45216225	BovineHD1100013095	T	0.6667	0.25	C	0.007725	6	0.002087	19648
chr11	45217179	BovineHD1100013096	G	0.6667	0.25	A	0.007725	6	0.002087	19648
chr11	45220922	BovineHD1100013098	T	0.6667	0.25	G	0.007725	6	0.002087	19648
chr11	45221681	BovineHD1100013099	C	0.6667	0.25	T	0.007725	6	0.002087	19648
chr11	45225126	BovineHD1100013100	G	0.6667	0.25	A	0.007725	6	0.002087	19648
chr11	45227182	BovineHD1100013102	T	0.6667	0.25	C	0.007725	6	0.002087	19648
chr11	95622259	BovineHD1100027811	C	0.6667	0.25	T	0.007725	6	0.009146	4427
chr12	44105798	ARS-BFGL-NGS-114590	G	0.6667	0.25	A	0.007725	6	0.02287	1748
chr12	44072583	BovineHD1200012299	T	0.6667	0.25	G	0.007725	6	0.02287	1748
chr12	44080633	BovineHD1200012300	T	0.6667	0.25	C	0.007725	6	0.02287	1748
chr12	44081209	BovineHD1200012301	C	0.6667	0.25	A	0.007725	6	0.02287	1748
chr12	44081787	BovineHD1200012302	A	0.6667	0.25	G	0.007725	6	0.02287	1748
chr12	44082785	BovineHD1200012303	T	0.6667	0.25	C	0.007725	6	0.02287	1748
chr12	44084455	BovineHD1200012304	C	0.6667	0.25	T	0.007725	6	0.02287	1748
chr12	44089032	BovineHD1200012305	A	0.6667	0.25	G	0.007725	6	0.02287	1748
chr12	44090054	BovineHD1200012306	T	0.6667	0.25	C	0.007725	6	0.02287	1748
chr12	44094270	BovineHD1200012307	A	0.6667	0.25	G	0.007725	6	0.02287	1748
chr12	44099797	BovineHD1200012309	G	0.6667	0.25	A	0.007725	6	0.02287	1748
chr12	44101948	BovineHD1200012310	A	0.6667	0.25	G	0.007725	6	0.02287	1748
chr12	44102429	BovineHD1200012311	A	0.6667	0.25	G	0.007725	6	0.02287	1748
chr12	44108917	BovineHD1200012312	G	0.6667	0.25	T	0.007725	6	0.02287	1748
chr12	44110562	BovineHD1200012314	T	0.6667	0.25	C	0.007725	6	0.02287	1748
chr12	44113479	BovineHD1200012315	T	0.6667	0.25	G	0.007725	6	0.02287	1748
chr12	44115558	BovineHD1200012317	C	0.6667	0.25	T	0.007725	6	0.02287	1748
chr12	44118385	BovineHD1200012319	A	0.6667	0.25	G	0.007725	6	0.02287	1748
chr12	44120298	BovineHD1200012321	A	0.6667	0.25	C	0.007725	6	0.02287	1748
chr12	44120941	BovineHD1200012322	C	0.6667	0.25	T	0.007725	6	0.02287	1748
chr12	44121571	BovineHD1200012323	A	0.6667	0.25	G	0.007725	6	0.02287	1748
chr12	44128417	BovineHD1200012324	T	0.6667	0.25	G	0.007725	6	0.02287	1748
chr12	44128926	BovineHD1200012325	T	0.6667	0.25	C	0.007725	6	0.02287	1748
chr12	44129749	BovineHD1200012326	T	0.6667	0.25	C	0.007725	6	0.02287	1748
chr12	44130638	BovineHD1200012327	T	0.6667	0.25	C	0.007725	6	0.02287	1748
chr12	44136252	BovineHD1200012329	G	0.6667	0.25	A	0.007725	6	0.02287	1748
chr12	44140161	BovineHD1200012330	C	0.6667	0.25	T	0.007725	6	0.02287	1748
chr12	44141575	BovineHD1200012331	A	0.6667	0.25	C	0.007725	6	0.02287	1748
chr12	44143785	BovineHD1200012332	C	0.6667	0.25	T	0.007725	6	0.02287	1748
chr12	44144367	BovineHD1200012333	G	0.6667	0.25	T	0.007725	6	0.02287	1748
chr12	44145000	BovineHD1200012334	T	0.6667	0.25	C	0.007725	6	0.02287	1748
chr12	44146199	BovineHD1200012335	C	0.6667	0.25	T	0.007725	6	0.02287	1748
chr12	44147044	BovineHD1200012336	G	0.6667	0.25	T	0.007725	6	0.02287	1748
chr12	44147595	BovineHD1200012337	C	0.6667	0.25	T	0.007725	6	0.02287	1748
chr12	44148398	BovineHD1200012338	T	0.6667	0.25	G	0.007725	6	0.02287	1748
chr12	44149363	BovineHD1200012339	A	0.6667	0.25	G	0.007725	6	0.02287	1748
chr12	44150691	BovineHD1200012340	T	0.6667	0.25	C	0.007725	6	0.02287	1748
chr12	44151850	BovineHD1200012341	A	0.6667	0.25	G	0.007725	6	0.02287	1748
chr12	44152882	BovineHD1200012342	G	0.6667	0.25	A	0.007725	6	0.02287	1748
chr12	44153573	BovineHD1200012343	T	0.6667	0.25	C	0.007725	6	0.02287	1748
chr12	44154225	BovineHD1200012344	T	0.6667	0.25	C	0.007725	6	0.02287	1748
chr12	44155980	BovineHD1200012346	A	0.6667	0.25	C	0.007725	6	0.02287	1748
chr12	44157026	BovineHD1200012348	G	0.6667	0.25	A	0.007725	6	0.02287	1748
chr12	85554938	BovineHD1200026232	T	0.6667	0.25	C	0.007725	6	0.009055	4527
chr15	1196481	BovineHD1500000353	G	0.6667	0.25	A	0.007725	6	0.003585	11437
chr15	1209340	BovineHD1500000361	G	0.6667	0.25	A	0.007725	6	0.003585	11437
chr15	1223740	BovineHD1500000365	T	0.6667	0.25	C	0.007725	6	0.003585	11437
chr15	1227143	BovineHD1500000368	A	0.6667	0.25	G	0.007725	6	0.003585	11437
chr15	1237196	BovineHD1500000373	C	0.6667	0.25	T	0.007725	6	0.003585	11437
chr15	1238955	BovineHD1500000374	C	0.6667	0.25	T	0.007725	6	0.003585	11437
chr15	1239511	BovineHD1500000375	A	0.6667	0.25	C	0.007725	6	0.003585	11437
chr15	1240566	BovineHD1500000376	T	0.6667	0.25	C	0.007725	6	0.003585	11437
chr17	30217269	BovineHD1700008612	T	0.6667	0.25	C	0.007725	6	0.002137	19188
chr17	30217850	BovineHD1700008613	G	0.6667	0.25	A	0.007725	6	0.002137	19188
chr17	30218657	BovineHD1700008614	C	0.6667	0.25	T	0.007725	6	0.002137	19188
chr17	30220035	BovineHD1700008615	T	0.6667	0.25	G	0.007725	6	0.002137	19188
chr17	36481802	BovineHD1700010178	C	0.6667	0.25	T	0.007725	6	0.01455	2783
chr17	36490587	BovineHD1700010179	G	0.6667	0.25	A	0.007725	6	0.01455	2783
chr17	60800403	BovineHD1700018052	A	0.6667	0.25	G	0.007725	6	0.01269	3190
chr17	60801086	BovineHD1700018053	C	0.6667	0.25	T	0.007725	6	0.01269	3190
chr17	60801762	BovineHD1700018054	C	0.6667	0.25	T	0.007725	6	0.01269	3190
chr21	7609153	BovineHD2100001681	A	0.6667	0.25	G	0.007725	6	0.0001447	283429
chr21	7614218	BovineHD2100001683	A	0.6667	0.25	G	0.007725	6	0.0001447	283429
chr21	7617856	BovineHD2100001684	C	0.6667	0.25	T	0.007725	6	0.0001447	283429
chr21	9759891	BovineHD2100002400	A	0.6667	0.25	C	0.007725	6	0.00278	14745
chr21	10511026	BovineHD2100002618	T	0.6667	0.25	C	0.007725	6	0.003809	10763
chr24	29887460	BovineHD2400008213	G	0.6667	0.25	T	0.007725	6	0.0278	1438
chr25	21406666	BovineHD2500006006	G	0.6667	0.25	A	0.007725	6	0.004843	8464
chr25	21408823	BovineHD2500006007	C	0.6667	0.25	T	0.007725	6	0.004843	8464
chr25	21734629	BovineHD2500006102	G	0.6667	0.25	A	0.007725	6	0.00719	5632
chr25	21736633	BovineHD2500006103	G	0.6667	0.25	A	0.007725	6	0.00719	5632
chr27	3870154	BovineHD2700000898	G	0.6667	0.25	A	0.007725	6	0.006502	6228
chr27	3921108	BovineHD2700000916	C	0.6667	0.25	T	0.007725	6	0.006502	6228
chr27	3999897	BovineHD2700000963	C	0.6667	0.25	T	0.007725	6	0.0007401	55394
chr27	4015943	BovineHD2700000969	G	0.6667	0.25	A	0.007725	6	0.002747	14925
chr27	4033246	BovineHD2700000973	G	0.6667	0.25	A	0.007725	6	0.002747	14925
chr27	4036488	BovineHD2700000975	A	0.6667	0.25	G	0.007725	6	0.002747	14925
chr27	7287044	BovineHD2700001765	A	0.6667	0.25	G	0.007725	6	0.03016	1342
chr27	7291469	BovineHD2700001768	T	0.6667	0.25	G	0.007725	6	0.03016	1342
chr27	7292385	BovineHD2700001769	A	0.6667	0.25	G	0.007725	6	0.03016	1342
chr27	7293327	BovineHD2700001770	A	0.6667	0.25	G	0.007725	6	0.03016	1342
chr27	7294987	BovineHD2700001771	T	0.6667	0.25	C	0.007725	6	0.03016	1342
chr3	2053306	ARS-BFGL-NGS-103585	T	0.6667	0.25	G	0.007725	6	0.001816	22857
chr3	1987196	BovineHD0300000548	T	0.6667	0.25	G	0.007725	6	0.001816	22857
chr3	1993103	BovineHD0300000549	C	0.6667	0.25	T	0.007725	6	0.001816	22857
chr3	2004188	BovineHD0300000551	G	0.6667	0.25	A	0.007725	6	0.001816	22857
chr3	2009427	BovineHD0300000552	A	0.6667	0.25	G	0.007725	6	0.001816	22857
chr3	2036225	BovineHD0300000557	T	0.6667	0.25	C	0.007725	6	0.001816	22857
chr3	2036881	BovineHD0300000558	T	0.6667	0.25	C	0.007725	6	0.001816	22857
chr3	2041245	BovineHD0300000562	C	0.6667	0.25	T	0.007725	6	0.001816	22857
chr3	2046708	BovineHD0300000566	T	0.6667	0.25	C	0.007725	6	0.001816	22857
chr3	2052229	BovineHD0300000570	A	0.6667	0.25	G	0.007725	6	0.001816	22857
chr3	2058122	BovineHD0300000573	A	0.6667	0.25	G	0.007725	6	0.001816	22857
chr3	2059184	BovineHD0300000575	G	0.6667	0.25	A	0.007725	6	0.001816	22857
chr5	9781802	BovineHD0500002788	G	0.6667	0.25	A	0.007725	6	0.007823	5176
chr5	85614405	BovineHD0500024363	G	0.6667	0.25	A	0.007725	6	0.0116	3490
chr5	85617851	BovineHD0500024365	T	0.6667	0.25	C	0.007725	6	0.0116	3490
chr5	85618556	BovineHD0500024366	G	0.6667	0.25	A	0.007725	6	0.0116	3490
chr5	85625094	BovineHD0500024369	A	0.6667	0.25	G	0.007725	6	0.0116	3490
chr5	85632239	BovineHD0500024371	T	0.6667	0.25	G	0.007725	6	0.0116	3490
chr5	85658099	BovineHD0500024381	T	0.6667	0.25	C	0.007725	6	0.0116	3490
chr5	118738068	BovineHD0500035131	A	0.6667	0.25	C	0.007725	6	0.01232	3286
chr5	118742381	BovineHD0500035134	A	0.6667	0.25	G	0.007725	6	0.01232	3286
chr5	118743706	BovineHD0500035135	C	0.6667	0.25	T	0.007725	6	0.01232	3286
chr5	118746799	BovineHD0500035136	C	0.6667	0.25	T	0.007725	6	0.01232	3286
chr5	118762667	BovineHD0500035141	G	0.6667	0.25	T	0.007725	6	0.01232	3286
chr5	119397829	BovineHD0500035339	C	0.6667	0.25	T	0.007725	6	0.02411	1658
chr5	119398793	BovineHD0500035340	C	0.6667	0.25	T	0.007725	6	0.02411	1658
chr6	52376088	BovineHD0600014817	T	0.6667	0.25	C	0.007725	6	0.01596	2537
chr6	52377373	BovineHD0600014818	A	0.6667	0.25	G	0.007725	6	0.01596	2537
chr6	82117911	BovineHD0600023034	T	0.6667	0.25	C	0.007725	6	0.009365	4377
chr6	82119064	BovineHD0600023035	A	0.6667	0.25	G	0.007725	6	0.009365	4377
chr6	82123625	BovineHD0600023037	G	0.6667	0.25	T	0.007725	6	0.009365	4377
chr6	82124858	BovineHD0600023038	G	0.6667	0.25	A	0.007725	6	0.009365	4377
chr6	82125562	BovineHD0600023039	A	0.6667	0.25	G	0.007725	6	0.009365	4377
chr6	82126197	BovineHD0600023040	T	0.6667	0.25	C	0.007725	6	0.009365	4377
chr6	82127387	BovineHD0600023041	T	0.6667	0.25	C	0.007725	6	0.009365	4377
chr6	82128427	BovineHD0600023042	T	0.6667	0.25	C	0.007725	6	0.009365	4377
chr6	82129268	BovineHD0600023043	T	0.6667	0.25	C	0.007725	6	0.009365	4377
chr6	82131178	BovineHD0600023044	T	0.6667	0.25	C	0.007725	6	0.009365	4377
chr6	82132025	BovineHD0600023045	C	0.6667	0.25	T	0.007725	6	0.009365	4377
chr6	82136736	BovineHD0600023046	A	0.6667	0.25	G	0.007725	6	0.009365	4377
chr6	82149619	BovineHD0600023048	G	0.6667	0.25	A	0.007725	6	0.009365	4377
chr7	73798347	BovineHD0700022288	G	0.6667	0.25	A	0.007725	6	0.00719	5632
chr7	104984409	BovineHD0700031350	A	0.6667	0.25	G	0.007725	6	0.01088	3766
chr7	105383466	BovineHD0700031457	A	0.6667	0.25	G	0.007725	6	0.00466	8797
chr9	18194116	BovineHD0900005005	A	0.6667	0.25	G	0.007725	6	0.001222	33547
chr9	18212529	BovineHD0900005012	A	0.6667	0.25	G	0.007725	6	0.001222	33547
chr9	18214374	BovineHD0900005013	T	0.6667	0.25	C	0.007725	6	0.001222	33547
chr9	18215022	BovineHD0900005014	C	0.6667	0.25	A	0.007725	6	0.001222	33547
chr9	18216527	BovineHD0900005015	C	0.6667	0.25	A	0.007725	6	0.001222	33547
chr9	18217695	BovineHD0900005016	A	0.6667	0.25	G	0.007725	6	0.001222	33547
chr9	18218662	BovineHD0900005017	G	0.6667	0.25	A	0.007725	6	0.001222	33547
chr9	18219485	BovineHD0900005018	C	0.6667	0.25	A	0.007725	6	0.001222	33547
chr9	18220230	BovineHD0900005019	C	0.6667	0.25	A	0.007725	6	0.001222	33547
chr9	18221477	BovineHD0900005020	A	0.6667	0.25	G	0.007725	6	0.001222	33547
chr9	18222331	BovineHD0900005021	G	0.6667	0.25	A	0.007725	6	0.001222	33547
chr9	18223019	BovineHD0900005022	C	0.6667	0.25	T	0.007725	6	0.001222	33547
chr9	18224500	BovineHD0900005023	T	0.6667	0.25	C	0.007725	6	0.001222	33547
chr9	18226009	BovineHD0900005024	C	0.6667	0.25	T	0.007725	6	0.001222	33547
chr9	18230368	BovineHD0900005027	C	0.6667	0.25	A	0.007725	6	0.001222	33547
chr9	18230958	BovineHD0900005028	C	0.6667	0.25	T	0.007725	6	0.001222	33547
chr9	18231820	BovineHD0900005029	G	0.6667	0.25	T	0.007725	6	0.001222	33547
chr7	104778879	BovineHD0700031303	A	0.1364	0.55	G	0.007995	0.1292	0.0002701	153664
chr9	13665245	BovineHD0900003647	T	0.1364	0.55	C	0.007995	0.1292	0.002516	16297
chr9	13663784	BovineHD0900003648	G	0.1364	0.55	A	0.007995	0.1292	0.002516	16297
chr9	13659178	BovineHD0900003649	T	0.1364	0.55	C	0.007995	0.1292	0.002516	16297
chr1	112437775	ARS-BFGL-BAC-6558	C	0.5	0.1	T	0.008197	9	0.01196	3386
chr1	102023440	ARS-BFGL-NGS-54096	G	0.5	0.1	T	0.008197	9	0.01565	2618
chr1	64298349	BovineHD0100018358	A	0.5	0.1	C	0.008197	9	0.005274	7773
chr1	64301765	BovineHD0100018359	C	0.5	0.1	T	0.008197	9	0.005274	7773
chr1	64303467	BovineHD0100018360	A	0.5	0.1	G	0.008197	9	0.005274	7773
chr1	101993791	BovineHD0100029313	C	0.5	0.1	T	0.008197	9	0.01565	2618
chr1	101995376	BovineHD0100029314	G	0.5	0.1	A	0.008197	9	0.01565	2618
chr1	102006236	BovineHD0100029317	T	0.5	0.1	C	0.008197	9	0.01565	2618
chr1	102014936	BovineHD0100029319	T	0.5	0.1	G	0.008197	9	0.01565	2618
chr1	102015898	BovineHD0100029320	T	0.5	0.1	C	0.008197	9	0.01565	2618
chr1	102037925	BovineHD0100029323	G	0.5	0.1	A	0.008197	9	0.01565	2618
chr1	102041334	BovineHD0100029324	G	0.5	0.1	A	0.008197	9	0.01565	2618
chr1	102054619	BovineHD0100029326	C	0.5	0.1	T	0.008197	9	0.01565	2618
chr1	102055206	BovineHD0100029327	A	0.5	0.1	G	0.008197	9	0.01565	2618
chr1	102057857	BovineHD0100029328	C	0.5	0.1	T	0.008197	9	0.01565	2618
chr1	102087535	BovineHD0100029337	T	0.5	0.1	C	0.008197	9	0.01565	2618
chr1	102115471	BovineHD0100029343	G	0.5	0.1	A	0.008197	9	0.01565	2618
chr1	102160192	BovineHD0100029351	C	0.5	0.1	T	0.008197	9	0.01565	2618
chr1	102162496	BovineHD0100029352	C	0.5	0.1	T	0.008197	9	0.01565	2618
chr1	102164883	BovineHD0100029353	C	0.5	0.1	T	0.008197	9	0.01565	2618
chr1	102167477	BovineHD0100029354	A	0.5	0.1	G	0.008197	9	0.01565	2618
chr1	112412797	BovineHD0100032061	T	0.5	0.1	G	0.008197	9	0.01196	3386
chr1	112419092	BovineHD0100032062	T	0.5	0.1	C	0.008197	9	0.01196	3386
chr1	112424071	BovineHD0100032064	C	0.5	0.1	T	0.008197	9	0.01196	3386
chr1	112431545	BovineHD0100032070	A	0.5	0.1	G	0.008197	9	0.01196	3386
chr1	112436180	BovineHD0100032071	G	0.5	0.1	T	0.008197	9	0.01196	3386
chr1	112439641	BovineHD0100032073	T	0.5	0.1	C	0.008197	9	0.01196	3386
chr1	112440926	BovineHD0100032074	C	0.5	0.1	A	0.008197	9	0.01196	3386
chr1	112495758	BovineHD0100032088	C	0.5	0.1	A	0.008197	9	0.01196	3386
chr1	112524564	BovineHD0100032095	A	0.5	0.1	C	0.008197	9	0.01196	3386
chr1	112526461	BovineHD0100032096	A	0.5	0.1	G	0.008197	9	0.01196	3386
chr1	112547720	BovineHD0100032102	G	0.5	0.1	A	0.008197	9	0.01196	3386
chr1	112835319	BovineHD0100032163	A	0.5	0.1	G	0.008197	9	0.01196	3386
chr1	112842383	BovineHD0100032164	A	0.5	0.1	G	0.008197	9	0.01196	3386
chr1	112845420	BovineHD0100032165	G	0.5	0.1	A	0.008197	9	0.01196	3386
chr1	112862316	BovineHD0100032168	G	0.5	0.1	A	0.008197	9	0.01196	3386
chr1	64268930	BTB-00033167	A	0.5	0.1	G	0.008197	9	0.005274	7773
chr1	102089512	BTB-01757785	G	0.5	0.1	T	0.008197	9	0.01565	2618
chr1	102125925	BTB-01992706	C	0.5	0.1	T	0.008197	9	0.01565	2618
chr1	33964232	Hapmap43403-BTA-91448	T	0.5	0.1	C	0.008197	9	0.001025	40011
chr10	99320616	BovineHD1000029069	A	0.5	0.1	G	0.008197	9	0.004247	9654
chr10	99332956	BovineHD1000029072	T	0.5	0.1	C	0.008197	9	0.004247	9654
chr10	99338164	BovineHD1000029074	A	0.5	0.1	G	0.008197	9	0.004247	9654
chr11	96978701	BovineHD1100028168	G	0.5	0.1	A	0.008197	9	0.02701	1480
chr12	82499113	ARS-BFGL-NGS-115156	T	0.5	0.1	C	0.008197	9	0.0174	2327
chr12	39764951	BovineHD1200011385	A	0.5	0.1	C	0.008197	9	0.008905	4547
chr12	39765854	BovineHD1200011386	C	0.5	0.1	T	0.008197	9	0.008905	4547
chr12	39767363	BovineHD1200011387	T	0.5	0.1	C	0.008197	9	0.008905	4547
chr12	39769482	BovineHD1200011388	A	0.5	0.1	C	0.008197	9	0.008905	4547
chr12	82501256	BovineHD1200025106	T	0.5	0.1	C	0.008197	9	0.0174	2327
chr12	83816888	BovineHD1200025636	A	0.5	0.1	C	0.008197	9	0.02176	1860
chr12	83818274	BovineHD1200025637	A	0.5	0.1	G	0.008197	9	0.02176	1860
chr12	86426521	BovineHD1200026518	G	0.5	0.1	A	0.008197	9	0.009931	4077
chr15	1670537	BovineHD1500000464	C	0.5	0.1	A	0.008197	9	0.01199	3378
chr16	34970297	BovineHD1600010277	A	0.5	0.1	G	0.008197	9	0.01548	2615
chr16	34983132	BovineHD1600010279	T	0.5	0.1	C	0.008197	9	0.01548	2615
chr16	44236736	BovineHD1600012509	G	0.5	0.1	T	0.008197	9	0.0009195	44587
chr16	44246218	BovineHD1600012511	T	0.5	0.1	C	0.008197	9	0.0009195	44587
chr16	44252514	BovineHD1600012512	A	0.5	0.1	G	0.008197	9	0.0009195	44587
chr16	44271757	BovineHD1600012515	A	0.5	0.1	G	0.008197	9	0.0009195	44587
chr16	44309062	BTB-00640892	T	0.5	0.1	C	0.008197	9	0.0009195	44587
chr16	44301023	Hapmap47279-BTA-38917	T	0.5	0.1	C	0.008197	9	0.0009195	44587
chr18	32058145	BovineHD1800009711	C	0.5	0.1	T	0.008197	9	0.007838	5230
chr2	73054461	BovineHD0200021028	C	0.5	0.1	T	0.008197	9	0.02065	1936
chr2	73088775	BovineHD0200021035	G	0.5	0.1	A	0.008197	9	0.02065	1936
chr2	73094679	BovineHD0200021036	A	0.5	0.1	G	0.008197	9	0.02065	1936
chr2	73093549	Hapmap25319-BTA-156716	G	0.5	0.1	A	0.008197	9	0.02065	1936
chr21	35686941	BovineHD2100010553	G	0.5	0.1	A	0.008197	9	0.01698	2384
chr22	7578968	BovineHD2200002300	G	0.5	0.1	A	0.008197	9	0.009312	4402
chr24	32069933	ARS-BFGL-NGS-96111	A	0.5	0.1	G	0.008197	9	0.003634	11281
chr24	31889792	BovineHD2400008800	G	0.5	0.1	A	0.008197	9	0.003634	11281
chr24	31891888	BovineHD2400008801	A	0.5	0.1	G	0.008197	9	0.003634	11281
chr24	31918023	BovineHD2400008813	C	0.5	0.1	T	0.008197	9	0.003634	11281
chr24	31922998	BovineHD2400008814	A	0.5	0.1	G	0.008197	9	0.003634	11281
chr24	31937925	BovineHD2400008817	T	0.5	0.1	G	0.008197	9	0.003634	11281
chr24	31941178	BovineHD2400008818	T	0.5	0.1	C	0.008197	9	0.003634	11281
chr24	31995276	BovineHD2400008835	A	0.5	0.1	G	0.008197	9	0.003634	11281
chr24	31996142	BovineHD2400008836	A	0.5	0.1	G	0.008197	9	0.003634	11281
chr24	32013683	BovineHD2400008842	G	0.5	0.1	A	0.008197	9	0.003634	11281
chr24	32029045	BovineHD2400008846	A	0.5	0.1	G	0.008197	9	0.003634	11281
chr24	32035030	BovineHD2400008848	G	0.5	0.1	A	0.008197	9	0.003634	11281
chr24	32037495	BovineHD2400008850	C	0.5	0.1	A	0.008197	9	0.003634	11281
chr24	32055277	BovineHD2400008853	C	0.5	0.1	T	0.008197	9	0.003634	11281
chr24	32058682	BovineHD2400008854	T	0.5	0.1	C	0.008197	9	0.003634	11281
chr24	32060693	BovineHD2400008855	T	0.5	0.1	C	0.008197	9	0.003634	11281
chr24	32061387	BovineHD2400008856	C	0.5	0.1	T	0.008197	9	0.003634	11281
chr24	32071887	BovineHD2400008859	T	0.5	0.1	G	0.008197	9	0.003634	11281
chr24	32085783	BovineHD2400008863	A	0.5	0.1	G	0.008197	9	0.003634	11281
chr24	32087203	BovineHD2400008864	C	0.5	0.1	A	0.008197	9	0.003634	11281
chr24	32001332	BovineHD4100016571	T	0.5	0.1	C	0.008197	9	0.003634	11281
chr25	21726193	BovineHD2500006098	G	0.5	0.1	A	0.008197	9	0.02432	1644
chr25	38540826	BovineHD2500010933	C	0.5	0.1	A	0.008197	9	0.004598	9024
chr26	27939002	BovineHD2600007521	T	0.5	0.1	C	0.008197	9	0.02338	1710
chr28	25553210	BovineHD2800006584	A	0.5	0.1	G	0.008197	9	0.01047	3866
chr3	14568841	BovineHD0300004740	C	0.5	0.1	T	0.008197	9	0.006085	6655
chr3	31804875	BovineHD0300010007	A	0.5	0.1	G	0.008197	9	0.009787	4137
chr3	31822002	BovineHD0300010013	C	0.5	0.1	T	0.008197	9	0.009787	4137
chr3	31835429	BovineHD0300010016	A	0.5	0.1	G	0.008197	9	0.009787	4137
chr5	70398615	BovineHD0500019806	C	0.5	0.1	T	0.008197	9	0.003195	12833
chr5	70419898	BovineHD0500019810	T	0.5	0.1	G	0.008197	9	0.003195	12833
chr5	70421869	BovineHD0500019811	C	0.5	0.1	T	0.008197	9	0.003195	12833
chr6	38253807	BovineHD0600010889	T	0.5	0.1	C	0.008197	9	0.007603	5326
chr1	140164749	ARS-BFGL-NGS-91441	T	0.125	0.5	C	0.009245	0.1429	0.002013	20365
chr1	42562079	BovineHD0100012074	A	0.125	0.5	G	0.009245	0.1429	0.006352	6375
chr1	56332281	BovineHD0100015984	G	0.125	0.5	A	0.009245	0.1429	0.01376	2942
chr1	56349216	BovineHD0100015992	C	0.125	0.5	T	0.009245	0.1429	0.01376	2942
chr1	113312561	BovineHD0100032269	A	0.125	0.5	G	0.009245	0.1429	0.01159	3494
chr1	113343698	BovineHD0100032279	C	0.125	0.5	A	0.009245	0.1429	0.01159	3494
chr1	113356035	BovineHD0100032284	G	0.125	0.5	A	0.009245	0.1429	0.01159	3494
chr1	158473529	BovineHD0100037687	C	0.125	0.5	A	0.009245	0.1429	0.01677	2414
chr1	158478993	BovineHD0100037958	G	0.125	0.5	A	0.009245	0.1429	0.01677	2414
chr1	140142960	BovineHD0100040532	C	0.125	0.5	T	0.009245	0.1429	0.002013	20365
chr1	140164011	BovineHD0100040550	A	0.125	0.5	G	0.009245	0.1429	0.002013	20365
chr1	140165733	BovineHD0100040552	G	0.125	0.5	A	0.009245	0.1429	0.002013	20365
chr1	140166581	BovineHD0100040553	T	0.125	0.5	C	0.009245	0.1429	0.002013	20365
chr1	140167800	BovineHD0100040554	G	0.125	0.5	A	0.009245	0.1429	0.002013	20365
chr1	140168410	BovineHD0100040555	T	0.125	0.5	C	0.009245	0.1429	0.002013	20365
chr1	140170551	BovineHD0100040556	G	0.125	0.5	A	0.009245	0.1429	0.002013	20365
chr1	140172255	BovineHD0100040558	G	0.125	0.5	A	0.009245	0.1429	0.002013	20365
chr1	140172983	BovineHD0100040559	C	0.125	0.5	T	0.009245	0.1429	0.002013	20365
chr10	903086	BovineHD1000000245	C	0.125	0.5	T	0.009245	0.1429	0.003634	11281
chr10	974008	BovineHD1000000275	C	0.125	0.5	A	0.009245	0.1429	0.003634	11281
chr10	975453	BovineHD1000000276	T	0.125	0.5	G	0.009245	0.1429	0.003634	11281
chr10	975982	BovineHD1000000277	G	0.125	0.5	A	0.009245	0.1429	0.003634	11281
chr10	985416	BovineHD1000000279	T	0.125	0.5	C	0.009245	0.1429	0.003634	11281
chr10	997501	BovineHD1000000281	C	0.125	0.5	A	0.009245	0.1429	0.003634	11281
chr10	1004862	BovineHD1000000282	A	0.125	0.5	C	0.009245	0.1429	0.003634	11281
chr10	1010319	BovineHD1000000283	A	0.125	0.5	G	0.009245	0.1429	0.003634	11281
chr10	1015150	BovineHD1000000284	C	0.125	0.5	T	0.009245	0.1429	0.003634	11281
chr11	38811718	BovineHD1100011392	T	0.125	0.5	C	0.009245	0.1429	0.01677	2414
chr11	38813334	BovineHD1100011393	C	0.125	0.5	T	0.009245	0.1429	0.01677	2414
chr11	38814612	BovineHD1100011394	T	0.125	0.5	G	0.009245	0.1429	0.01677	2414
chr11	38815290	BovineHD1100011395	T	0.125	0.5	C	0.009245	0.1429	0.01677	2414
chr11	39504651	BovineHD1100011636	T	0.125	0.5	C	0.009245	0.1429	0.007493	5404
chr11	45251982	BovineHD1100013118	T	0.125	0.5	C	0.009245	0.1429	0.008371	4897
chr11	45253111	BovineHD1100013119	T	0.125	0.5	C	0.009245	0.1429	0.008371	4897
chr11	45254069	BovineHD1100013120	G	0.125	0.5	A	0.009245	0.1429	0.008371	4897
chr11	45254955	BovineHD1100013121	T	0.125	0.5	C	0.009245	0.1429	0.008371	4897
chr11	45256103	BovineHD1100013122	A	0.125	0.5	G	0.009245	0.1429	0.008371	4897
chr11	45256847	BovineHD1100013123	C	0.125	0.5	T	0.009245	0.1429	0.008371	4897
chr11	45262969	BovineHD1100013125	T	0.125	0.5	C	0.009245	0.1429	0.008371	4897
chr12	35463130	BovineHD1200010474	G	0.125	0.5	A	0.009245	0.1429	0.01667	2429
chr12	85396298	BovineHD1200026182	A	0.125	0.5	C	0.009245	0.1429	0.006401	6326
chr13	2987861	BovineHD1300000796	G	0.125	0.5	A	0.009245	0.1429	0.01139	3598
chr13	55624838	BovineHD1300016014	T	0.125	0.5	C	0.009245	0.1429	0.02028	1996
chr13	55625310	BovineHD1300016015	A	0.125	0.5	G	0.009245	0.1429	0.02028	1996
chr13	55631930	BovineHD1300016017	T	0.125	0.5	C	0.009245	0.1429	0.02028	1996
chr13	55633091	BovineHD1300016018	A	0.125	0.5	G	0.009245	0.1429	0.02028	1996
chr15	1193524	BovineHD1500000350	T	0.125	0.5	C	0.009245	0.1429	0.002009	20407
chr15	1194293	BovineHD1500000351	C	0.125	0.5	T	0.009245	0.1429	0.002009	20407
chr15	1195900	BovineHD1500000352	C	0.125	0.5	T	0.009245	0.1429	0.002009	20407
chr15	1197175	BovineHD1500000354	A	0.125	0.5	G	0.009245	0.1429	0.002009	20407
chr15	1203405	BovineHD1500000359	A	0.125	0.5	G	0.009245	0.1429	0.002009	20407
chr15	7617385	BovineHD1500001991	T	0.125	0.5	C	0.009245	0.1429	0.02005	1994
chr15	7665640	BovineHD1500001999	C	0.125	0.5	T	0.009245	0.1429	0.02005	1994
chr17	15768758	BovineHD1700004637	T	0.125	0.5	C	0.009245	0.1429	0.00638	6347
chr17	15788728	BovineHD1700004639	T	0.125	0.5	C	0.009245	0.1429	0.00638	6347
chr17	16450678	BovineHD1700004804	A	0.125	0.5	G	0.009245	0.1429	0.005627	7285
chr19	35402823	BovineHD1900010449	A	0.125	0.5	G	0.009245	0.1429	0.001739	23570
chr19	35412661	BovineHD1900010451	T	0.125	0.5	C	0.009245	0.1429	0.001739	23570
chr2	70874054	ARS-BFGL-NGS-12123	T	0.125	0.5	C	0.009245	0.1429	0.002739	14970
chr2	45727964	BovineHD0200013279	G	0.125	0.5	A	0.009245	0.1429	0.01615	2507
chr2	69277756	BovineHD0200020068	T	0.125	0.5	C	0.009245	0.1429	0.005893	6956
chr2	69313472	BovineHD0200020082	T	0.125	0.5	C	0.009245	0.1429	0.005893	6956
chr2	69327893	BovineHD0200020085	T	0.125	0.5	G	0.009245	0.1429	0.005893	6956
chr2	69330923	BovineHD0200020086	A	0.125	0.5	C	0.009245	0.1429	0.005893	6956
chr2	69335822	BovineHD0200020087	T	0.125	0.5	G	0.009245	0.1429	0.005893	6956
chr2	69348324	BovineHD0200020090	G	0.125	0.5	T	0.009245	0.1429	0.005893	6956
chr2	70801809	BovineHD0200020434	C	0.125	0.5	T	0.009245	0.1429	0.00184	22282
chr2	70878717	BovineHD0200020457	C	0.125	0.5	T	0.009245	0.1429	0.002739	14970
chr2	70869567	BovineHD4100001313	C	0.125	0.5	T	0.009245	0.1429	0.002739	14970
chr20	1570639	BovineHD2000000439	T	0.125	0.5	C	0.009245	0.1429	0.01424	2843
chr20	39801457	BovineHD2000011388	A	0.125	0.5	G	0.009245	0.1429	0.009105	4447
chr20	39832654	BovineHD2000011394	C	0.125	0.5	T	0.009245	0.1429	0.009105	4447
chr22	44551958	BovineHD2200013058	A	0.125	0.5	G	0.009245	0.1429	0.01266	3198
chr22	49184065	BovineHD2200014228	A	0.125	0.5	G	0.009245	0.1429	0.003934	10422
chr22	54722651	BovineHD2200015782	A	0.125	0.5	G	0.009245	0.1429	0.008311	4872
chr24	32625010	BovineHD2400009042	A	0.125	0.5	C	0.009245	0.1429	0.01196	3386
chr24	32635319	BovineHD2400009048	G	0.125	0.5	A	0.009245	0.1429	0.01196	3386
chr24	32636363	BovineHD2400009049	C	0.125	0.5	T	0.009245	0.1429	0.01196	3386
chr26	19253109	BovineHD2600004974	C	0.125	0.5	T	0.009245	0.1429	0.01237	3314
chr26	49778599	BovineHD4100018094	C	0.125	0.5	T	0.009245	0.1429	0.00643	6375
chr27	14962284	BovineHD2700004078	G	0.125	0.5	A	0.009245	0.1429	0.001272	32244
chr27	31232459	BovineHD2700008604	A	0.125	0.5	G	0.009245	0.1429	0.01621	2498
chr28	20770504	BovineHD2800005621	C	0.125	0.5	A	0.009245	0.1429	0.005671	7229
chr28	20783458	BovineHD2800005624	C	0.125	0.5	T	0.009245	0.1429	0.005671	7229
chr3	21584538	BovineHD0300006798	T	0.125	0.5	G	0.009245	0.1429	0.03163	1248
chr3	21599739	BovineHD0300006804	G	0.125	0.5	A	0.009245	0.1429	0.03163	1248
chr3	21684875	BovineHD0300006837	T	0.125	0.5	C	0.009245	0.1429	0.02508	1594
chr3	21686382	BovineHD0300006838	T	0.125	0.5	C	0.009245	0.1429	0.02508	1594
chr5	9989143	BovineHD0500002850	G	0.125	0.5	A	0.009245	0.1429	0.01243	3258
chr5	54594248	BovineHD0500015646	G	0.125	0.5	A	0.009245	0.1429	0.01396	2900
chr5	117038764	BovineHD4100004169	T	0.125	0.5	C	0.009245	0.1429	0.006812	5944
chr5	117425941	BovineHD4100004176	T	0.125	0.5	C	0.009245	0.1429	0.02426	1648
chr6	40354078	BovineHD0600011313	G	0.125	0.5	A	0.009245	0.1429	0.008111	4992
chr6	40945579	BovineHD0600011536	C	0.125	0.5	T	0.009245	0.1429	0.002284	17947
chr6	40949037	BovineHD0600011538	G	0.125	0.5	T	0.009245	0.1429	0.002284	17947
chr6	40954120	BovineHD0600011540	C	0.125	0.5	T	0.009245	0.1429	0.002284	17947
chr6	40955622	BovineHD0600011541	T	0.125	0.5	C	0.009245	0.1429	0.002284	17947
chr6	40957063	BovineHD0600011542	T	0.125	0.5	G	0.009245	0.1429	0.002284	17947
chr6	44296712	BovineHD0600012453	G	0.125	0.5	A	0.009245	0.1429	0.005702	7189
chr6	108665969	BovineHD0600032116	A	0.125	0.5	G	0.009245	0.1429	0.002613	15688
chr6	40951315	BTA-75952-no-rs	G	0.125	0.5	A	0.009245	0.1429	0.002284	17947
chr7	15681931	BovineHD0700004736	A	0.125	0.5	G	0.009245	0.1429	0.01349	3002
chr7	15683656	BovineHD0700004737	G	0.125	0.5	A	0.009245	0.1429	0.01349	3002
chr7	104458055	BovineHD0700031226	G	0.125	0.5	A	0.009245	0.1429	0.000732	56010
chr7	104942680	BovineHD0700031337	C	0.125	0.5	T	0.009245	0.1429	0.0001969	208196
chr9	13677543	BovineHD0900003644	G	0.125	0.5	A	0.009245	0.1429	0.002049	20008
chr9	13676481	BovineHD0900003645	A	0.125	0.5	G	0.009245	0.1429	0.002049	20008
chr9	13675107	BovineHD0900003646	G	0.125	0.5	A	0.009245	0.1429	0.002049	20008
chr9	25233253	BovineHD0900006845	C	0.125	0.5	T	0.009245	0.1429	0.00569	7205
chr9	25261025	BovineHD0900006852	C	0.125	0.5	T	0.009245	0.1429	0.00569	7205
chr9	25317898	BovineHD0900006864	C	0.125	0.5	T	0.009245	0.1429	0.00569	7205
chr7	16271030	BovineHD0700004902	C	0.4091	0.05	T	0.009837	13.15	0.001296	32013
chr9	2697118	BovineHD0900000531	A	0.4091	0.05	G	0.009837	13.15	0.008371	4837
chr9	96313796	BovineHD0900027967	T	0.4091	0.05	C	0.009837	13.15	0.02018	2006
chr7	48391777	BovineHD0700014470	C	0.5	0.1111	T	0.01003	8	0.01965	2060
chr12	70004632	BovineHD1200019363	A	0.08333	0.4444	G	0.01036	0.1136	0.05816	661
chr1	65738282	ARS-BFGL-BAC-19440	C	0.2917	0	T	0.01105	NA	0.00375	11065
chr1	14174967	BovineHD0100004169	G	0.2917	0	A	0.01105	NA	0.007869	5146
chr1	14176114	BovineHD0100004170	C	0.2917	0	A	0.01105	NA	0.007869	5146
chr1	14177053	BovineHD0100004171	T	0.2917	0	G	0.01105	NA	0.007869	5146
chr1	14184080	BovineHD0100004172	G	0.2917	0	A	0.01105	NA	0.007869	5146
chr1	14190003	BovineHD0100004173	A	0.2917	0	G	0.01105	NA	0.007869	5146
chr1	14194506	BovineHD0100004174	A	0.2917	0	G	0.01105	NA	0.007869	5146
chr1	30838507	BovineHD0100008942	T	0.2917	0	C	0.01105	NA	0.009908	4137
chr1	30840082	BovineHD0100008943	A	0.2917	0	G	0.01105	NA	0.009908	4137
chr1	30876519	BovineHD0100008947	C	0.2917	0	T	0.01105	NA	0.009908	4137
chr1	31280224	BovineHD0100009054	C	0.2917	0	T	0.01105	NA	0.007236	5596
chr1	31283697	BovineHD0100009055	T	0.2917	0	C	0.01105	NA	0.007236	5596
chr1	31286763	BovineHD0100009056	T	0.2917	0	C	0.01105	NA	0.007236	5596
chr1	32180030	BovineHD0100009229	G	0.2917	0	A	0.01105	NA	0.02867	1394
chr1	65726916	BovineHD0100018698	T	0.2917	0	C	0.01105	NA	0.00375	11065
chr10	73741820	BovineHD1000021085	C	0.2917	0	T	0.01105	NA	0.01196	3386
chr10	101488381	BovineHD1000029886	A	0.2917	0	G	0.01105	NA	0.003832	10697
chr11	37651620	BovineHD1100011113	A	0.2917	0	G	0.01105	NA	0.001283	31949
chr12	85496266	ARS-BFGL-NGS-11955	A	0.2917	0	C	0.01105	NA	0.01507	2687
chr12	45402361	ARS-BFGL-NGS-14440	T	0.2917	0	G	0.01105	NA	0.01176	3486
chr12	45405932	BovineHD1200012660	A	0.2917	0	G	0.01105	NA	0.0263	1520
chr13	80200715	BovineHD1300023441	T	0.2917	0	C	0.01105	NA	0.009146	4427
chr13	80174649	BovineHD4100010476	A	0.2917	0	G	0.01105	NA	0.02449	1632
chr14	36755275	BovineHD1400011179	G	0.2917	0	A	0.01105	NA	0.03333	1184
chr14	60185653	BovineHD1400017314	A	0.2917	0	G	0.01105	NA	0.01024	3954
chr14	60187700	BovineHD1400017316	C	0.2917	0	T	0.01105	NA	0.01024	3954
chr14	60189031	BovineHD1400017318	C	0.2917	0	T	0.01105	NA	0.01024	3954
chr14	61555417	BovineHD1400017684	C	0.2917	0	A	0.01105	NA	0.00339	12092
chr14	61513794	BTA-13956-no-rs	A	0.2917	0	G	0.01105	NA	0.00339	12092
chr15	60088540	BovineHD1500017444	T	0.2917	0	C	0.01105	NA	0.007386	5482
chr16	7553417	BovineHD1600002317	T	0.2917	0	C	0.01105	NA	0.002219	18476
chr16	7561488	BovineHD1600002318	G	0.2917	0	A	0.01105	NA	0.002219	18476
chr16	7565397	BovineHD1600002320	A	0.2917	0	G	0.01105	NA	0.002219	18476
chr16	7566104	BovineHD1600002321	C	0.2917	0	A	0.01105	NA	0.002219	18476
chr16	7575567	BovineHD1600002324	C	0.2917	0	A	0.01105	NA	0.002219	18476
chr16	7578730	BovineHD1600002325	C	0.2917	0	T	0.01105	NA	0.002219	18476
chr16	7583437	BovineHD1600002326	G	0.2917	0	A	0.01105	NA	0.002219	18476
chr16	7589479	BovineHD1600002327	C	0.2917	0	T	0.01105	NA	0.002219	18476
chr16	7601779	BovineHD1600002331	C	0.2917	0	T	0.01105	NA	0.002219	18476
chr16	7603624	BovineHD1600002332	A	0.2917	0	G	0.01105	NA	0.002219	18476
chr16	7607082	BovineHD1600002333	C	0.2917	0	T	0.01105	NA	0.002219	18476
chr16	7611459	BovineHD1600002334	G	0.2917	0	A	0.01105	NA	0.002219	18476
chr16	7616856	BovineHD1600002335	T	0.2917	0	G	0.01105	NA	0.002219	18476
chr16	7618023	BovineHD1600002336	G	0.2917	0	A	0.01105	NA	0.002219	18476
chr16	7619139	BovineHD1600002337	A	0.2917	0	C	0.01105	NA	0.002219	18476
chr16	7624222	BovineHD1600002341	A	0.2917	0	G	0.01105	NA	0.002219	18476
chr16	7627448	BovineHD1600002343	T	0.2917	0	G	0.01105	NA	0.002219	18476
chr16	7634661	BovineHD1600002347	T	0.2917	0	G	0.01105	NA	0.002219	18476
chr16	7638365	BovineHD1600002348	G	0.2917	0	A	0.01105	NA	0.002219	18476
chr16	7641533	BovineHD1600002349	G	0.2917	0	A	0.01105	NA	0.002219	18476
chr16	7642945	BovineHD1600002350	A	0.2917	0	G	0.01105	NA	0.002219	18476
chr16	7647080	BovineHD1600002351	A	0.2917	0	C	0.01105	NA	0.002219	18476
chr16	10929191	BovineHD1600003076	A	0.2917	0	G	0.01105	NA	0.002965	13828
chr16	10973222	BovineHD1600003083	A	0.2917	0	G	0.01105	NA	0.002965	13828
chr16	10994637	BovineHD1600003088	G	0.2917	0	T	0.01105	NA	0.002965	13828
chr16	34866062	BovineHD1600010242	T	0.2917	0	C	0.01105	NA	0.02576	1552
chr16	34870019	BovineHD1600010243	G	0.2917	0	A	0.01105	NA	0.02576	1552
chr16	58376810	BovineHD1600016723	C	0.2917	0	T	0.01105	NA	0.001156	35903
chr16	59583282	BovineHD1600017120	C	0.2917	0	T	0.01105	NA	0.009054	4472
chr16	7598725	BovineHD1600023923	G	0.2917	0	T	0.01105	NA	0.002219	18476
chr16	7572460	BovineHD1600024344	G	0.2917	0	A	0.01105	NA	0.002219	18476
chr16	10976232	BTB-02066851	T	0.2917	0	C	0.01105	NA	0.002965	13828
chr17	38266099	ARS-BFGL-NGS-85197	T	0.2917	0	C	0.01105	NA	0.003976	10312
chr17	38366999	BovineHD1700010707	G	0.2917	0	T	0.01105	NA	0.003976	10312
chr17	38384039	BovineHD1700010709	A	0.2917	0	C	0.01105	NA	0.003976	10312
chr17	38402004	BovineHD1700010711	G	0.2917	0	A	0.01105	NA	0.003976	10312
chr17	40240566	BovineHD1700011374	A	0.2917	0	G	0.01105	NA	0.003518	11653
chr17	40242440	BovineHD1700011375	G	0.2917	0	A	0.01105	NA	0.003518	11653
chr17	40241450	BovineHD4100013058	G	0.2917	0	A	0.01105	NA	0.003518	11653
chr19	39562095	BovineHD1900011500	G	0.2917	0	A	0.01105	NA	0.02311	1730
chr19	39566902	BovineHD1900011501	G	0.2917	0	T	0.01105	NA	0.02311	1730
chr2	4028049	BovineHD0200001059	A	0.2917	0	G	0.01105	NA	0.003976	10312
chr2	4091197	BovineHD0200001077	T	0.2917	0	C	0.01105	NA	0.003976	10312
chr2	41377503	BovineHD0200012047	G	0.2917	0	A	0.01105	NA	0.004392	9334
chr2	43789161	BovineHD0200012685	A	0.2917	0	G	0.01105	NA	0.01326	3054
chr20	59737880	BovineHD2000016810	T	0.2917	0	C	0.01105	NA	0.003946	10389
chr20	60020791	BovineHD2000016879	T	0.2917	0	C	0.01105	NA	0.003946	10389
chr20	59962804	BTB-01907722	T	0.2917	0	C	0.01105	NA	0.003946	10389
chr21	44646516	ARS-BFGL-NGS-110329	A	0.2917	0	G	0.01105	NA	0.006953	5824
chr21	18932957	BovineHD2100005476	A	0.2917	0	G	0.01105	NA	0.008415	4812
chr21	35006330	BovineHD2100010220	C	0.2917	0	T	0.01105	NA	0.01022	3962
chr21	35008750	BovineHD2100010222	A	0.2917	0	G	0.01105	NA	0.01022	3962
chr21	44560625	BovineHD2100012940	T	0.2917	0	C	0.01105	NA	0.003901	10510
chr21	44566000	BovineHD2100012945	T	0.2917	0	C	0.01105	NA	0.003901	10510
chr21	44582827	BovineHD2100012952	G	0.2917	0	A	0.01105	NA	0.003901	10510
chr21	44673003	BovineHD2100012985	C	0.2917	0	T	0.01105	NA	0.003211	12768
chr21	44675002	BovineHD2100012986	T	0.2917	0	C	0.01105	NA	0.003211	12768
chr21	53996880	BovineHD2100015582	C	0.2917	0	T	0.01105	NA	0.0134	3058
chr21	44677322	BTB-00736348	T	0.2917	0	G	0.01105	NA	0.003211	12768
chr22	43158011	BovineHD2200012666	A	0.2917	0	G	0.01105	NA	0.01013	3998
chr24	11996731	BovineHD2400003456	G	0.2917	0	A	0.01105	NA	0.06094	639
chr24	11997596	BovineHD2400003457	G	0.2917	0	A	0.01105	NA	0.06094	639
chr25	30219870	BovineHD2500008484	T	0.2917	0	C	0.01105	NA	0.002315	17713
chr25	36012574	BovineHD2500010110	C	0.2917	0	T	0.01105	NA	0.00401	10224
chr26	24472847	ARS-BFGL-NGS-61995	G	0.2917	0	T	0.01105	NA	0.006924	5848
chr26	6653511	BovineHD2600001512	C	0.2917	0	A	0.01105	NA	0.00375	11065
chr26	6656002	BovineHD2600001513	G	0.2917	0	A	0.01105	NA	0.00375	11065
chr26	6658688	BovineHD2600001514	T	0.2917	0	C	0.01105	NA	0.00375	11065
chr26	42668885	BovineHD2600011938	C	0.2917	0	T	0.01105	NA	0.00629	6438
chr26	6656828	BTB-00923166	C	0.2917	0	T	0.01105	NA	0.00375	11065
chr27	45299522	ARS-BFGL-NGS-72819	A	0.2917	0	C	0.01105	NA	0.006953	5824
chr27	3800624	BovineHD2700000878	T	0.2917	0	C	0.01105	NA	0.007282	5698
chr27	3803125	BovineHD2700000879	G	0.2917	0	A	0.01105	NA	0.007282	5698
chr27	3804478	BovineHD2700000880	T	0.2917	0	C	0.01105	NA	0.007282	5698
chr28	10628570	BovineHD2800003260	T	0.2917	0	C	0.01105	NA	0.05357	727
chr28	39554157	BovineHD2800011033	A	0.2917	0	G	0.01105	NA	0.02546	1570
chr3	3639255	ARS-BFGL-NGS-66946	A	0.2917	0	G	0.01105	NA	0.01458	2777
chr3	853159	BovineHD0300000193	G	0.2917	0	A	0.01105	NA	0.01146	3534
chr3	6193089	BovineHD0300001998	T	0.2917	0	G	0.01105	NA	0.003738	11101
chr3	6208263	BovineHD0300002003	A	0.2917	0	G	0.01105	NA	0.003738	11101
chr3	81391371	BovineHD0300023488	T	0.2917	0	C	0.01105	NA	0.00401	10224
chr3	89793784	BovineHD0300026001	C	0.2917	0	T	0.01105	NA	0.00401	10224
chr3	89803473	BovineHD0300026004	T	0.2917	0	C	0.01105	NA	0.00401	10224
chr3	114740080	BovineHD0300033397	T	0.2917	0	C	0.01105	NA	0.004152	9874
chr3	96172784	BovineHD4100002358	T	0.2917	0	C	0.01105	NA	0.007427	5452
chr3	89789231	BTB-01295488	G	0.2917	0	A	0.01105	NA	0.00401	10224
chr3	96163545	Hapmap58527-rs29018282	A	0.2917	0	G	0.01105	NA	0.007427	5452
chr4	22933173	BovineHD0400006748	T	0.2917	0	C	0.01105	NA	0.003677	11149
chr4	22933759	BovineHD0400006749	A	0.2917	0	G	0.01105	NA	0.003677	11149
chr4	22947132	BovineHD0400006752	G	0.2917	0	T	0.01105	NA	0.003677	11149
chr4	25225736	BovineHD0400007358	T	0.2917	0	C	0.01105	NA	0.009956	4067
chr4	25227291	BovineHD0400007359	G	0.2917	0	A	0.01105	NA	0.009956	4067
chr4	25242492	BovineHD0400007363	C	0.2917	0	T	0.01105	NA	0.009956	4067
chr4	25246345	BovineHD0400007364	A	0.2917	0	C	0.01105	NA	0.009956	4067
chr4	25253355	BovineHD0400007366	G	0.2917	0	A	0.01105	NA	0.009956	4067
chr4	25255914	BovineHD0400007367	T	0.2917	0	C	0.01105	NA	0.009956	4067
chr4	25257586	BovineHD0400007368	G	0.2917	0	A	0.01105	NA	0.009956	4067
chr4	25273014	BovineHD0400007376	G	0.2917	0	A	0.01105	NA	0.009956	4067
chr4	25278407	BovineHD0400007379	G	0.2917	0	A	0.01105	NA	0.009956	4067
chr4	25279856	BovineHD0400007380	C	0.2917	0	T	0.01105	NA	0.009956	4067
chr4	25280636	BovineHD0400007381	T	0.2917	0	C	0.01105	NA	0.009956	4067
chr4	25282035	BovineHD0400007382	C	0.2917	0	T	0.01105	NA	0.009956	4067
chr4	25284484	BovineHD0400007384	T	0.2917	0	G	0.01105	NA	0.009956	4067
chr4	25285274	BovineHD0400007385	C	0.2917	0	T	0.01105	NA	0.009956	4067
chr4	25287367	BovineHD0400007386	A	0.2917	0	G	0.01105	NA	0.009956	4067
chr4	25290712	BovineHD0400007388	G	0.2917	0	A	0.01105	NA	0.009956	4067
chr4	25291228	BovineHD0400007389	G	0.2917	0	T	0.01105	NA	0.009956	4067
chr4	88972302	BovineHD0400024849	A	0.2917	0	C	0.01105	NA	0.01458	2777
chr4	89072565	BovineHD0400024874	T	0.2917	0	C	0.01105	NA	0.01458	2777
chr4	89074216	BovineHD0400024875	A	0.2917	0	G	0.01105	NA	0.01458	2777
chr4	89091412	BovineHD0400024882	G	0.2917	0	A	0.01105	NA	0.01458	2777
chr4	89065352	BTB-01759027	G	0.2917	0	A	0.01105	NA	0.01458	2777
chr5	69637406	ARS-BFGL-NGS-54671	T	0.2917	0	C	0.01105	NA	0.0006698	61207
chr5	71988396	BovineHD0500020415	C	0.2917	0	T	0.01105	NA	0.00207	19808
chr5	71989545	BovineHD0500020416	G	0.2917	0	A	0.01105	NA	0.00207	19808
chr5	71990247	BovineHD0500020417	G	0.2917	0	A	0.01105	NA	0.00207	19808
chr5	103361802	BovineHD0500029678	G	0.2917	0	A	0.01105	NA	0.009379	4317
chr5	117943841	BovineHD0500034714	T	0.2917	0	C	0.01105	NA	0.007427	5452
chr5	117969043	BovineHD0500034732	T	0.2917	0	C	0.01105	NA	0.007427	5452
chr6	108467583	BovineHD0600032054	T	0.2917	0	G	0.01105	NA	0.01409	2873
chr6	108466239	BovineHD0600032055	G	0.2917	0	A	0.01105	NA	0.01409	2873
chr6	108482265	BovineHD0600032059	G	0.2917	0	A	0.01105	NA	0.01409	2873
chr6	108486129	BovineHD0600032060	C	0.2917	0	T	0.01105	NA	0.01409	2873
chr6	113220145	BovineHD0600033619	A	0.2917	0	G	0.01105	NA	0.01289	3142
chr9	30361563	BovineHD0900008351	T	0.2917	0	C	0.01105	NA	0.00826	4902
chr9	57142220	BovineHD0900015871	G	0.2917	0	T	0.01105	NA	0.02356	1718
chr9	57289292	BovineHD0900015913	A	0.2917	0	C	0.01105	NA	0.02356	1718
chr9	58457036	BovineHD0900016272	T	0.2917	0	C	0.01105	NA	0.01294	3130
chr9	85866424	BTB-00402076	G	0.2917	0	A	0.01105	NA	0.02274	1758
chr1	42827966	BovineHD0100012112	A	0.1667	0.55	C	0.01121	0.1636	0.02044	1956
chr10	73744370	BovineHD1000021086	T	0.1667	0.55	C	0.01121	0.1636	0.004071	10070
chr11	38775123	BovineHD1100011379	G	0.1667	0.55	A	0.01121	0.1636	0.00924	4382
chr11	38815946	BovineHD1100011396	G	0.1667	0.55	A	0.01121	0.1636	0.00924	4382
chr12	32273686	ARS-BFGL-BAC-15633	G	0.1667	0.55	A	0.01121	0.1636	0.001817	22558
chr12	32271660	BovineHD1200009530	A	0.1667	0.55	G	0.01121	0.1636	0.001817	22558
chr12	32284085	BovineHD1200009534	A	0.1667	0.55	G	0.01121	0.1636	0.001817	22558
chr12	32290074	BovineHD1200009535	T	0.1667	0.55	C	0.01121	0.1636	0.001817	22558
chr12	32293751	BovineHD1200009536	C	0.1667	0.55	T	0.01121	0.1636	0.001817	22558
chr12	32295933	BovineHD1200009537	T	0.1667	0.55	C	0.01121	0.1636	0.001817	22558
chr12	32300827	BovineHD1200009539	A	0.1667	0.55	G	0.01121	0.1636	0.001817	22558
chr12	32304357	BovineHD1200009541	A	0.1667	0.55	G	0.01121	0.1636	0.001817	22558
chr12	32313290	BovineHD1200009546	G	0.1667	0.55	A	0.01121	0.1636	0.001817	22558
chr12	32314961	BovineHD1200009547	A	0.1667	0.55	G	0.01121	0.1636	0.001817	22558
chr12	32344861	BovineHD1200009555	G	0.1667	0.55	A	0.01121	0.1636	0.001817	22558
chr12	32353778	BovineHD1200009557	T	0.1667	0.55	C	0.01121	0.1636	0.001817	22558
chr12	32382579	BovineHD1200009571	A	0.1667	0.55	G	0.01121	0.1636	0.001817	22558
chr12	32383171	BovineHD1200009572	T	0.1667	0.55	C	0.01121	0.1636	0.001817	22558
chr12	32398622	BovineHD1200009575	A	0.1667	0.55	C	0.01121	0.1636	0.001817	22558
chr12	32402061	BovineHD1200009576	C	0.1667	0.55	T	0.01121	0.1636	0.001817	22558
chr12	35487159	BovineHD1200010479	C	0.1667	0.55	T	0.01121	0.1636	0.01058	3826
chr12	47006823	BovineHD1200012997	C	0.1667	0.55	T	0.01121	0.1636	0.00401	10224
chr12	32289092	BovineHD4100009508	C	0.1667	0.55	T	0.01121	0.1636	0.001817	22558
chr13	13428217	ARS-BFGL-NGS-35328	A	0.1667	0.55	G	0.01121	0.1636	0.00959	4222
chr13	13427766	BovineHD1300003862	A	0.1667	0.55	G	0.01121	0.1636	0.00959	4222
chr13	13435305	BovineHD1300003865	T	0.1667	0.55	G	0.01121	0.1636	0.00959	4222
chr15	1271368	BovineHD1500000386	C	0.1667	0.55	T	0.01121	0.1636	0.01196	3426
chr15	26920195	BovineHD1500007323	G	0.1667	0.55	T	0.01121	0.1636	0.009993	4052
chr15	64846000	BovineHD1500018801	C	0.1667	0.55	T	0.01121	0.1636	0.003536	11593
chr15	65845140	BovineHD4100012150	A	0.1667	0.55	G	0.01121	0.1636	0.002917	14055
chr17	30117260	BovineHD1700008589	T	0.1667	0.55	C	0.01121	0.1636	0.002856	14355
chr17	30201988	BovineHD1700008606	T	0.1667	0.55	C	0.01121	0.1636	0.002856	14355
chr17	30214460	BovineHD1700008610	A	0.1667	0.55	G	0.01121	0.1636	0.002856	14355
chr17	30216030	BovineHD1700008611	G	0.1667	0.55	A	0.01121	0.1636	0.002856	14355
chr17	38210687	BovineHD1700010668	C	0.1667	0.55	T	0.01121	0.1636	0.0214	1868
chr17	38212481	BovineHD1700010670	G	0.1667	0.55	A	0.01121	0.1636	0.0214	1868
chr17	38227733	BovineHD1700010680	C	0.1667	0.55	T	0.01121	0.1636	0.0214	1868
chr17	30127374	BTB-00676214	G	0.1667	0.55	A	0.01121	0.1636	0.002856	14355
chr18	51395109	BovineHD1800015122	A	0.1667	0.55	G	0.01121	0.1636	0.0104	3894
chr18	51397059	BovineHD1800015123	T	0.1667	0.55	C	0.01121	0.1636	0.0104	3894
chr18	51398115	BovineHD1800015124	C	0.1667	0.55	T	0.01121	0.1636	0.0104	3894
chr18	51398812	BovineHD1800015125	G	0.1667	0.55	A	0.01121	0.1636	0.0104	3894
chr18	51449049	BovineHD1800015154	T	0.1667	0.55	C	0.01121	0.1636	0.0104	3894
chr18	51452966	BovineHD1800015157	T	0.1667	0.55	C	0.01121	0.1636	0.0104	3894
chr18	51396350	BovineHD4100013750	G	0.1667	0.55	T	0.01121	0.1636	0.0104	3894
chr2	73108466	BovineHD0200021039	A	0.1667	0.55	G	0.01121	0.1636	0.002097	19548
chr2	73148091	BovineHD0200021054	G	0.1667	0.55	A	0.01121	0.1636	0.002097	19548
chr21	13664447	BovineHD2100003656	T	0.1667	0.55	C	0.01121	0.1636	0.01079	3754
chr21	13666581	BovineHD2100003657	C	0.1667	0.55	T	0.01121	0.1636	0.01079	3754
chr21	55305542	BovineHD2100015989	G	0.1667	0.55	A	0.01121	0.1636	0.004314	9504
chr21	55309832	BovineHD2100015991	C	0.1667	0.55	T	0.01121	0.1636	0.004314	9504
chr21	55310539	BovineHD2100015992	C	0.1667	0.55	T	0.01121	0.1636	0.004314	9504
chr21	55313190	BovineHD2100015994	G	0.1667	0.55	T	0.01121	0.1636	0.004314	9504
chr21	55313990	BovineHD2100015995	A	0.1667	0.55	G	0.01121	0.1636	0.004314	9504
chr21	55315516	BovineHD2100015996	T	0.1667	0.55	C	0.01121	0.1636	0.004314	9504
chr21	55316196	BovineHD2100015997	T	0.1667	0.55	G	0.01121	0.1636	0.004314	9504
chr22	46311182	BovineHD2200013468	T	0.1667	0.55	C	0.01121	0.1636	0.002716	15096
chr22	49765238	BovineHD2200014365	T	0.1667	0.55	C	0.01121	0.1636	0.004304	9524
chr23	18838906	BovineHD2300004773	G	0.1667	0.55	A	0.01121	0.1636	0.02277	1756
chr23	22572630	BovineHD2300005899	T	0.1667	0.55	C	0.01121	0.1636	0.003444	11905
chr23	22578788	BovineHD2300005901	G	0.1667	0.55	A	0.01121	0.1636	0.003444	11905
chr23	28141195	BTA-55821-no-rs	T	0.1667	0.55	C	0.01121	0.1636	0.0234	1730
chr24	32114149	BovineHD2400008883	C	0.1667	0.55	T	0.01121	0.1636	0.005231	7837
chr24	32122177	BovineHD2400008887	G	0.1667	0.55	A	0.01121	0.1636	0.005231	7837
chr24	40363751	BovineHD2400011283	G	0.1667	0.55	T	0.01121	0.1636	0.002849	14565
chr25	19597741	BovineHD2500005491	T	0.1667	0.55	C	0.01121	0.1636	0.01926	2102
chr25	31743043	BovineHD2500008780	A	0.1667	0.55	C	0.01121	0.1636	0.002315	17713
chr26	25532406	BovineHD2600006772	A	0.1667	0.55	G	0.01121	0.1636	0.0131	3090
chr26	27228498	BovineHD2600007304	A	0.1667	0.55	G	0.01121	0.1636	0.03487	1146
chr27	2656101	BovineHD2700000516	T	0.1667	0.55	C	0.01121	0.1636	0.01641	2498
chr27	2793706	BovineHD2700000585	G	0.1667	0.55	A	0.01121	0.1636	0.01232	3286
chr27	12649280	BovineHD2700003420	G	0.1667	0.55	A	0.01121	0.1636	0.02009	1990
chr27	12654853	BovineHD2700003424	C	0.1667	0.55	T	0.01121	0.1636	0.02009	1990
chr27	12655466	BovineHD2700003425	A	0.1667	0.55	C	0.01121	0.1636	0.02009	1990
chr27	34488486	BovineHD2700009640	G	0.1667	0.55	A	0.01121	0.1636	0.006553	6179
chr27	34493690	BovineHD2700009641	G	0.1667	0.55	A	0.01121	0.1636	0.006553	6179
chr27	34496962	BovineHD2700009642	A	0.1667	0.55	G	0.01121	0.1636	0.006553	6179
chr27	34508506	BovineHD2700009644	A	0.1667	0.55	C	0.01121	0.1636	0.006553	6179
chr27	34509406	BovineHD2700009645	T	0.1667	0.55	C	0.01121	0.1636	0.006553	6179
chr4	83975723	BovineHD0400023420	A	0.1667	0.55	C	0.01121	0.1636	0.01172	3454
chr4	83985000	BovineHD0400023429	A	0.1667	0.55	G	0.01121	0.1636	0.01172	3454
chr4	83991475	BovineHD0400023434	C	0.1667	0.55	T	0.01121	0.1636	0.01172	3454
chr5	955228	BovineHD0500000213	C	0.1667	0.55	T	0.01121	0.1636	0.009136	4432
chr5	7073634	BovineHD0500001964	G	0.1667	0.55	A	0.01121	0.1636	0.01905	2099
chr5	45981588	BovineHD0500013268	C	0.1667	0.55	A	0.01121	0.1636	0.001927	21280
chr5	45985757	BovineHD0500013269	A	0.1667	0.55	G	0.01121	0.1636	0.001927	21280
chr5	46015961	BovineHD0500013275	G	0.1667	0.55	A	0.01121	0.1636	0.001927	21280
chr6	42315326	BovineHD0600011941	C	0.1667	0.55	T	0.01121	0.1636	0.01231	3290
chr6	42316992	BovineHD0600011943	T	0.1667	0.55	C	0.01121	0.1636	0.01231	3290
chr6	42352654	BovineHD0600011954	A	0.1667	0.55	G	0.01121	0.1636	0.004762	8608
chr6	43410176	BovineHD0600012262	G	0.1667	0.55	A	0.01121	0.1636	0.01187	3454
chr6	44323426	BovineHD0600012458	T	0.1667	0.55	C	0.01121	0.1636	0.004441	9344
chr6	52064296	BovineHD0600014699	T	0.1667	0.55	C	0.01121	0.1636	0.01891	2114
chr6	52979147	BovineHD0600014956	A	0.1667	0.55	G	0.01121	0.1636	0.004733	8662
chr6	52980728	BovineHD0600014957	G	0.1667	0.55	A	0.01121	0.1636	0.004733	8662
chr6	52983746	BovineHD0600014959	A	0.1667	0.55	G	0.01121	0.1636	0.004733	8662
chr6	52997352	BovineHD0600014962	T	0.1667	0.55	C	0.01121	0.1636	0.004733	8662
chr6	38107020	BovineHD4100004637	G	0.1667	0.55	T	0.01121	0.1636	0.003872	10587
chr6	43483290	BovineHD4100004868	C	0.1667	0.55	T	0.01121	0.1636	0.01418	2855
chr6	42350564	BTB-00253070	A	0.1667	0.55	C	0.01121	0.1636	0.004762	8608
chr7	31368415	BovineHD0700009361	C	0.1667	0.55	T	0.01121	0.1636	0.003701	11077
chr7	91847557	BovineHD0700027466	T	0.1667	0.55	C	0.01121	0.1636	0.001296	32013
chr7	105993232	BovineHD0700031634	A	0.1667	0.55	G	0.01121	0.1636	0.02382	1678
chr7	106666320	BovineHD0700031849	G	0.1667	0.55	A	0.01121	0.1636	0.02524	1584
chr1	29195133	BovineHD0100008536	T	0.5417	0.15	C	0.0114	6.697	0.01441	2810
chr1	29216283	BovineHD0100008541	T	0.5417	0.15	C	0.0114	6.697	0.01441	2810
chr1	102225523	BovineHD0100029372	T	0.5417	0.15	C	0.0114	6.697	0.01009	4012
chr1	102312341	BovineHD0100029403	C	0.5417	0.15	T	0.0114	6.697	0.01009	4012
chr1	102314720	BovineHD0100029404	T	0.5417	0.15	G	0.0114	6.697	0.01009	4012
chr1	102315363	BovineHD0100029405	A	0.5417	0.15	G	0.0114	6.697	0.01009	4012
chr1	102325449	BovineHD0100029406	T	0.5417	0.15	C	0.0114	6.697	0.01009	4012
chr1	102327996	BovineHD0100029407	C	0.5417	0.15	T	0.0114	6.697	0.01009	4012
chr1	102598196	BovineHD0100029483	C	0.5417	0.15	T	0.0114	6.697	0.003525	11773
chr1	103462488	BovineHD0100029728	A	0.5417	0.15	G	0.0114	6.697	0.02398	1688
chr1	103474396	BovineHD0100029730	C	0.5417	0.15	T	0.0114	6.697	0.02398	1688
chr1	103488230	BovineHD0100029733	C	0.5417	0.15	T	0.0114	6.697	0.02398	1688
chr1	103553836	BovineHD0100029741	C	0.5417	0.15	T	0.0114	6.697	0.02398	1688
chr1	158479711	BovineHD0100037957	A	0.5417	0.15	G	0.0114	6.697	0.02154	1856
chr1	134584026	BovineHD0100038649	T	0.5417	0.15	C	0.0114	6.697	0.009647	4197
chr1	134586785	BovineHD0100038650	T	0.5417	0.15	C	0.0114	6.697	0.009647	4197
chr1	29217927	BTB-00011831	A	0.5417	0.15	G	0.0114	6.697	0.01441	2810
chr1	103234850	BTB-00046247	T	0.5417	0.15	G	0.0114	6.697	0.02398	1688
chr10	77833807	BovineHD1000022323	G	0.5417	0.15	A	0.0114	6.697	0.006313	6494
chr10	81107657	BovineHD1000023230	A	0.5417	0.15	G	0.0114	6.697	0.02009	2015
chr10	81108300	BovineHD1000023231	C	0.5417	0.15	T	0.0114	6.697	0.02009	2015
chr10	81109007	BovineHD1000023232	C	0.5417	0.15	T	0.0114	6.697	0.02009	2015
chr10	81111078	BovineHD1000023234	A	0.5417	0.15	C	0.0114	6.697	0.02009	2015
chr10	81112345	BovineHD1000023236	T	0.5417	0.15	G	0.0114	6.697	0.02009	2015
chr10	81122422	BovineHD1000023242	A	0.5417	0.15	G	0.0114	6.697	0.02009	2015
chr10	101028384	BovineHD1000029671	A	0.5417	0.15	G	0.0114	6.697	0.02579	1550
chr12	1962676	BovineHD1200000533	T	0.5417	0.15	C	0.0114	6.697	0.002974	13786
chr12	41970427	BovineHD1200011917	T	0.5417	0.15	C	0.0114	6.697	0.02038	1962
chr12	81523096	BovineHD1200024776	C	0.5417	0.15	A	0.0114	6.697	0.01709	2369
chr12	83505216	BovineHD1200025551	G	0.5417	0.15	A	0.0114	6.697	0.02589	1544
chr12	83824176	BovineHD1200025639	T	0.5417	0.15	G	0.0114	6.697	0.01677	2414
chr12	83829910	BovineHD1200025640	T	0.5417	0.15	C	0.0114	6.697	0.01677	2414
chr12	83846365	BovineHD1200025648	T	0.5417	0.15	C	0.0114	6.697	0.01677	2414
chr12	83864503	BovineHD1200025654	A	0.5417	0.15	G	0.0114	6.697	0.01677	2414
chr12	83866003	BovineHD1200025655	A	0.5417	0.15	G	0.0114	6.697	0.01677	2414
chr12	83868688	BovineHD1200025656	T	0.5417	0.15	C	0.0114	6.697	0.01677	2414
chr12	83870678	BovineHD1200025658	A	0.5417	0.15	C	0.0114	6.697	0.01677	2414
chr12	86635054	BovineHD1200026572	G	0.5417	0.15	A	0.0114	6.697	0.01669	2426
chr15	21762735	BovineHD1500005589	C	0.5417	0.15	T	0.0114	6.697	0.007672	5278
chr16	22323189	BovineHD1600006428	A	0.5417	0.15	G	0.0114	6.697	0.02231	1792
chr16	34629335	BovineHD1600010173	G	0.5417	0.15	T	0.0114	6.697	0.02189	1826
chr16	34630003	BovineHD1600010174	A	0.5417	0.15	C	0.0114	6.697	0.02189	1826
chr16	34632883	BovineHD1600010177	G	0.5417	0.15	T	0.0114	6.697	0.02189	1826
chr16	34633520	BovineHD1600010178	A	0.5417	0.15	G	0.0114	6.697	0.02189	1826
chr16	34832393	BovineHD1600010231	C	0.5417	0.15	T	0.0114	6.697	0.008695	4657
chr16	34841357	BovineHD1600010234	C	0.5417	0.15	A	0.0114	6.697	0.008695	4657
chr16	57674477	BovineHD1600016504	T	0.5417	0.15	C	0.0114	6.697	0.005183	7909
chr16	57687106	BovineHD1600016507	C	0.5417	0.15	T	0.0114	6.697	0.002074	19768
chr16	61027329	BovineHD1600017533	T	0.5417	0.15	G	0.0114	6.697	0.0009469	43298
chr16	61041373	BovineHD1600017538	G	0.5417	0.15	A	0.0114	6.697	0.0009469	43298
chr17	25375049	BovineHD1700007274	C	0.5417	0.15	T	0.0114	6.697	0.002397	17101
chr17	25395133	BovineHD1700007281	A	0.5417	0.15	C	0.0114	6.697	0.002397	17101
chr17	42448380	BovineHD1700012054	C	0.5417	0.15	A	0.0114	6.697	0.01692	2393
chr17	60599860	BovineHD1700017954	T	0.5417	0.15	C	0.0114	6.697	0.01207	3354
chr19	34021629	BovineHD1900010152	A	0.5417	0.15	G	0.0114	6.697	0.003017	13590
chr19	34041095	BovineHD1900010156	G	0.5417	0.15	A	0.0114	6.697	0.003017	13590
chr19	37863981	BovineHD1900011152	C	0.5417	0.15	T	0.0114	6.697	0.013	3114
chr21	34215333	ARS-BFGL-NGS-116882	G	0.5417	0.15	A	0.0114	6.697	0.003143	13044
chr21	10528426	BovineHD2100002621	G	0.5417	0.15	T	0.0114	6.697	0.001718	23858
chr21	33929987	BovineHD2100009832	G	0.5417	0.15	A	0.0114	6.697	0.003592	11413
chr21	34217058	BovineHD2100009923	C	0.5417	0.15	T	0.0114	6.697	0.003143	13044
chr21	34236687	BovineHD2100009927	C	0.5417	0.15	T	0.0114	6.697	0.003143	13044
chr21	34239151	BovineHD2100009928	G	0.5417	0.15	A	0.0114	6.697	0.003143	13044
chr21	34247163	BovineHD2100009931	C	0.5417	0.15	A	0.0114	6.697	0.003143	13044
chr21	34252213	BovineHD2100009932	G	0.5417	0.15	A	0.0114	6.697	0.003143	13044
chr21	34253951	BovineHD2100009933	A	0.5417	0.15	G	0.0114	6.697	0.003143	13044
chr21	34257936	BovineHD2100009934	G	0.5417	0.15	T	0.0114	6.697	0.003143	13044
chr21	34261905	BovineHD2100009935	C	0.5417	0.15	T	0.0114	6.697	0.003143	13044
chr24	31904314	BovineHD2400008805	A	0.5417	0.15	G	0.0114	6.697	0.003398	12066
chr24	32020169	BovineHD2400008844	C	0.5417	0.15	T	0.0114	6.697	0.003489	11749
chr25	21773382	BovineHD2500006113	T	0.5417	0.15	C	0.0114	6.697	0.007127	5752
chr25	21795268	BovineHD2500006124	G	0.5417	0.15	T	0.0114	6.697	0.01036	3910
chr25	21796405	BovineHD2500006125	A	0.5417	0.15	G	0.0114	6.697	0.01036	3910
chr25	21797730	BovineHD2500006126	A	0.5417	0.15	G	0.0114	6.697	0.01036	3910
chr25	21798546	BovineHD2500006127	G	0.5417	0.15	A	0.0114	6.697	0.01036	3910
chr25	23157970	BovineHD2500006552	T	0.5417	0.15	C	0.0114	6.697	0.007362	5500
chr25	23168186	BovineHD2500006584	A	0.5417	0.15	G	0.0114	6.697	0.007362	5500
chr25	24380033	BovineHD2500006936	C	0.5417	0.15	T	0.0114	6.697	0.002892	14175
chr25	38725100	BovineHD2500010975	A	0.5417	0.15	C	0.0114	6.697	0.008371	4837
chr26	5049702	BovineHD2600001060	T	0.5417	0.15	G	0.0114	6.697	0.01964	2036
chr27	31763129	BovineHD2700008797	A	0.5417	0.15	C	0.0114	6.697	0.01415	2861
chr28	20537224	BovineHD2800005564	A	0.5417	0.15	G	0.0114	6.697	0.02003	1996
chr28	20541992	BovineHD2800005565	A	0.5417	0.15	C	0.0114	6.697	0.02003	1996
chr28	40860874	BovineHD2800011544	A	0.5417	0.15	G	0.0114	6.697	0.008984	4507
chr28	40867971	BovineHD2800011549	A	0.5417	0.15	G	0.0114	6.697	0.008984	4507
chr28	40868894	BovineHD4100018702	G	0.5417	0.15	A	0.0114	6.697	0.008984	4507
chr3	6283643	BovineHD0300001925	A	0.5417	0.15	C	0.0114	6.697	0.008228	4982
chr3	16993403	BovineHD0300005495	T	0.5417	0.15	G	0.0114	6.697	0.007075	5794
chr3	93407216	BovineHD0300027081	A	0.5417	0.15	G	0.0114	6.697	0.006366	6361
chr3	93408627	BovineHD0300027082	G	0.5417	0.15	A	0.0114	6.697	0.006366	6361
chr4	28461398	BovineHD0400008198	T	0.5417	0.15	C	0.0114	6.697	0.01749	2315
chr4	28465982	BovineHD0400008199	G	0.5417	0.15	A	0.0114	6.697	0.01749	2315
chr5	118075755	BovineHD0500034791	T	0.5417	0.15	C	0.0114	6.697	0.03208	1246
chr5	118770525	BovineHD0500035144	A	0.5417	0.15	G	0.0114	6.697	0.03204	1232
chr5	119002022	BovineHD0500035217	T	0.5417	0.15	C	0.0114	6.697	0.04123	957
chr6	40082182	BovineHD0600011246	A	0.5417	0.15	G	0.0114	6.697	0.006387	6340
chr6	43600372	BovineHD0600012303	C	0.5417	0.15	T	0.0114	6.697	0.03876	1018
chr6	116469695	BovineHD0600030589	A	0.5417	0.15	G	0.0114	6.697	0.01707	2372
chr6	116508558	BovineHD0600030617	A	0.5417	0.15	C	0.0114	6.697	0.01707	2372
chr6	116529875	BovineHD0600030629	T	0.5417	0.15	C	0.0114	6.697	0.01707	2372
chr6	116531979	BovineHD0600030632	C	0.5417	0.15	T	0.0114	6.697	0.01707	2372
chr6	116540239	BovineHD0600030634	G	0.5417	0.15	A	0.0114	6.697	0.01707	2372
chr6	116546072	BovineHD0600030637	C	0.5417	0.15	A	0.0114	6.697	0.01707	2372
chr6	116547264	BovineHD0600030638	C	0.5417	0.15	T	0.0114	6.697	0.01707	2372
chr6	116549320	BovineHD0600030639	T	0.5417	0.15	G	0.0114	6.697	0.01707	2372
chr6	116560934	BovineHD0600030642	A	0.5417	0.15	G	0.0114	6.697	0.01707	2372
chr6	116561723	BovineHD0600030643	G	0.5417	0.15	A	0.0114	6.697	0.01707	2372
chr6	116564920	BovineHD0600030644	C	0.5417	0.15	T	0.0114	6.697	0.01707	2372
chr6	116571060	BovineHD0600030645	G	0.5417	0.15	A	0.0114	6.697	0.01707	2372
chr6	116581927	BovineHD0600030648	G	0.5417	0.15	A	0.0114	6.697	0.01707	2372
chr6	116499221	BovineHD4100005584	G	0.5417	0.15	A	0.0114	6.697	0.01707	2372
chr6	116573632	BovineHD4100005585	C	0.5417	0.15	T	0.0114	6.697	0.01707	2372
chr7	70654032	BovineHD0700021397	G	0.5417	0.15	A	0.0114	6.697	0.02284	1750
chr7	104818020	BovineHD0700031311	T	0.5417	0.15	C	0.0114	6.697	0.01132	3622
chr7	105471644	BovineHD0700031486	A	0.5417	0.15	G	0.0114	6.697	0.01803	2273
chr8	60481833	BovineHD0800018184	G	0.5417	0.15	A	0.0114	6.697	0.01505	2690
chr8	73385805	BovineHD0800022350	A	0.5417	0.15	G	0.0114	6.697	0.009005	4552
chr8	73389421	BovineHD0800022352	T	0.5417	0.15	C	0.0114	6.697	0.009005	4552
chr18	18804669	BovineHD1800005888	T	0.2917	0.7222	C	0.01162	0.1584	0.01842	2198
chr1	40795725	ARS-BFGL-NGS-111921	T	0.08333	0.45	G	0.01208	0.1111	0.01313	3122
chr1	40811598	BovineHD0100011535	T	0.08333	0.45	C	0.01208	0.1111	0.01313	3122
chr1	139905092	BovineHD0100040442	G	0.08333	0.45	T	0.01208	0.1111	0.004459	9194
chr11	36950785	BovineHD1100010876	G	0.08333	0.45	A	0.01208	0.1111	0.0131	3090
chr11	36955067	BovineHD1100010878	A	0.08333	0.45	G	0.01208	0.1111	0.0131	3090
chr12	86724265	BovineHD1200026589	C	0.08333	0.45	T	0.01208	0.1111	0.01151	3518
chr13	5457390	BovineHD4100009869	G	0.08333	0.45	T	0.01208	0.1111	0.01793	2258
chr16	57507463	BovineHD1600016469	A	0.08333	0.45	G	0.01208	0.1111	0.007823	5176
chr17	61358744	BovineHD1700018299	C	0.08333	0.45	T	0.01208	0.1111	0.005257	7893
chr17	61360007	BovineHD1700018301	C	0.08333	0.45	T	0.01208	0.1111	0.005257	7893
chr17	61362116	BovineHD1700018303	A	0.08333	0.45	G	0.01208	0.1111	0.005257	7893
chr19	53200286	BovineHD1900015072	C	0.08333	0.45	T	0.01208	0.1111	0.02046	1978
chr21	9725893	BovineHD2100020935	T	0.08333	0.45	C	0.01208	0.1111	0.01565	2618
chr24	11131177	BovineHD2400003219	G	0.08333	0.45	A	0.01208	0.1111	0.006634	6179
chr24	19182097	BovineHD2400005149	C	0.08333	0.45	T	0.01208	0.1111	0.002891	14355
chr24	28622531	BovineHD2400007865	T	0.08333	0.45	C	0.01208	0.1111	0.01793	2258
chr24	31580450	BovineHD2400008689	T	0.08333	0.45	G	0.01208	0.1111	0.01324	3058
chr25	19876571	BovineHD2500005562	A	0.08333	0.45	G	0.01208	0.1111	0.03197	1250
chr25	36488995	BovineHD2500010282	C	0.08333	0.45	T	0.01208	0.1111	0.003971	10323
chr25	36488253	BovineHD2500010283	G	0.08333	0.45	A	0.01208	0.1111	0.003971	10323
chr25	36584800	Hapmap40769-BTA-60244	T	0.08333	0.45	C	0.01208	0.1111	0.002553	16059
chr26	19177404	BovineHD2600004942	G	0.08333	0.45	A	0.01208	0.1111	0.03142	1256
chr26	44425852	BovineHD2600012596	C	0.08333	0.45	T	0.01208	0.1111	0.005929	6998
chr27	14851277	BovineHD2700004040	A	0.08333	0.45	C	0.01208	0.1111	0.004808	8527
chr27	14851892	BovineHD2700004041	G	0.08333	0.45	A	0.01208	0.1111	0.004808	8527
chr27	14852594	BovineHD2700004042	T	0.08333	0.45	C	0.01208	0.1111	0.004808	8527
chr27	14860807	BovineHD2700004045	G	0.08333	0.45	A	0.01208	0.1111	0.004808	8527
chr27	35013681	BovineHD2700009755	A	0.08333	0.45	C	0.01208	0.1111	0.01267	3274
chr27	35025409	BovineHD2700009761	A	0.08333	0.45	G	0.01208	0.1111	0.01267	3274
chr27	35033015	BovineHD2700009764	G	0.08333	0.45	A	0.01208	0.1111	0.01267	3274
chr27	35038566	BovineHD2700009765	C	0.08333	0.45	T	0.01208	0.1111	0.01267	3274
chr28	3704583	BovineHD2800001101	T	0.08333	0.45	C	0.01208	0.1111	0.01179	3434
chr28	24492591	BovineHD2800006402	T	0.08333	0.45	C	0.01208	0.1111	0.01348	3078
chr28	24513707	BovineHD2800006404	C	0.08333	0.45	A	0.01208	0.1111	0.01348	3078
chr28	24531831	BovineHD2800006405	G	0.08333	0.45	T	0.01208	0.1111	0.01348	3078
chr28	24533611	BovineHD2800006406	T	0.08333	0.45	G	0.01208	0.1111	0.01348	3078
chr28	40070566	BovineHD2800011178	G	0.08333	0.45	A	0.01208	0.1111	0.005728	7157
chr28	24527896	BTB-00981828	A	0.08333	0.45	G	0.01208	0.1111	0.01348	3078
chr3	18757898	BovineHD0300006044	T	0.08333	0.45	C	0.01208	0.1111	0.0401	984
chr3	26992448	BovineHD0300008609	G	0.08333	0.45	A	0.01208	0.1111	0.01663	2435
chr4	49155569	BovineHD0400013609	C	0.08333	0.45	T	0.01208	0.1111	0.01222	3314
chr5	24860031	BovineHD0500007335	G	0.08333	0.45	A	0.01208	0.1111	0.001178	35219
chr5	24861105	BovineHD0500007336	T	0.08333	0.45	C	0.01208	0.1111	0.001178	35219
chr5	24861990	BovineHD0500007337	T	0.08333	0.45	C	0.01208	0.1111	0.001178	35219
chr5	24870220	BovineHD0500007339	A	0.08333	0.45	G	0.01208	0.1111	0.001178	35219
chr5	24873684	BovineHD0500007340	G	0.08333	0.45	A	0.01208	0.1111	0.001178	35219
chr5	24874818	BovineHD0500007341	G	0.08333	0.45	A	0.01208	0.1111	0.001178	35219
chr5	24877104	BovineHD0500007342	T	0.08333	0.45	G	0.01208	0.1111	0.001178	35219
chr5	24889316	BovineHD0500007344	A	0.08333	0.45	G	0.01208	0.1111	0.001178	35219
chr5	24892077	BovineHD0500007345	G	0.08333	0.45	A	0.01208	0.1111	0.001178	35219
chr5	24896393	BovineHD0500007346	T	0.08333	0.45	G	0.01208	0.1111	0.001178	35219
chr5	24899290	BovineHD0500007347	G	0.08333	0.45	A	0.01208	0.1111	0.001178	35219
chr5	24909050	BovineHD0500007350	G	0.08333	0.45	A	0.01208	0.1111	0.001178	35219
chr5	24926235	BovineHD0500007353	G	0.08333	0.45	A	0.01208	0.1111	0.001178	35219
chr5	24930146	BovineHD0500007354	T	0.08333	0.45	C	0.01208	0.1111	0.001178	35219
chr5	24931569	BovineHD0500007355	T	0.08333	0.45	C	0.01208	0.1111	0.001178	35219
chr5	24932157	BovineHD0500007356	A	0.08333	0.45	G	0.01208	0.1111	0.001178	35219
chr5	24936524	BovineHD0500007358	C	0.08333	0.45	T	0.01208	0.1111	0.001178	35219
chr5	24943874	BovineHD0500007360	C	0.08333	0.45	T	0.01208	0.1111	0.001178	35219
chr5	24944641	BovineHD0500007361	C	0.08333	0.45	T	0.01208	0.1111	0.001178	35219
chr5	24946574	BovineHD0500007362	C	0.08333	0.45	T	0.01208	0.1111	0.001178	35219
chr5	24962025	BovineHD0500007366	A	0.08333	0.45	G	0.01208	0.1111	0.001178	35219
chr5	24962867	BovineHD0500007367	C	0.08333	0.45	T	0.01208	0.1111	0.001178	35219
chr5	24964853	BovineHD0500007369	T	0.08333	0.45	C	0.01208	0.1111	0.001178	35219
chr5	24968971	BovineHD0500007371	G	0.08333	0.45	A	0.01208	0.1111	0.001178	35219
chr5	24972773	BovineHD0500007372	A	0.08333	0.45	G	0.01208	0.1111	0.001178	35219
chr5	24973856	BovineHD0500007373	A	0.08333	0.45	G	0.01208	0.1111	0.001178	35219
chr5	85810930	BovineHD0500024424	T	0.08333	0.45	C	0.01208	0.1111	0.003797	10796
chr5	85958758	BovineHD0500024462	G	0.08333	0.45	A	0.01208	0.1111	0.003797	10796
chr5	116703048	BovineHD0500034199	G	0.08333	0.45	T	0.01208	0.1111	0.03057	1324
chr5	119517838	BovineHD0500035565	G	0.08333	0.45	A	0.01208	0.1111	0.02354	1698
chr5	24900593	BovineHD4100003512	G	0.08333	0.45	A	0.01208	0.1111	0.001178	35219
chr5	24904494	Hapmap43920-BTA-73006	A	0.08333	0.45	G	0.01208	0.1111	0.001178	35219
chr5	24939612	Hapmap55554-ss46526312	T	0.08333	0.45	C	0.01208	0.1111	0.001178	35219
chr6	52820575	ARS-BFGL-NGS-7689	A	0.08333	0.45	C	0.01208	0.1111	0.004089	10147
chr6	52960066	BovineHD0600014953	A	0.08333	0.45	G	0.01208	0.1111	0.004089	10147
chr6	52990097	BovineHD0600014960	G	0.08333	0.45	T	0.01208	0.1111	0.004089	10147
chr6	52995573	BovineHD0600014961	T	0.08333	0.45	C	0.01208	0.1111	0.004089	10147
chr6	52998761	BovineHD0600014963	T	0.08333	0.45	C	0.01208	0.1111	0.004089	10147
chr6	53009429	BovineHD0600014965	C	0.08333	0.45	T	0.01208	0.1111	0.004089	10147
chr6	53018148	BovineHD0600014967	G	0.08333	0.45	T	0.01208	0.1111	0.004089	10147
chr6	53023598	BovineHD0600014969	A	0.08333	0.45	G	0.01208	0.1111	0.004089	10147
chr6	53030280	BovineHD0600014970	A	0.08333	0.45	G	0.01208	0.1111	0.004089	10147
chr6	53033216	BovineHD0600014971	G	0.08333	0.45	A	0.01208	0.1111	0.004089	10147
chr7	106086580	BovineHD0700031668	C	0.08333	0.45	T	0.01208	0.1111	0.008362	4902
chr7	106668396	BovineHD0700031851	T	0.08333	0.45	C	0.01208	0.1111	0.02772	1442
chr7	106680692	BovineHD0700031857	T	0.08333	0.45	C	0.01208	0.1111	0.02772	1442
chr7	106683894	BovineHD0700031859	G	0.08333	0.45	A	0.01208	0.1111	0.02772	1442
chr9	8275536	BovineHD0900002005	C	0.08333	0.45	A	0.01208	0.1111	0.01469	2756
chr9	30255222	BovineHD0900008321	G	0.08333	0.45	A	0.01208	0.1111	0.004604	8905
chr1	64218317	BovineHD0100018330	C	0.2083	0.6	T	0.01276	0.1754	0.003029	13534
chr1	113343210	BovineHD0100032278	T	0.2083	0.6	C	0.01276	0.1754	0.02698	1500
chr1	117757291	BovineHD0100033499	A	0.2083	0.6	C	0.01276	0.1754	0.01355	2987
chr1	117777521	BovineHD0100033509	C	0.2083	0.6	T	0.01276	0.1754	0.01355	2987
chr1	128115376	BovineHD0100036529	T	0.2083	0.6	C	0.01276	0.1754	0.002874	14265
chr1	140158398	BovineHD0100040545	C	0.2083	0.6	T	0.01276	0.1754	0.004402	9314
chr1	117774715	BTA-99965-no-rs	T	0.2083	0.6	C	0.01276	0.1754	0.01355	2987
chr10	81573686	BovineHD1000023356	C	0.2083	0.6	T	0.01276	0.1754	0.009368	4322
chr11	42246997	BovineHD1100012337	G	0.2083	0.6	A	0.01276	0.1754	0.01603	2525
chr11	42252680	BovineHD1100012338	G	0.2083	0.6	T	0.01276	0.1754	0.01603	2525
chr11	42256247	BovineHD1100012339	C	0.2083	0.6	T	0.01276	0.1754	0.01603	2525
chr12	53048599	BovineHD1200014736	G	0.2083	0.6	A	0.01276	0.1754	0.00733	5524
chr12	53049469	BovineHD1200014737	A	0.2083	0.6	G	0.01276	0.1754	0.00733	5524
chr12	53050213	BovineHD1200014738	A	0.2083	0.6	G	0.01276	0.1754	0.00733	5524
chr12	53051894	BovineHD1200014739	A	0.2083	0.6	G	0.01276	0.1754	0.00733	5524
chr12	53052437	BovineHD1200014740	T	0.2083	0.6	C	0.01276	0.1754	0.00733	5524
chr12	84376806	BovineHD1200025847	G	0.2083	0.6	A	0.01276	0.1754	0.01707	2372
chr12	84386393	BovineHD1200025851	G	0.2083	0.6	A	0.01276	0.1754	0.01707	2372
chr12	84394730	BovineHD1200025853	G	0.2083	0.6	A	0.01276	0.1754	0.01707	2372
chr12	84417624	BovineHD1200025859	G	0.2083	0.6	A	0.01276	0.1754	0.01707	2372
chr12	53054255	BTB-00496202	C	0.2083	0.6	T	0.01276	0.1754	0.00733	5524
chr13	55864654	BovineHD1300016109	C	0.2083	0.6	T	0.01276	0.1754	0.02354	1698
chr13	55865706	BovineHD1300016110	G	0.2083	0.6	A	0.01276	0.1754	0.02354	1698
chr16	48254341	BovineHD1600013632	G	0.2083	0.6	A	0.01276	0.1754	0.005799	7069
chr16	48260125	BovineHD1600013634	T	0.2083	0.6	C	0.01276	0.1754	0.005799	7069
chr17	53313252	ARS-BFGL-NGS-64029	A	0.2083	0.6	G	0.01276	0.1754	0.04561	854
chr17	37805796	BovineHD1700010552	T	0.2083	0.6	C	0.01276	0.1754	0.01554	2606
chr17	40610035	BovineHD1700011541	T	0.2083	0.6	C	0.01276	0.1754	0.0252	1606
[truncated: 571,185+ more rows]
