# Supplementary material for: A multi-omics analysis identifies molecular features associated with fertility in heifers (Bos taurus)
Source: Sci Rep. 2023 Aug 4;13:12664. doi: 10.1038/s41598-023-39858-0 (PMC10403585; doi:10.1038/s41598-023-39858-0)
Supplement: Supplementary file 4 — Supplementary Information 4. [file 41598_2023_39858_MOESM4_ESM.xlsx]

## Sheet: Additional_file_3
Results of differential transcript abundance associated with heifer fertility
		edgeR						DESeq2														Annotation
		quasi-likelihood negative binomial generalized log-linear model						Wald test							Likelyhood ratio
Gene ids		logFC	logCPM	F	PValue	FDR		baseMean	log2FoldChange	lfcSE	stat	pvalue	padj		baseMean	log2FoldChange	lfcSE	stat	pvalue	padj		external_gene_name	description	hgnc_symbol	gene_biotype	transcript_length	chromosome_name	start_position	end_position
ENSBTAG00000004278		0.214933	5.62208	15.3976	0.000706417	0.999751		1169.02	0.212294	0.0527288	4.02615	5.66984e-05	0.705554		1169.02	0.212294	0.0527288	16.1806	5.7581e-05	0.716538		APMAP	adipocyte plasma membrane associated protein [Source:VGNC Symbol;Acc:VGNC:26021]		protein_coding	2330	13	42586269	42615935
ENSBTAG00000002972		-0.294819	2.24059	12.9973	0.00153814	0.999751		110.807	-0.298471	0.0863159	-3.45789	0.000544415	0.99986		110.807	-0.298471	0.0863159	11.9605	0.000543402	0.999848		DNAI7	dynein axonemal intermediate chain 7 [Source:VGNC Symbol;Acc:VGNC:99768]		protein_coding	2432	5	84818340	84887228
ENSBTAG00000015041		0.171972	4.93068	12.4047	0.00188128	0.999751		724.409	0.171824	0.0538993	3.18788	0.00143321	0.99986		724.409	0.171824	0.0538993	10.1365	0.00145365	0.999848		NDUFA2	NADH:ubiquinone oxidoreductase subunit A2 [Source:NCBI gene (formerly Entrezgene);Acc:327698]		protein_coding	550	7	51778423	51780743
ENSBTAG00000015061		-0.944652	0.991209	11.9731	0.00218399	0.999751		46.4532	-0.917611	0.281535	-3.25931	0.00111683	0.99986		46.4532	-0.917611	0.281535	10.1286	0.00145988	0.999848					protein_coding	1749	18	61209482	61224598
ENSBTAG00000009479		0.203533	5.0022	11.0947	0.00297928	0.999751		761.067	0.202853	0.0647623	3.13227	0.00173462	0.99986		761.067	0.202853	0.0647623	9.77898	0.00176518	0.999848		UQCRQ	ubiquinol-cytochrome c reductase complex III subunit VII [Source:VGNC Symbol;Acc:VGNC:36697]		protein_coding	503	7	44447301	44448594
ENSBTAG00000019300		-0.198426	4.86775	10.4564	0.00375633	0.999751		693.304	-0.196865	0.0637039	-3.09032	0.00199943	0.99986		693.304	-0.196865	0.0637039	9.49709	0.00205798	0.999848		TPMT	thiopurine S-methyltransferase [Source:VGNC Symbol;Acc:VGNC:36255]		protein_coding	1765	23	39431808	39454562
ENSBTAG00000019831		0.177429	3.85243	9.6045	0.00516226	0.999751		341.271	0.174182	0.0531041	3.28002	0.00103801	0.99986		341.271	0.174182	0.0531041	10.7399	0.00104852	0.999848		MRPS11	mitochondrial ribosomal protein S11 [Source:VGNC Symbol;Acc:VGNC:31655]		protein_coding	903	21	19484255	19495138
ENSBTAG00000018339		0.224051	5.35131	9.4662	0.00544098	0.999751		969.242	0.223787	0.0770956	2.90272	0.00369941	0.99986		969.242	0.223787	0.0770956	8.44431	0.00366186	0.999848		ATP5MC1	ATP synthase membrane subunit c locus 1 [Source:VGNC Symbol;Acc:VGNC:103014]		protein_coding	1266	19	37618130	37621478
ENSBTAG00000007566		-0.227239	6.64849	9.15118	0.00613989	0.999751		2382.97	-0.226526	0.0726644	-3.11743	0.00182432	0.99986		2382.97	-0.226526	0.0726644	9.6897	0.00185304	0.999848		CEP170	centrosomal protein 170 [Source:VGNC Symbol;Acc:VGNC:27197]		protein_coding	7059	16	33885095	34015860
ENSBTAG00000003279		0.145456	6.53196	9.08896	0.0062893	0.999751		2200.74	0.144635	0.0526305	2.74812	0.00599381	0.99986		2200.74	0.144635	0.0526305	7.5356	0.00604916	0.999848		NDUFA10	NADH:ubiquinone oxidoreductase subunit A10 [Source:VGNC Symbol;Acc:VGNC:59187]		protein_coding	1335	3	118884975	118923959
ENSBTAG00000018655		0.198509	5.85374	8.94994	0.00663788	0.999751		1373.66	0.19878	0.067939	2.92586	0.00343505	0.99986		1373.66	0.19878	0.067939	8.57677	0.00340478	0.999848		MYDGF	myeloid derived growth factor [Source:VGNC Symbol;Acc:VGNC:31790]		protein_coding	1036	7	19470114	19482055
ENSBTAG00000021346		0.387565	2.14388	8.93832	0.00666794	0.999751		102.909	0.387067	0.133203	2.90584	0.00366272	0.99986		102.909	0.387067	0.133203	8.41708	0.00371713	0.999848		CCDC34	coiled-coil domain containing 34 [Source:VGNC Symbol;Acc:VGNC:54860]		protein_coding	1098	15	58043890	58088286
ENSBTAG00000044074		-0.146994	5.91128	8.76082	0.00714674	0.999751		1429.63	-0.146755	0.0457863	-3.20522	0.00134961	0.99986		1429.63	-0.146755	0.0457863	10.2602	0.0013593	0.999848		MLLT10	MLLT10 histone lysine methyltransferase DOT1L cofactor [Source:VGNC Symbol;Acc:VGNC:58389]		protein_coding	4217	13	22747480	22954556
ENSBTAG00000054926		-0.247699	4.4637	8.74733	0.00718464	0.999751		524.036	-0.248691	0.0881404	-2.82153	0.00477945	0.99986		524.036	-0.248691	0.0881404	7.90653	0.00492568	0.999848					protein_coding	300	1	90203158	90207592
ENSBTAG00000040199		0.115033	5.3108	8.66103	0.00743246	0.999751		942.128	0.113842	0.0341312	3.33542	0.000851708	0.99986		942.128	0.113842	0.0341312	11.1124	0.000857504	0.999848		POLR2H	RNA polymerase II, I and III subunit H [Source:VGNC Symbol;Acc:VGNC:33142]		protein_coding	2642	1	82824296	82829473
ENSBTAG00000047839		0.197999	4.17944	8.64045	0.00749296	0.999751		428.644	0.190816	0.0638849	2.98687	0.00281851	0.99986		428.644	0.190816	0.0638849	8.9301	0.00280509	0.999848		P2RY8	P2Y receptor family member 8 [Source:VGNC Symbol;Acc:VGNC:32531]		protein_coding	1065	3	119510492	119511556
ENSBTAG00000047139		0.137715	4.69345	8.63598	0.00750615	0.999751		613.415	0.134032	0.0442002	3.03239	0.00242624	0.99986		613.415	0.134032	0.0442002	9.1834	0.0024422	0.999848		SPRING1	SREBF pathway regulator in golgi 1 [Source:VGNC Symbol;Acc:VGNC:52645]		protein_coding	1689	17	58250440	58266919
ENSBTAG00000015248		0.188869	5.20283	8.32126	0.00850407	0.999751		875.929	0.187535	0.0767734	2.44271	0.0145774	0.99986		875.929	0.187535	0.0767734	5.94129	0.0147902	0.999848		PLAAT3	phospholipase A and acyltransferase 3 [Source:HGNC Symbol;Acc:HGNC:17825]	PLAAT3	protein_coding	740	29	41963966	41994238
ENSBTAG00000000810		0.116331	7.41051	8.21146	0.00888604	0.999751		4046.24	0.115935	0.0395399	2.93209	0.00336692	0.99986		4046.24	0.115935	0.0395399	8.60901	0.00334504	0.999848		COPE	COPI coat complex subunit epsilon [Source:VGNC Symbol;Acc:VGNC:27595]		protein_coding	1892	7	4291940	4310862
ENSBTAG00000040065		0.240867	4.21197	8.10765	0.00926462	0.999751		438.604	0.240785	0.084126	2.86219	0.00420722	0.99986		438.604	0.240785	0.084126	8.14203	0.00432508	0.999848		RAD51AP1	RAD51 associated protein 1 [Source:VGNC Symbol;Acc:VGNC:58401]		protein_coding	2090	5	105578163	105595893
ENSBTAG00000052111		-0.66238	0.496658	8.03993	0.00952118	0.999751		33.0142	-0.658818	0.246866	-2.66873	0.00761385	0.99986		33.0142	-0.658818	0.246866	6.90964	0.00857324	0.999848					lncRNA	1689	25	10029228	10045143
ENSBTAG00000012263		0.561781	2.13024	8.00632	0.00965145	0.999751		102.246	0.559303	0.206714	2.70569	0.00681631	0.99986		102.246	0.559303	0.206714	7.07118	0.00783337	0.999848		ASAP3	ArfGAP with SH3 domain, ankyrin repeat and PH domain 3 [Source:VGNC Symbol;Acc:VGNC:54406]		protein_coding	3736	2	129367152	129417868
ENSBTAG00000007398		0.170167	3.8744	7.99046	0.0097136	0.999751		347.521	0.167962	0.0636562	2.63859	0.00832526	0.99986		347.521	0.167962	0.0636562	6.91159	0.00856386	0.999848		MRPS24	mitochondrial ribosomal protein S24 [Source:VGNC Symbol;Acc:VGNC:31664]		protein_coding	665	22	207311	229794
ENSBTAG00000052516		-0.420963	3.79609	7.88715	0.0101294	0.999751		327.523	-0.425919	0.152299	-2.7966	0.00516429	0.99986		327.523	-0.425919	0.152299	7.79384	0.00524247	0.999848		CDA	cytidine deaminase [Source:VGNC Symbol;Acc:VGNC:27055]		protein_coding	4873	2	132018286	132042156
ENSBTAG00000001573		-0.214694	7.83768	7.87905	0.0101628	0.999751		5440.53	-0.214689	0.0770723	-2.78555	0.0053437	0.99986		5440.53	-0.214689	0.0770723	7.69596	0.00553445	0.999848		JMJD1C	jumonji domain containing 1C [Source:VGNC Symbol;Acc:VGNC:30376]		protein_coding	8200	28	19314567	19583951
ENSBTAG00000007116		-0.272118	6.79372	7.853	0.0102814	0.999751		2632.93	-0.271121	0.0925426	-2.92969	0.00339303	0.99986		2632.93	-0.271121	0.0925426	8.52667	0.00349979	0.999848		ARRDC3	arrestin domain containing 3 [Source:VGNC Symbol;Acc:VGNC:26173]		protein_coding	4149	7	90839565	90853620
ENSBTAG00000005304		0.380977	4.5608	7.83987	0.0103548	0.999751		558.649	0.383473	0.136714	2.80493	0.00503279	0.99986		558.649	0.383473	0.136714	7.86949	0.00502758	0.999848		SRM	spermidine synthase [Source:VGNC Symbol;Acc:VGNC:35282]		protein_coding	1275	16	42564305	42568355
ENSBTAG00000012069		0.220739	5.16777	7.8044	0.0104766	0.999751		853.885	0.222414	0.0837285	2.65637	0.00789861	0.99986		853.885	0.222414	0.0837285	7.06241	0.00787179	0.999848		CCDC167	coiled-coil domain containing 167 [Source:VGNC Symbol;Acc:VGNC:106673]		protein_coding	646	23	11373453	11389074
ENSBTAG00000000134		0.235594	5.76345	7.80253	0.0104846	0.999751		1290.15	0.23301	0.0879145	2.65042	0.00803922	0.99986		1290.15	0.23301	0.0879145	6.96646	0.00830516	0.999848		MPDU1	mannose-P-dolichol utilization defect 1 [Source:VGNC Symbol;Acc:VGNC:31571]		protein_coding	1333	19	27315837	27319239
ENSBTAG00000015408		0.334947	4.15128	7.78703	0.0105512	0.999751		420.151	0.336444	0.122019	2.75732	0.00582777	0.99986		420.151	0.336444	0.122019	7.62254	0.00576433	0.999848		DTYMK	deoxythymidylate kinase [Source:VGNC Symbol;Acc:VGNC:28240]		protein_coding	1734	3	120728099	120736657
ENSBTAG00000010787		0.247582	4.43985	7.78368	0.0105656	0.999751		514.966	0.246672	0.0944659	2.61123	0.00902183	0.99986		514.966	0.246672	0.0944659	6.74439	0.00940431	0.999848		RFC3	replication factor C subunit 3 [Source:VGNC Symbol;Acc:VGNC:33887]		protein_coding	1356	12	27378900	27396278
ENSBTAG00000016988		0.114194	6.72342	7.7784	0.0105885	0.999751		2515.54	0.113884	0.0508224	2.24082	0.0250378	0.99986		2515.54	0.113884	0.0508224	5.01169	0.0251768	0.999848		PIN1	peptidylprolyl cis/trans isomerase, NIMA-interacting 1 [Source:VGNC Symbol;Acc:VGNC:97301]		protein_coding	1024	7	14429856	14442110
ENSBTAG00000049347		0.252938	2.95152	7.7576	0.0106789	0.999751		182.904	0.252185	0.100211	2.51653	0.0118516	0.99986		182.904	0.252185	0.100211	6.2828	0.0121915	0.999848					protein_coding	467	19	43247067	43285248
ENSBTAG00000048843		-0.192864	5.91895	7.62395	0.0112805	0.999751		1437.98	-0.19265	0.0711032	-2.70944	0.0067397	0.99986		1437.98	-0.19265	0.0711032	7.29396	0.00691868	0.999848		UBE2W	ubiquitin conjugating enzyme E2 W [Source:NCBI gene (formerly Entrezgene);Acc:613423]		protein_coding	6097	14	37100594	37166729
ENSBTAG00000034885		0.299536	3.89658	7.491	0.0119165	0.999751		352.968	0.298177	0.115533	2.58089	0.00985464	0.99986		352.968	0.298177	0.115533	6.57725	0.010329	0.999848		RGCC	regulator of cell cycle [Source:VGNC Symbol;Acc:VGNC:33902]		protein_coding	1322	12	11594527	11610166
ENSBTAG00000012921		0.455536	3.15021	7.48418	0.0119501	0.999751		208.749	0.456213	0.170481	2.67604	0.00744981	0.99986		208.749	0.456213	0.170481	7.08673	0.00776567	0.999848		KIF24	kinesin family member 24 [Source:VGNC Symbol;Acc:VGNC:30597]		protein_coding	4903	8	75651802	75724181
ENSBTAG00000001663		0.236559	2.80094	7.47539	0.0119937	0.999751		163.088	0.234804	0.0799263	2.93776	0.00330597	0.99986		163.088	0.234804	0.0799263	8.67833	0.00322015	0.999848		PDF	peptide deformylase, mitochondrial [Source:VGNC Symbol;Acc:VGNC:49562]		protein_coding	1133	18	36472274	36474195
ENSBTAG00000038156		-0.208084	5.72009	7.41383	0.0123037	0.999751		1253.29	-0.208875	0.0794818	-2.62796	0.00858979	0.99986		1253.29	-0.208875	0.0794818	6.84924	0.00886789	0.999848		DYNLT3	dynein light chain Tctex-type 3 [Source:VGNC Symbol;Acc:VGNC:28278]		protein_coding	2112	X	105545907	105556551
ENSBTAG00000004829		0.13492	5.71476	7.35115	0.0126285	0.999751		1246.7	0.133799	0.0467466	2.86221	0.00420694	0.99986		1246.7	0.133799	0.0467466	8.20883	0.0041687	0.999848		YIF1A	Yip1 interacting factor homolog A, membrane trafficking protein [Source:VGNC Symbol;Acc:VGNC:37023]		protein_coding	2117	29	44337761	44342824
ENSBTAG00000050219		0.129993	5.74464	7.25496	0.0131457	0.999751		1274.9	0.129937	0.053885	2.41138	0.0158922	0.99986		1274.9	0.129937	0.053885	5.80803	0.0159531	0.999848					protein_coding	291	2	133073788	133110076
ENSBTAG00000010617		0.181326	4.70018	7.20301	0.0134347	0.999751		616.002	0.178884	0.0654009	2.73519	0.00623435	0.99986		616.002	0.178884	0.0654009	7.49181	0.00619803	0.999848		KRTCAP2	keratinocyte associated protein 2 [Source:VGNC Symbol;Acc:VGNC:30751]		protein_coding	462	3	15444041	15446577
ENSBTAG00000019139		-0.126575	7.61738	7.16994	0.0136223	0.999751		4669.17	-0.126745	0.0421139	-3.00957	0.00261616	0.99986		4669.17	-0.126745	0.0421139	9.01437	0.00267865	0.999848		PHF3	PHD finger protein 3 [Source:VGNC Symbol;Acc:VGNC:32825]		protein_coding	7078	9	576865	655879
ENSBTAG00000020898		0.176413	5.25395	7.16611	0.0136443	0.999751		906.689	0.176863	0.0705959	2.50529	0.0122353	0.99986		906.689	0.176863	0.0705959	6.28595	0.0121699	0.999848		CHST12	carbohydrate sulfotransferase 12 [Source:VGNC Symbol;Acc:VGNC:27340]		protein_coding	2356	25	40821751	40840680
ENSBTAG00000012622		-0.108463	7.10794	7.09115	0.0140813	0.999751		3281.41	-0.108598	0.0400827	-2.70935	0.00674162	0.99986		3281.41	-0.108598	0.0400827	7.32188	0.00681202	0.999848		TRA2A	transformer 2 alpha homolog [Source:VGNC Symbol;Acc:VGNC:36267]		protein_coding	1895	4	32116515	32135318
ENSBTAG00000002203		0.121819	7.01191	7.06992	0.0142078	0.999751		3069.59	0.121841	0.048612	2.5064	0.0121968	0.99986		3069.59	0.121841	0.048612	6.27653	0.0122347	0.999848		NDUFS2	NADH:ubiquinone oxidoreductase core subunit S2 [Source:VGNC Symbol;Acc:VGNC:31969]		protein_coding	2125	3	8290744	8300810
ENSBTAG00000051377		-0.370192	1.51396	7.06027	0.0142658	0.999751		66.2067	-0.371688	0.146588	-2.53559	0.0112258	0.99986		66.2067	-0.371688	0.146588	6.40848	0.0113577	0.999848					protein_coding	303	19	14349000	14352007
ENSBTAG00000017407		-0.352729	2.79974	7.00119	0.0146263	0.999751		164.221	-0.355484	0.138014	-2.5757	0.0100037	0.99986		164.221	-0.355484	0.138014	6.48512	0.0108781	0.999848		HSF2BP	heat shock transcription factor 2 binding protein [Source:VGNC Symbol;Acc:VGNC:29983]		protein_coding	1848	1	143641658	143729051
ENSBTAG00000002525		0.110927	6.22465	6.9654	0.0148496	0.999751		1777.7	0.108425	0.0425421	2.54865	0.010814	0.99986		1777.7	0.108425	0.0425421	6.47283	0.0109536	0.999848		C7H19orf53	chromosome 7 C19orf53 homolog [Source:VGNC Symbol;Acc:VGNC:55201]		protein_coding	941	7	11871938	11877365
ENSBTAG00000006036		-0.438939	2.49004	6.95668	0.0149046	0.999751		130.12	-0.435769	0.166053	-2.62427	0.00868338	0.99986		130.12	-0.435769	0.166053	6.89573	0.00864016	0.999848		ERP27	endoplasmic reticulum protein 27 [Source:VGNC Symbol;Acc:VGNC:56198]		protein_coding	1505	5	94967133	94991578
ENSBTAG00000020190		0.530195	0.48943	6.82512	0.0157621	0.999751		30.7289	0.534066	0.217803	2.45206	0.014204	0.99986		30.7289	0.534066	0.217803	6.11125	0.0134324	0.999848		KREMEN2	kringle containing transmembrane protein 2 [Source:VGNC Symbol;Acc:VGNC:58604]		protein_coding	1389	25	2371361	2375302
ENSBTAG00000012321		-0.126453	6.41174	6.79512	0.0159652	0.999751		2025.06	-0.126934	0.0520128	-2.44043	0.0146698	0.99986		2025.06	-0.126934	0.0520128	5.93609	0.0148339	0.999848		ZFAND6	zinc finger AN1-type containing 6 [Source:VGNC Symbol;Acc:VGNC:107038]		protein_coding	1756	21	26043872	26098833
ENSBTAG00000051287		0.118258	6.45305	6.78895	0.0160074	0.999751		2082.08	0.117467	0.0437228	2.68663	0.00721767	0.99986		2082.08	0.117467	0.0437228	7.22979	0.00717036	0.999848		NDUFB11	NADH:ubiquinone oxidoreductase subunit B11 [Source:VGNC Symbol;Acc:VGNC:31961]		protein_coding	1955	X	85528354	85531959
ENSBTAG00000051631		0.141396	4.11456	6.76173	0.0161947	0.999751		409.781	0.134675	0.0497518	2.70693	0.00679079	0.99986		409.781	0.134675	0.0497518	7.32762	0.0067903	0.999848		PNKD	PNKD metallo-beta-lactamase domain containing [Source:NCBI gene (formerly Entrezgene);Acc:616561]		protein_coding	620	2	106298904	106301390
ENSBTAG00000016649		0.229982	5.83422	6.73588	0.0163749	0.999751		1358.49	0.230342	0.0996541	2.31141	0.02081	0.99986		1358.49	0.230342	0.0996541	5.34107	0.0208287	0.999848		CCND2	cyclin D2 [Source:VGNC Symbol;Acc:VGNC:26963]		protein_coding	1775	5	105763459	105787132
ENSBTAG00000018848		-0.20488	5.93191	6.63895	0.0170707	0.999751		1450.84	-0.208231	0.0799576	-2.60427	0.00920712	0.99986		1450.84	-0.208231	0.0799576	6.71466	0.00956238	0.999848		FBXL3	F-box and leucine rich repeat protein 3 [Source:VGNC Symbol;Acc:VGNC:52777]		protein_coding	3036	12	52117531	52129926
ENSBTAG00000006972		0.418039	4.32689	6.62229	0.0172633	0.999751		474.818	0.420951	0.164327	2.56167	0.0104171	0.99986		474.818	0.420951	0.164327	6.59444	0.0102298	0.999848		TRIP13	thyroid hormone receptor interactor 13 [Source:VGNC Symbol;Acc:VGNC:36359]		protein_coding	2560	20	71375341	71390362
ENSBTAG00000015930		-0.403175	1.19175	6.60643	0.0173115	0.999751		52.4061	-0.401819	0.166358	-2.41539	0.0157184	0.99986		52.4061	-0.401819	0.166358	5.8441	0.0156294	0.999848		DNAL1	dynein axonemal light chain 1 [Source:VGNC Symbol;Acc:VGNC:55111]		protein_coding	1530	10	85054840	85113986
ENSBTAG00000003456		-0.265328	3.62246	6.58799	0.0174497	0.999751		291.068	-0.266216	0.103235	-2.57874	0.00991628	0.99986		291.068	-0.266216	0.103235	6.61762	0.0100975	0.999848		ZNF606	zinc finger protein 606 [Source:VGNC Symbol;Acc:VGNC:52278]		protein_coding	2448	18	65466424	65468871
ENSBTAG00000009207		-0.151965	8.81486	6.57507	0.0175472	0.999751		10710.2	-0.150929	0.0566174	-2.66577	0.00768118	0.99986		10710.2	-0.150929	0.0566174	7.09296	0.00773874	0.999848		KMT2E	lysine methyltransferase 2E (inactive) [Source:VGNC Symbol;Acc:VGNC:30694]		protein_coding	5580	4	46202241	46292635
ENSBTAG00000012232		0.166902	6.92841	6.53409	0.0178607	0.999751		2896.46	0.16809	0.06917	2.4301	0.0150947	0.99986		2896.46	0.16809	0.06917	5.9272	0.0149089	0.999848		CYC1	cytochrome c1 [Source:VGNC Symbol;Acc:VGNC:50266]		protein_coding	1214	14	738124	740518
ENSBTAG00000045776		0.245874	2.66611	6.52113	0.0179611	0.999751		148.083	0.254711	0.0896327	2.84172	0.00448712	0.99986		148.083	0.254711	0.0896327	8.15404	0.00429654	0.999848		C3H1orf122	chromosome 3 C1orf122 homolog [Source:VGNC Symbol;Acc:VGNC:52707]		protein_coding	577	3	108107987	108109056
ENSBTAG00000002721		-0.211827	7.65766	6.49506	0.018165	0.999751		4793.58	-0.212299	0.0759709	-2.79447	0.00519847	0.99986		4793.58	-0.212299	0.0759709	7.79597	0.0052363	0.999848		TUT4	terminal uridylyl transferase 4 [Source:VGNC Symbol;Acc:VGNC:37116]		protein_coding	5580	3	93801866	93931333
ENSBTAG00000001387		0.24566	4.17045	6.40153	0.018918	0.999751		426.451	0.243958	0.0981043	2.48672	0.0128927	0.99986		426.451	0.243958	0.0981043	6.14925	0.0131468	0.999848		WDR73	WD repeat domain 73 [Source:VGNC Symbol;Acc:VGNC:36917]		protein_coding	2028	21	22303092	22319532
ENSBTAG00000027924		-0.248882	6.45596	6.39973	0.0189469	0.999751		2088.32	-0.245852	0.102767	-2.39232	0.0167422	0.99986		2088.32	-0.245852	0.102767	5.67681	0.0171906	0.999848		SNX18	sorting nexin 18 [Source:VGNC Symbol;Acc:VGNC:35098]		protein_coding	4419	20	24546479	24575118
ENSBTAG00000020641		0.113496	6.46153	6.3788	0.0191063	0.999751		2095.25	0.113325	0.0479375	2.36401	0.0180782	0.99986		2095.25	0.113325	0.0479375	5.59169	0.0180458	0.999848		PSMA5	proteasome 20S subunit alpha 5 [Source:VGNC Symbol;Acc:VGNC:33440]		protein_coding	988	3	34012638	34033681
ENSBTAG00000039237		1.1346	3.39077	6.34992	0.01952	0.999751		246.809	1.13905	0.460482	2.47361	0.0133756	0.99986		246.809	1.13905	0.460482	6.13574	0.0132476	0.999848					protein_coding	372	17	70688182	70690140
ENSBTAG00000021720		0.205439	4.82696	6.31687	0.0196298	0.999751		671.891	0.205292	0.0798005	2.57256	0.010095	0.99986		671.891	0.205292	0.0798005	6.65409	0.00989285	0.999848		MRPL27	mitochondrial ribosomal protein L27 [Source:VGNC Symbol;Acc:VGNC:31628]		protein_coding	663	19	36304898	36309727
ENSBTAG00000017437		0.276048	1.87107	6.30133	0.0197636	0.999751		85.1041	0.28038	0.11018	2.54475	0.0109357	0.99986		85.1041	0.28038	0.11018	6.44422	0.0111314	0.999848		TMEM237	transmembrane protein 237 [Source:VGNC Symbol;Acc:VGNC:36050]		protein_coding	2935	2	90171834	90195668
ENSBTAG00000009846		0.249422	5.97813	6.29953	0.019785	0.999751		1497.58	0.244443	0.103944	2.35167	0.0186891	0.99986		1497.58	0.244443	0.103944	5.50309	0.0189829	0.999848		MTHFD1L	methylenetetrahydrofolate dehydrogenase (NADP+ dependent) 1 like [Source:VGNC Symbol;Acc:VGNC:53798]		protein_coding	3506	9	87978427	88160303
ENSBTAG00000026995		-0.123925	7.22933	6.28997	0.0198621	0.999751		3566.53	-0.123848	0.0436154	-2.83956	0.00451758	0.99986		3566.53	-0.123848	0.0436154	8.05804	0.00453021	0.999848		PNN	pinin, desmosome associated protein [Source:VGNC Symbol;Acc:VGNC:33087]		protein_coding	3764	21	49159484	49166919
ENSBTAG00000019349		0.390043	4.21671	6.27769	0.0200331	0.999751		440.742	0.397188	0.157557	2.52091	0.0117051	0.99986		440.742	0.397188	0.157557	6.3522	0.0117236	0.999848		SLC6A4	solute carrier family 6 member 4 [Source:VGNC Symbol;Acc:VGNC:49971]		protein_coding	2581	19	21290410	21323440
ENSBTAG00000005031		0.622956	1.61741	6.25867	0.0201428	0.999751		72.1414	0.639168	0.256638	2.49055	0.0127547	0.99986		72.1414	0.639168	0.256638	6.18538	0.012881	0.999848		DOC2A	double C2 domain alpha [Source:VGNC Symbol;Acc:VGNC:28153]		protein_coding	2156	25	26253986	26260480
ENSBTAG00000013587		0.125374	5.02928	6.22448	0.0204406	0.999751		774.811	0.124313	0.047552	2.61425	0.0089423	0.99986		774.811	0.124313	0.047552	6.82981	0.00896488	0.999848		TXNL4A	thioredoxin like 4A [Source:VGNC Symbol;Acc:VGNC:36543]		protein_coding	819	24	538851	549831
ENSBTAG00000008292		0.139818	5.95959	6.21889	0.0204908	0.999751		1478.7	0.140376	0.0577422	2.43108	0.015054	0.99986		1478.7	0.140376	0.0577422	5.91631	0.0150014	0.999848		SNRPD1	small nuclear ribonucleoprotein D1 polypeptide [Source:NCBI gene (formerly Entrezgene);Acc:508788]		protein_coding	653	24	34606945	34614665
ENSBTAG00000017021		0.407979	6.51431	6.22161	0.0206425	0.999751		2171.33	0.412047	0.16303	2.52744	0.0114898	0.99986		2171.33	0.412047	0.16303	6.43215	0.0112073	0.999848		MCM4	minichromosome maintenance complex component 4 [Source:VGNC Symbol;Acc:VGNC:106815]		protein_coding	3599	14	19551601	19563221
ENSBTAG00000006371		0.115595	6.06362	6.19041	0.0207489	0.999751		1587.86	0.116202	0.0383263	3.03192	0.00243006	0.99986		1587.86	0.116202	0.0383263	9.22715	0.00238452	0.999848		RMND5B	required for meiotic nuclear division 5 homolog B [Source:VGNC Symbol;Acc:VGNC:33997]		protein_coding	2425	7	39225401	39243186
ENSBTAG00000003222		0.327771	4.42816	6.17298	0.0209154	0.999751		511.874	0.32671	0.138628	2.35674	0.0184359	0.99986		511.874	0.32671	0.138628	5.39132	0.0202371	0.999848		ASNS	asparagine synthetase (glutamine-hydrolyzing) [Source:NCBI gene (formerly Entrezgene);Acc:514209]		protein_coding	2409	4	15128694	15276513
ENSBTAG00000000807		0.175846	5.08809	6.13357	0.021275	0.999751		807.602	0.175955	0.0744582	2.36314	0.0181206	0.99986		807.602	0.175955	0.0744582	5.56078	0.0183672	0.999848		TMED3	transmembrane p24 trafficking protein 3 [Source:VGNC Symbol;Acc:VGNC:35936]		protein_coding	1410	21	25517769	25528645
ENSBTAG00000012845		0.115157	6.07107	6.12825	0.021325	0.999751		1598.02	0.113843	0.0491281	2.31728	0.0204887	0.99986		1598.02	0.113843	0.0491281	5.34629	0.0207664	0.999848		SDF2	stromal cell derived factor 2 [Source:VGNC Symbol;Acc:VGNC:34385]		protein_coding	1597	19	20090371	20098195
ENSBTAG00000012142		0.317448	3.06301	6.11776	0.021424	0.999751		197.015	0.318609	0.133381	2.38872	0.0169072	0.99986		197.015	0.318609	0.133381	5.69097	0.0170525	0.999848		RAD18	RAD18 E3 ubiquitin protein ligase [Source:VGNC Symbol;Acc:VGNC:33679]		protein_coding	2193	22	17583266	17694050
ENSBTAG00000005660		0.122319	7.62208	6.09151	0.0216739	0.999751		4684.37	0.122804	0.0485377	2.53007	0.0114039	0.99986		4684.37	0.122804	0.0485377	6.4281	0.0112329	0.999848		PSMD2	proteasome 26S subunit ubiquitin receptor, non-ATPase 2 [Source:VGNC Symbol;Acc:VGNC:33466]		protein_coding	2935	1	82878892	82888239
ENSBTAG00000023938		0.470517	4.33838	6.08422	0.0218765	0.999751		479.262	0.477215	0.191878	2.48708	0.0128797	0.99986		479.262	0.477215	0.191878	6.19635	0.0128014	0.999848		CENPA	centromere protein A [Source:NCBI gene (formerly Entrezgene);Acc:613898]		protein_coding	2156	11	72792306	72798612
ENSBTAG00000046343		-0.48147	1.86252	6.05491	0.0220278	0.999751		84.7059	-0.479999	0.200379	-2.39546	0.0165995	0.99986		84.7059	-0.479999	0.200379	5.69562	0.0170073	0.999848		CCNJL	cyclin J like [Source:VGNC Symbol;Acc:VGNC:26973]		protein_coding	1785	7	71814227	71876639
ENSBTAG00000010818		-0.165467	5.44026	6.04807	0.0220946	0.999751		1030.54	-0.164215	0.0629865	-2.60715	0.00912986	0.99986		1030.54	-0.164215	0.0629865	6.78431	0.00919626	0.999848		AEBP2	AE binding protein 2 [Source:VGNC Symbol;Acc:VGNC:25704]		protein_coding	3078	5	90468635	90530352
ENSBTAG00000039275		-0.185508	7.80406	6.0273	0.022299	0.999751		5323.26	-0.187128	0.0847103	-2.20903	0.0271726	0.99986		5323.26	-0.187128	0.0847103	4.86633	0.0273857	0.999848		ERAP2	endoplasmic reticulum aminopeptidase 2 [Source:VGNC Symbol;Acc:VGNC:28561]		protein_coding	4044	7	96303404	96356159
ENSBTAG00000013790		-0.133493	8.7625	6.02593	0.0223125	0.999751		10334.7	-0.133959	0.0548845	-2.44075	0.0146568	0.99986		10334.7	-0.133959	0.0548845	5.90448	0.0151024	0.999848		MAP3K1	mitogen-activated protein kinase kinase kinase 1 [Source:VGNC Symbol;Acc:VGNC:31188]		protein_coding	6942	20	22340163	22417428
ENSBTAG00000031432		0.158769	4.25131	6.01353	0.0224356	0.999751		451.604	0.158253	0.0704119	2.24753	0.0246064	0.99986		451.604	0.158253	0.0704119	5.04687	0.0246705	0.999848		LYRM4	LYR motif containing 4 [Source:VGNC Symbol;Acc:VGNC:31110]		protein_coding	962	23	49417555	49509663
ENSBTAG00000006925		0.332665	3.11315	6.00584	0.0225123	0.999751		203.824	0.332178	0.139949	2.37356	0.0176177	0.99986		203.824	0.332178	0.139949	5.62218	0.0177346	0.999848		CENPL	centromere protein L [Source:VGNC Symbol;Acc:VGNC:27180]		protein_coding	2211	16	55179506	55203940
ENSBTAG00000021986		-0.119371	7.55737	5.97051	0.0228686	0.999751		4478.07	-0.119542	0.0431915	-2.76772	0.00564503	0.99986		4478.07	-0.119542	0.0431915	7.65005	0.00567707	0.999848		MAPK1IP1L	mitogen-activated protein kinase 1 interacting protein 1 like [Source:VGNC Symbol;Acc:VGNC:31218]		protein_coding	5245	10	67525428	67538325
ENSBTAG00000010587		-0.370364	7.52143	5.98511	0.0228718	0.999751		4365.44	-0.381385	0.148463	-2.56889	0.0102025	0.99986		4365.44	-0.381385	0.148463	6.56286	0.0104129	0.999848		SH3BGRL	SH3 domain binding glutamate rich protein like [Source:VGNC Symbol;Acc:VGNC:34564]		protein_coding	1641	X	71202116	71330055
ENSBTAG00000010692		0.162829	8.41268	5.96742	0.0229	0.999751		8106.34	0.162076	0.0698129	2.32158	0.0202556	0.99986		8106.34	0.162076	0.0698129	5.39977	0.0201394	0.999848		SND1	staphylococcal nuclease and tudor domain containing 1 [Source:VGNC Symbol;Acc:VGNC:35063]		protein_coding	3666	4	91873756	92296106
ENSBTAG00000001192		-0.160315	5.51353	5.9576	0.0230003	0.999751		1084.94	-0.16056	0.0651009	-2.46633	0.0136506	0.99986		1084.94	-0.16056	0.0651009	6.06307	0.0138038	0.999848		STX12	syntaxin 12 [Source:VGNC Symbol;Acc:VGNC:35432]		protein_coding	2087	2	125550304	125585869
ENSBTAG00000053479		-0.431719	1.07383	5.94526	0.0231271	0.999751		47.7281	-0.437406	0.186197	-2.34916	0.0188158	0.99986		47.7281	-0.437406	0.186197	5.49626	0.0190572	0.999848					pseudogene	903	4	33257813	33258782
ENSBTAG00000046924		0.403637	2.41258	5.93852	0.0231965	0.999751		126.208	0.404388	0.176247	2.29444	0.0217655	0.99986		126.208	0.404388	0.176247	5.15754	0.0231457	0.999848		SEMA3G	semaphorin 3G [Source:VGNC Symbol;Acc:VGNC:34432]		protein_coding	3387	22	48445745	48455607
ENSBTAG00000017776		-0.17234	6.06192	5.91149	0.0234778	0.999751		1586.59	-0.171219	0.0693381	-2.46934	0.0135364	0.99986		1586.59	-0.171219	0.0693381	6.08442	0.0136379	0.999848		CHD2	chromodomain helicase DNA binding protein 2 [Source:VGNC Symbol;Acc:VGNC:27278]		protein_coding	2505	21	14083602	14119932
ENSBTAG00000011455		0.270806	4.55233	5.90515	0.0235443	0.999751		555.217	0.272565	0.112811	2.41613	0.0156867	0.99986		555.217	0.272565	0.112811	5.89576	0.0151774	0.999848		POLA2	DNA polymerase alpha 2, accessory subunit [Source:VGNC Symbol;Acc:VGNC:33111]		protein_coding	2624	29	43477495	43504482
ENSBTAG00000002542		-0.114032	6.86431	5.89329	0.0236694	0.999751		2771.14	-0.11479	0.0490107	-2.34214	0.0191737	0.99986		2771.14	-0.11479	0.0490107	5.46101	0.0194454	0.999848		KRCC1	lysine rich coiled-coil 1 [Source:VGNC Symbol;Acc:VGNC:30712]		protein_coding	1694	11	47993772	48008161
ENSBTAG00000019295		0.137511	6.6152	5.88578	0.0237488	0.999751		2331.72	0.13831	0.0620481	2.22909	0.0258082	0.99986		2331.72	0.13831	0.0620481	4.97355	0.0257377	0.999848		MDH1	malate dehydrogenase 1 [Source:VGNC Symbol;Acc:VGNC:31333]		protein_coding	2163	11	62022816	62047723
ENSBTAG00000031641		0.113504	6.99568	5.87871	0.023824	0.999751		3033.43	0.113542	0.0445701	2.5475	0.0108499	0.99986		3033.43	0.113542	0.0445701	6.51021	0.0107257	0.999848		PSMD8	proteasome 26S subunit, non-ATPase 8 [Source:VGNC Symbol;Acc:VGNC:33472]		protein_coding	1547	18	48185748	48192106
ENSBTAG00000008340		0.249658	3.91635	5.87869	0.0238243	0.999751		357.243	0.251153	0.105795	2.37397	0.0175982	0.99986		357.243	0.251153	0.105795	5.66804	0.0172767	0.999848		ATOX1	antioxidant 1 copper chaperone [Source:VGNC Symbol;Acc:VGNC:26273]		protein_coding	441	7	62942179	62957525
ENSBTAG00000004471		-0.202608	6.56572	5.85175	0.024113	0.999751		2253.78	-0.205751	0.0881376	-2.33443	0.0195731	0.99986		2253.78	-0.205751	0.0881376	5.39593	0.0201837	0.999848		ST3GAL6	ST3 beta-galactoside alpha-2,3-sialyltransferase 6 [Source:VGNC Symbol;Acc:VGNC:35335]		protein_coding	4653	1	43047976	43111603
ENSBTAG00000021373		0.129789	5.21529	5.8432	0.0242054	0.999751		881.091	0.127591	0.0488424	2.61231	0.00899337	0.99986		881.091	0.127591	0.0488424	6.82665	0.00898075	0.999848		GTF3C5	ral transcription factor IIIC subunit 5 [Source:VGNC Symbol;Acc:VGNC:29706]		protein_coding	2491	11	103037482	103056341
ENSBTAG00000017120		0.123329	6.33663	5.81911	0.0244681	0.999751		1921.65	0.122801	0.0557117	2.20423	0.0275082	0.99986		1921.65	0.122801	0.0557117	4.87015	0.0273251	0.999848		PHB	prohibitin [Source:VGNC Symbol;Acc:VGNC:32808]		protein_coding	1867	19	37195914	37206574
ENSBTAG00000054467		-0.240496	2.25691	5.81688	0.0244926	0.999751		111.396	-0.24086	0.0971213	-2.47999	0.0131385	0.99986		111.396	-0.24086	0.0971213	6.16736	0.0130129	0.999848					pseudogene	264	29	25435564	25435866
ENSBTAG00000005592		0.172833	5.16095	5.79911	0.0246886	0.999751		848.138	0.172786	0.0713556	2.42148	0.0154575	0.99986		848.138	0.172786	0.0713556	5.89124	0.0152164	0.999848		MCOLN1	mucolipin TRP cation channel 1 [Source:VGNC Symbol;Acc:VGNC:31318]		protein_coding	2175	7	16390698	16399664
ENSBTAG00000001852		0.445023	1.79829	5.76608	0.0250576	0.999751		81.9044	0.445694	0.200002	2.22845	0.0258506	0.99986		81.9044	0.445694	0.200002	4.85466	0.0275716	0.999848					protein_coding	1933	18	24745103	24771960
ENSBTAG00000051395		0.300744	1.08278	5.75641	0.0251668	0.999751		49.041	0.299849	0.135973	2.2052	0.0274399	0.99986		49.041	0.299849	0.135973	4.83259	0.0279267	0.999848					protein_coding	222	2	13800574	13807602
ENSBTAG00000022931		0.41389	0.431324	5.75458	0.0251875	0.999751		29.4247	0.391336	0.179792	2.17661	0.02951	0.99986		29.4247	0.391336	0.179792	4.69752	0.0302061	0.999848					protein_coding	855	13	11282593	11301579
ENSBTAG00000013279		0.504712	2.17779	5.75308	0.0252045	0.999751		105.353	0.497007	0.215786	2.30324	0.0212652	0.99986		105.353	0.497007	0.215786	5.18999	0.0227173	0.999848		FOXP3	forkhead box P3 [Source:VGNC Symbol;Acc:VGNC:29102]		protein_coding	1663	X	87290349	87305008
ENSBTAG00000014316		-0.14619	7.51031	5.74436	0.0253036	0.999751		4332.22	-0.145246	0.056701	-2.56162	0.0104185	0.99986		4332.22	-0.145246	0.056701	6.5789	0.0103194	0.999848		HNRNPH3	heteroous nuclear ribonucleoprotein H3 [Source:VGNC Symbol;Acc:VGNC:29896]		protein_coding	2365	28	24751331	24762283
ENSBTAG00000052532		0.276086	2.00267	5.73989	0.0253546	0.999751		92.4626	0.279502	0.112239	2.49025	0.0127653	0.99986		92.4626	0.279502	0.112239	6.27653	0.0122347	0.999848					protein_coding	2022	25	570916	573229
ENSBTAG00000019388		0.105739	6.36182	5.73677	0.0253902	0.999751		1953.42	0.106421	0.0388	2.74281	0.00609162	0.99986		1953.42	0.106421	0.0388	7.53928	0.00603683	0.999848		KIAA2013	KIAA2013 [Source:HGNC Symbol;Acc:HGNC:28513]	KIAA2013	protein_coding	2379	16	41753761	41759448
ENSBTAG00000000565		-0.136878	6.28978	5.71634	0.025625	0.999751		1859.8	-0.136108	0.0573305	-2.37409	0.0175921	0.99986		1859.8	-0.136108	0.0573305	5.62097	0.0177469	0.999848		RFX7	regulatory factor X7 [Source:VGNC Symbol;Acc:VGNC:33899]		protein_coding	7274	10	54224948	54365426
ENSBTAG00000007121		0.238356	6.56339	5.7014	0.025828	0.999751		2248.71	0.240991	0.104218	2.31238	0.0207567	0.99986		2248.71	0.240991	0.104218	5.36193	0.0205809	0.999848		TK1	thymidine kinase 1 [Source:VGNC Symbol;Acc:VGNC:35884]		protein_coding	1812	19	53977498	53991174
ENSBTAG00000001005		-0.193737	4.06361	5.6776	0.0260769	0.999751		395.444	-0.193462	0.0776768	-2.49061	0.0127525	0.99986		395.444	-0.193462	0.0776768	6.18788	0.0128628	0.999848		ZNF280B	zinc finger protein 280B [Source:VGNC Symbol;Acc:VGNC:107043]		protein_coding	4822	17	70979569	70990872
ENSBTAG00000009414		0.111352	6.56236	5.67255	0.0261363	0.999751		2244.95	0.110882	0.0416463	2.66247	0.00775689	0.99986		2244.95	0.110882	0.0416463	7.10079	0.00770501	0.999848		PSMC4	proteasome 26S subunit, ATPase 4 [Source:VGNC Symbol;Acc:VGNC:33458]		protein_coding	2068	18	49488651	49500160
ENSBTAG00000008074		0.394088	2.58034	5.66066	0.0262772	0.999751		141.024	0.394872	0.173673	2.27365	0.0229869	0.99986		141.024	0.394872	0.173673	5.08366	0.0241523	0.999848		C1QTNF6	C1q and TNF related 6 [Source:VGNC Symbol;Acc:VGNC:26626]		protein_coding	2705	5	75616456	75629565
ENSBTAG00000009586		0.536936	3.80752	5.66861	0.0263269	0.999751		330.208	0.544134	0.223934	2.42988	0.0151037	0.99986		330.208	0.544134	0.223934	5.95643	0.0146637	0.999848		CDC25A	cell division cycle 25A [Source:VGNC Symbol;Acc:VGNC:27062]		protein_coding	4082	22	51693533	51717133
ENSBTAG00000004874		0.131366	5.19315	5.64913	0.0264146	0.999751		867.919	0.1311	0.0521704	2.51292	0.0119737	0.99986		867.919	0.1311	0.0521704	6.33864	0.0118136	0.999848		AURKAIP1	aurora kinase A interacting protein 1 [Source:VGNC Symbol;Acc:VGNC:26350]		protein_coding	880	16	51147301	51151891
ENSBTAG00000004188		0.133153	4.09143	5.63764	0.0265523	0.999751		403.18	0.136501	0.0534323	2.55465	0.0106294	0.99986		403.18	0.136501	0.0534323	6.51852	0.0106757	0.999848		SNAP47	synaptosome associated protein 47 [Source:VGNC Symbol;Acc:VGNC:35053]		protein_coding	1938	7	3403573	3469381
ENSBTAG00000001212		0.122972	8.38869	5.62368	0.0267206	0.999751		7983.69	0.124312	0.0618003	2.01151	0.0442718	0.99986		7983.69	0.124312	0.0618003	4.03856	0.0444717	0.999848		SSR2	signal sequence receptor subunit 2 [Source:VGNC Symbol;Acc:VGNC:35320]		protein_coding	1120	3	14754110	14760797
ENSBTAG00000005183		0.219109	5.32423	5.61058	0.0268797	0.999751		950.288	0.217816	0.0928504	2.34588	0.0189822	0.99986		950.288	0.217816	0.0928504	5.49278	0.0190951	0.999848		MVK	mevalonate kinase [Source:VGNC Symbol;Acc:VGNC:31768]		protein_coding	2968	17	63607270	63628642
ENSBTAG00000031061		0.150119	5.24633	5.59795	0.0270341	0.999751		900.999	0.148833	0.0640519	2.32364	0.0201448	0.99986		900.999	0.148833	0.0640519	5.39937	0.020144	0.999848		POLR2L	RNA polymerase II, I and III subunit L [Source:VGNC Symbol;Acc:VGNC:33144]		protein_coding	375	29	50530776	50535562
ENSBTAG00000015595		0.341695	6.81135	5.60658	0.0270911	0.999751		2669.29	0.344003	0.145238	2.36854	0.0178585	0.99986		2669.29	0.344003	0.145238	5.61577	0.0177996	0.999848		MCM5	minichromosome maintenance complex component 5 [Source:VGNC Symbol;Acc:VGNC:31311]		protein_coding	2752	5	73633313	73651860
ENSBTAG00000010478		0.0873	6.60009	5.57705	0.0272917	0.999751		2306.41	0.0859312	0.0372212	2.30866	0.0209624	0.99986		2306.41	0.0859312	0.0372212	5.3224	0.021053	0.999848		AIP	aryl hydrocarbon receptor interacting protein [Source:VGNC Symbol;Acc:VGNC:25767]		protein_coding	1373	29	45366761	45375402
ENSBTAG00000020892		0.258348	5.59218	5.56485	0.0274599	0.999751		1146.06	0.251596	0.115498	2.17836	0.0293792	0.99986		1146.06	0.251596	0.115498	4.74373	0.0294052	0.999848		IL2RA	interleukin 2 receptor subunit alpha [Source:VGNC Symbol;Acc:VGNC:56188]		protein_coding	2572	13	17455360	17500714
ENSBTAG00000001109		0.135042	4.67078	5.5322	0.027854	0.999751		604.37	0.13187	0.0600074	2.19757	0.0279799	0.99986		604.37	0.13187	0.0600074	4.805	0.0283773	0.999848		MRPS14	mitochondrial ribosomal protein S14 [Source:VGNC Symbol;Acc:VGNC:97288]		protein_coding	622	16	56248846	56268263
ENSBTAG00000047059		0.228071	4.58348	5.50949	0.0281435	0.999751		567.112	0.225581	0.097273	2.31905	0.0203923	0.99986		567.112	0.225581	0.097273	5.39029	0.0202492	0.999848		TIMM17A	translocase of inner mitochondrial membrane 17A [Source:VGNC Symbol;Acc:VGNC:49572]		protein_coding	516	16	80532691	80543813
ENSBTAG00000002948		-0.105145	7.89289	5.50556	0.028194	0.999751		5652.35	-0.104496	0.0404017	-2.58642	0.00969779	0.99986		5652.35	-0.104496	0.0404017	6.67657	0.00976885	0.999848		SETD2	SET domain containing 2, histone lysine methyltransferase [Source:VGNC Symbol;Acc:VGNC:34493]		protein_coding	7626	22	52450147	52509045
ENSBTAG00000008224		-0.146096	7.87169	5.49872	0.0282821	0.999751		5575.54	-0.147743	0.0666688	-2.21607	0.0266865	0.99986		5575.54	-0.147743	0.0666688	4.8705	0.0273196	0.999848		PAIP2	poly(A) binding protein interacting protein 2 [Source:VGNC Symbol;Acc:VGNC:53573]		protein_coding	1424	7	50628259	50645911
ENSBTAG00000001161		-0.166226	6.19229	5.4472	0.0289554	0.999751		1737.19	-0.167138	0.0692062	-2.41507	0.0157322	0.99986		1737.19	-0.167138	0.0692062	5.79708	0.0160528	0.999848		SINHCAF	SIN3-HDAC complex associated factor [Source:VGNC Symbol;Acc:VGNC:34626]		protein_coding	2714	5	78658638	78688163
ENSBTAG00000014217		-0.202473	6.50086	5.44601	0.0289712	0.999751		2148.5	-0.202175	0.0801654	-2.52197	0.0116699	0.99986		2148.5	-0.202175	0.0801654	6.36562	0.0116352	0.999848		HHEX	hematopoietically expressed homeobox [Source:VGNC Symbol;Acc:VGNC:29839]		protein_coding	1705	26	14075882	14081682
ENSBTAG00000001872		0.175223	5.07194	5.4428	0.0290136	0.999751		798.344	0.174945	0.077701	2.25152	0.0243528	0.99986		798.344	0.174945	0.077701	5.04302	0.0247253	0.999848		ORC6	origin recognition complex subunit 6 [Source:VGNC Symbol;Acc:VGNC:32451]		protein_coding	1215	18	15013053	15021378
ENSBTAG00000039962		0.252456	2.75404	5.43855	0.0290701	0.999751		158.353	0.254396	0.109457	2.32416	0.0201169	0.99986		158.353	0.254396	0.109457	5.41863	0.0199229	0.999848		DCTPP1	dCTP pyrophosphatase 1 [Source:VGNC Symbol;Acc:VGNC:27934]		protein_coding	757	25	26595524	26599199
ENSBTAG00000034295		0.394949	5.68905	5.44089	0.0292086	0.999751		1230.71	0.398167	0.177343	2.24518	0.0247565	0.99986		1230.71	0.398167	0.177343	4.98219	0.0256096	0.999848		LAG3	lymphocyte activating 3 [Source:VGNC Symbol;Acc:VGNC:30767]		protein_coding	2196	5	103666048	103672761
ENSBTAG00000015131		0.396042	4.28787	5.43243	0.0292717	0.999751		461.596	0.400594	0.169938	2.3573	0.0184085	0.99986		461.596	0.400594	0.169938	5.6142	0.0178155	0.999848		SLC29A1	solute carrier family 29 member 1 [Source:VGNC Symbol;Acc:VGNC:54237]		protein_coding	2196	23	17730856	17741105
ENSBTAG00000001425		-0.107264	6.53083	5.41624	0.0293686	0.999751		2197.58	-0.106396	0.0412428	-2.57974	0.00988744	0.99986		2197.58	-0.106396	0.0412428	6.64129	0.00996418	0.999848		FBXO11	F-box protein 11 [Source:VGNC Symbol;Acc:VGNC:28892]		protein_coding	4838	11	30143409	30256247
ENSBTAG00000020518		0.0781755	6.76258	5.4117	0.0294298	0.999751		2581.33	0.0782566	0.0304406	2.5708	0.0101465	0.99986		2581.33	0.0782566	0.0304406	6.61087	0.0101358	0.999848		PARK7	Parkinsonism associated deglycase [Source:VGNC Symbol;Acc:VGNC:32586]		protein_coding	918	16	45400213	45416993
ENSBTAG00000040333		0.148214	5.99834	5.40717	0.0294908	0.999751		1519.15	0.145287	0.0673962	2.15571	0.0311059	0.99986		1519.15	0.145287	0.0673962	4.61117	0.0317644	0.999848		QDPR	quinoid dihydropteridine reductase [Source:VGNC Symbol;Acc:VGNC:33596]		protein_coding	1323	6	112919767	112939911
ENSBTAG00000020371		0.133151	4.8417	5.40303	0.0295468	0.999751		680.485	0.130752	0.0588425	2.22206	0.0262791	0.99986		680.485	0.130752	0.0588425	4.94412	0.0261795	0.999848		ACOT8	acyl-CoA thioesterase 8 [Source:VGNC Symbol;Acc:VGNC:25550]		protein_coding	1842	13	74608944	74621591
ENSBTAG00000018898		-0.15234	7.47771	5.40194	0.0295617	0.999751		4242.16	-0.152573	0.0701449	-2.17511	0.0296219	0.99986		4242.16	-0.152573	0.0701449	4.69589	0.0302349	0.999848		ARID4A	AT-rich interaction domain 4A [Source:VGNC Symbol;Acc:VGNC:26129]		protein_coding	5745	10	70592722	70654759
ENSBTAG00000004715		-0.124807	7.35865	5.39893	0.0296024	0.999751		3903.85	-0.124952	0.0545367	-2.29116	0.021954	0.99986		3903.85	-0.124952	0.0545367	5.23364	0.0221541	0.999848		AKIRIN1	akirin 1 [Source:VGNC Symbol;Acc:VGNC:25793]		protein_coding	3726	3	106986685	106998848
ENSBTAG00000015280		0.545678	3.48634	5.40699	0.0296372	0.999751		264.026	0.551365	0.233854	2.35773	0.0183871	0.99986		264.026	0.551365	0.233854	5.6015	0.0179451	0.999848		KIF2C	kinesin family member 2C [Source:VGNC Symbol;Acc:VGNC:30601]		protein_coding	2358	3	101248621	101266875
ENSBTAG00000018289		-0.215543	4.94754	5.38329	0.0298157	0.999751		730.853	-0.215952	0.0928122	-2.32676	0.0199781	0.99986		730.853	-0.215952	0.0928122	5.38915	0.0202624	0.999848		TMEM150A	transmembrane protein 150A [Source:VGNC Symbol;Acc:VGNC:35980]		protein_coding	2054	11	49406589	49411187
ENSBTAG00000047299		0.146153	5.63898	5.36898	0.0300122	0.999751		1183.31	0.143692	0.0635516	2.26102	0.0237577	0.99986		1183.31	0.143692	0.0635516	5.08821	0.024089	0.999848		DGCR6L	DiGeorge syndrome critical region 6 like [Source:NCBI gene (formerly Entrezgene);Acc:100126445]		protein_coding	1033	17	73123908	73128286
ENSBTAG00000009811		0.137862	5.51547	5.36484	0.0300692	0.999751		1085.55	0.137413	0.0585378	2.34743	0.0189037	0.99986		1085.55	0.137413	0.0585378	5.52327	0.0187651	0.999848		BOP1	BOP1 ribosomal biosis factor [Source:VGNC Symbol;Acc:VGNC:26540]		protein_coding	3141	14	634453	652447
ENSBTAG00000004706		0.251727	4.48105	5.36269	0.030099	0.999751		528.347	0.25245	0.109056	2.31486	0.0206205	0.99986		528.347	0.25245	0.109056	5.37423	0.0204364	0.999848		SUV39H1	SUV39H1 histone lysine methyltransferase [Source:VGNC Symbol;Acc:VGNC:35491]		protein_coding	2787	X	86777328	86790232
ENSBTAG00000002755		-0.156349	7.2419	5.36128	0.0301184	0.999751		3601.7	-0.155412	0.0712167	-2.18225	0.0290914	0.99986		3601.7	-0.155412	0.0712167	4.71708	0.0298644	0.999848		ANKRD12	ankyrin repeat domain 12 [Source:VGNC Symbol;Acc:VGNC:25911]		protein_coding	6333	24	41438728	41534782
ENSBTAG00000000590		0.385694	4.9642	5.35035	0.0304228	0.999751		739.241	0.387092	0.166504	2.32482	0.0200816	0.99986		739.241	0.387092	0.166504	5.44037	0.0196765	0.999848		POLE	DNA polymerase epsilon, catalytic subunit [Source:VGNC Symbol;Acc:VGNC:33118]		protein_coding	7442	17	44523016	44583195
ENSBTAG00000002918		0.379792	3.84074	5.33668	0.0305068	0.999751		338.851	0.382973	0.16836	2.27473	0.0229222	0.99986		338.851	0.382973	0.16836	5.17791	0.0228759	0.999848		RAD51	RAD51 recombinase [Source:VGNC Symbol;Acc:VGNC:33684]		protein_coding	2747	10	36255232	36291194
ENSBTAG00000051685		0.160214	4.49707	5.33152	0.0305335	0.999751		534.246	0.159922	0.0678208	2.35801	0.0183732	0.99986		534.246	0.159922	0.0678208	5.56772	0.0182946	0.999848		C25H7orf50	chromosome 25 C7orf50 homolog [Source:VGNC Symbol;Acc:VGNC:54411]		protein_coding	873	25	41677868	41745149
ENSBTAG00000055017		-0.228314	7.68924	5.33221	0.0305411	0.999751		4903.44	-0.225254	0.0974073	-2.3125	0.0207502	0.99986		4903.44	-0.225254	0.0974073	5.35246	0.020693	0.999848		SCIMP	SLP adaptor and CSK interacting membrane protein [Source:VGNC Symbol;Acc:VGNC:34338]		protein_coding	3117	19	26281863	26301133
ENSBTAG00000046161		0.635744	3.96606	5.34039	0.0306179	0.999751		371.218	0.657374	0.269607	2.43827	0.0147579	0.99986		371.218	0.657374	0.269607	5.95831	0.0146481	0.999848					protein_coding	912	21	337976	338969
ENSBTAG00000013334		-0.425488	8.15803	5.33541	0.0306877	0.999751		6793.4	-0.42899	0.181793	-2.35978	0.0182859	0.99986		6793.4	-0.42899	0.181793	5.53369	0.0186537	0.999848		CSF3R	colony stimulating factor 3 receptor [Source:VGNC Symbol;Acc:VGNC:27758]		protein_coding	3208	3	109418279	109429587
ENSBTAG00000020313		-0.0936004	8.56405	5.30913	0.0308499	0.999751		9008.8	-0.0927185	0.0427849	-2.16709	0.0302283	0.99986		9008.8	-0.0927185	0.0427849	4.6894	0.0303492	0.999848		FNBP1	formin binding protein 1 [Source:VGNC Symbol;Acc:VGNC:29059]		protein_coding	5151	11	100264412	100399918
ENSBTAG00000009617		0.218753	4.20932	5.29565	0.0310422	0.999751		436.929	0.216916	0.0935619	2.31843	0.0204261	0.99986		436.929	0.216916	0.0935619	5.36382	0.0205587	0.999848		SLC2A1	solute carrier family 2 member 1 [Source:VGNC Symbol;Acc:VGNC:34796]		protein_coding	2713	3	103309039	103337423
ENSBTAG00000045857		0.270207	3.70436	5.2953	0.0310472	0.999751		308.64	0.273298	0.121879	2.24237	0.0249376	0.99986		308.64	0.273298	0.121879	5.03743	0.0248053	0.999848		MCRIP2	MAPK regulated corepressor interacting protein 2 [Source:NCBI gene (formerly Entrezgene);Acc:618020]		protein_coding	1181	25	546281	558068
ENSBTAG00000006156		-0.375403	2.56957	5.28039	0.0312615	0.999751		139.055	-0.372455	0.165018	-2.25706	0.0240044	0.99986		139.055	-0.372455	0.165018	5.06885	0.0243595	0.999848		BST1	bone marrow stromal cell antigen 1 [Source:VGNC Symbol;Acc:VGNC:26581]		protein_coding	2288	6	110872406	110901795
ENSBTAG00000001415		0.177799	4.85737	5.27182	0.0313854	0.999751		686.272	0.177899	0.0740695	2.40178	0.0163155	0.99986		686.272	0.177899	0.0740695	5.79784	0.0160459	0.999848		THOC6	THO complex 6 [Source:VGNC Symbol;Acc:VGNC:35842]		protein_coding	1328	25	2441636	2444374
ENSBTAG00000019317		0.111794	6.61304	5.25414	0.0316429	0.999751		2324.44	0.111598	0.0407031	2.74177	0.00611094	0.99986		2324.44	0.111598	0.0407031	7.53504	0.00605105	0.999848		GPS1	G protein pathway suppressor 1 [Source:VGNC Symbol;Acc:VGNC:29612]		protein_coding	4285	19	50814166	50821416
ENSBTAG00000008165		0.279146	5.4944	5.25516	0.0317058	0.999751		1070.56	0.284464	0.124378	2.28709	0.0221904	0.99986		1070.56	0.284464	0.124378	5.25537	0.0218791	0.999848		ITGA2B	integrin subunit alpha 2b [Source:VGNC Symbol;Acc:VGNC:30314]		protein_coding	3385	19	44172212	44185276
ENSBTAG00000047186		0.175197	7.06301	5.24286	0.0318083	0.999751		3183.68	0.177373	0.0848532	2.09035	0.0365865	0.99986		3183.68	0.177373	0.0848532	4.35691	0.036859	0.999848		NME2	NME/NM23 nucleoside diphosphate kinase 2 [Source:VGNC Symbol;Acc:VGNC:108102]		protein_coding	665	19	35584422	35588719
ENSBTAG00000015572		-0.12027	7.22548	5.23707	0.0318936	0.999751		3558.61	-0.121053	0.0518348	-2.33536	0.0195246	0.99986		3558.61	-0.121053	0.0518348	5.44432	0.0196321	0.999848		YTHDC1	YTH domain containing 1 [Source:VGNC Symbol;Acc:VGNC:37039]		protein_coding	3452	6	84101528	84139895
ENSBTAG00000000084		0.18022	4.32207	5.22148	0.0321246	0.999751		473.744	0.181188	0.0809144	2.23925	0.0251394	0.99986		473.744	0.181188	0.0809144	5.00096	0.0253332	0.999848		MRPS30	mitochondrial ribosomal protein S30 [Source:VGNC Symbol;Acc:VGNC:31669]		protein_coding	1382	20	30060705	30070007
ENSBTAG00000009614		0.112463	7.17666	5.20484	0.0323732	0.999751		3441.75	0.112109	0.054639	2.05182	0.0401874	0.99986		3441.75	0.112109	0.054639	4.20276	0.0403582	0.999848		NRROS	negative regulator of reactive oxygen species [Source:VGNC Symbol;Acc:VGNC:53592]		protein_coding	2855	1	71155752	71182955
ENSBTAG00000019804		0.145753	4.72627	5.1975	0.0324836	0.999751		626.823	0.146484	0.0598419	2.44786	0.0143709	0.99986		626.823	0.146484	0.0598419	6.01873	0.0141548	0.999848		SNRNP25	small nuclear ribonucleoprotein U11/U12 subunit 25 [Source:VGNC Symbol;Acc:VGNC:35069]		protein_coding	743	25	118663	120817
ENSBTAG00000044150		0.226635	4.19207	5.1949	0.0325228	0.999751		431.66	0.228424	0.0962176	2.37404	0.0175946	0.99986		431.66	0.228424	0.0962176	5.68315	0.0171286	0.999848		UCK2	uridine-cytidine kinase 2 [Source:VGNC Symbol;Acc:VGNC:36635]		protein_coding	1523	3	2984979	3059465
ENSBTAG00000009928		0.166095	4.50132	5.17321	0.0328518	0.999751		535.43	0.166493	0.0663396	2.50971	0.0120829	0.99986		535.43	0.166493	0.0663396	6.31425	0.0119771	0.999848		MLST8	MTOR associated protein, LST8 homolog [Source:VGNC Symbol;Acc:VGNC:31507]		protein_coding	2129	25	1736264	1740142
ENSBTAG00000008498		0.141138	6.40927	5.16889	0.0329177	0.999751		2018.57	0.141313	0.0600332	2.35391	0.018577	0.99986		2018.57	0.141313	0.0600332	5.56402	0.0183333	0.999848		ALYREF	Aly/REF export factor [Source:VGNC Symbol;Acc:VGNC:25855]		protein_coding	1971	19	50999623	51004298
ENSBTAG00000049936		-0.452286	0.524892	5.16744	0.0329398	0.999751		31.9134	-0.456133	0.213648	-2.13498	0.0327628	0.99986		31.9134	-0.456133	0.213648	4.57421	0.0324566	0.999848					lncRNA	803	4	77210122	77215166
ENSBTAG00000010480		0.135771	5.21263	5.16039	0.033048	0.999751		879.111	0.135364	0.055569	2.43596	0.0148523	0.99986		879.111	0.135364	0.055569	5.95015	0.014716	0.999848		TIMM50	translocase of inner mitochondrial membrane 50 [Source:VGNC Symbol;Acc:VGNC:49147]		protein_coding	1203	18	49160920	49168043
ENSBTAG00000008288		-0.210213	4.03496	5.15604	0.0331149	0.999751		388.331	-0.211634	0.0918081	-2.30518	0.0211567	0.99986		388.331	-0.211634	0.0918081	5.26729	0.0217299	0.999848		ANKRD26	ankyrin repeat domain 26 [Source:NCBI gene (formerly Entrezgene);Acc:533620]		protein_coding	6076	13	17640546	17708610
ENSBTAG00000015172		0.228868	6.84756	5.15448	0.0331884	0.999751		2740.36	0.229951	0.106911	2.15087	0.0314865	0.99986		2740.36	0.229951	0.106911	4.62501	0.0315091	0.999848		MCM6	minichromosome maintenance complex component 6 [Source:VGNC Symbol;Acc:VGNC:31312]		protein_coding	3145	2	61489617	61524285
ENSBTAG00000014181		-0.139849	6.238	5.14377	0.0333042	0.999751		1792.45	-0.139853	0.0567007	-2.46651	0.0136437	0.99986		1792.45	-0.139853	0.0567007	6.06924	0.0137556	0.999848		RNF111	ring finger protein 111 [Source:VGNC Symbol;Acc:VGNC:34010]		protein_coding	4836	10	51225052	51318938
ENSBTAG00000048750		-0.381066	2.03957	5.13967	0.0333679	0.999751		95.6118	-0.383332	0.167049	-2.29473	0.0217485	0.99986		95.6118	-0.383332	0.167049	5.28	0.0215718	0.999848					pseudogene	411	11	43213656	43214099
ENSBTAG00000004521		0.119599	5.01253	5.12174	0.0336475	0.999751		765.633	0.118494	0.0523108	2.26518	0.0235014	0.99986		765.633	0.118494	0.0523108	5.13396	0.0234621	0.999848		LSM7	LSM7 homolog, U6 small nuclear RNA and mRNA degradation associated [Source:VGNC Symbol;Acc:VGNC:31059]		protein_coding	452	7	21239214	21243937
ENSBTAG00000008032		-0.208794	4.26001	5.09983	0.0339927	0.999751		452.92	-0.209907	0.0885127	-2.37149	0.0177167	0.99986		452.92	-0.209907	0.0885127	5.62156	0.0177408	0.999848		ACTR3B	actin related protein 3B [Source:VGNC Symbol;Acc:VGNC:107215]		protein_coding	2295	4	115112614	115184356
ENSBTAG00000026650		0.225053	1.1924	5.09835	0.0340163	0.999751		52.2219	0.231555	0.113246	2.04471	0.0408837	0.99986		52.2219	0.231555	0.113246	4.18295	0.0408325	0.999848					protein_coding	261	22	54091023	54091283
ENSBTAG00000020968		0.128465	5.15219	5.09201	0.0341169	0.999751		844.97	0.128163	0.0629219	2.03686	0.0416636	0.99986		844.97	0.128163	0.0629219	4.13811	0.041928	0.999848		MPC2	mitochondrial pyruvate carrier 2 [Source:VGNC Symbol;Acc:VGNC:31570]		protein_coding	762	3	752398	783103
ENSBTAG00000000638		0.442592	4.41648	5.09781	0.0341957	0.999751		505.198	0.447354	0.195592	2.28718	0.0221855	0.99986		505.198	0.447354	0.195592	5.2819	0.0215482	0.999848		CDT1	chromatin licensing and DNA replication factor 1 [Source:VGNC Symbol;Acc:VGNC:27158]		protein_coding	1964	18	14008412	14012515
ENSBTAG00000012225		0.255344	6.12711	5.08055	0.034382	0.999751		1661.07	0.255638	0.117867	2.16887	0.0300926	0.99986		1661.07	0.255638	0.117867	4.72915	0.0296555	0.999848		KPNA2	karyopherin subunit alpha 2 [Source:VGNC Symbol;Acc:VGNC:30701]		protein_coding	2084	19	48950358	48960311
ENSBTAG00000014380		0.459755	6.49282	5.08608	0.03443	0.999751		2139.22	0.466011	0.200469	2.3246	0.0200934	0.99986		2139.22	0.466011	0.200469	5.44542	0.0196197	0.999848		MCM2	minichromosome maintenance complex component 2 [Source:VGNC Symbol;Acc:VGNC:31308]		protein_coding	3494	22	59896021	59912780
ENSBTAG00000039138		0.0970569	6.10281	5.06866	0.0344909	0.999751		1632.56	0.0935307	0.0398876	2.34485	0.0190345	0.99986		1632.56	0.0935307	0.0398876	5.49036	0.0191216	0.999848		MRPL41	mitochondrial ribosomal protein L41 [Source:VGNC Symbol;Acc:VGNC:31637]		protein_coding	643	11	106520891	106521533
ENSBTAG00000011905		-0.170704	5.79588	5.06417	0.0345633	0.999751		1319.32	-0.172505	0.0740581	-2.32931	0.0198424	0.99986		1319.32	-0.172505	0.0740581	5.40665	0.0200601	0.999848		RRAS2	RAS related 2 [Source:VGNC Symbol;Acc:VGNC:49569]		protein_coding	1659	15	38367194	38444339
ENSBTAG00000009389		-0.107415	8.79283	5.06364	0.0345718	0.999751		10555.8	-0.107766	0.0493597	-2.18327	0.0290156	0.99986		10555.8	-0.107766	0.0493597	4.75519	0.0292101	0.999848		HNRNPH1	heteroous nuclear ribonucleoprotein H1 [Source:VGNC Symbol;Acc:VGNC:52245]		protein_coding	2175	7	1694637	1703639
ENSBTAG00000018796		0.154864	4.84705	5.03981	0.0349592	0.999751		681.19	0.156396	0.0628865	2.48696	0.012884	0.99986		681.19	0.156396	0.0628865	6.20503	0.0127388	0.999848		RABGGTA	Rab geranylgeranyltransferase subunit alpha [Source:VGNC Symbol;Acc:VGNC:33670]		protein_coding	1894	10	20893324	20899745
ENSBTAG00000008439		0.17248	4.36432	5.03045	0.0351126	0.999751		487.366	0.172123	0.0768554	2.23957	0.0251191	0.99986		487.366	0.172123	0.0768554	5.02527	0.02498	0.999848		AP5S1	adaptor related protein complex 5 subunit sigma 1 [Source:VGNC Symbol;Acc:VGNC:25997]		protein_coding	1519	13	51378950	51383204
ENSBTAG00000000640		0.163273	5.75792	5.00096	0.0356011	0.999751		1284	0.162805	0.0718553	2.26574	0.0234675	0.99986		1284	0.162805	0.0718553	5.13375	0.023465	0.999848		SELENOS	selenoprotein S [Source:VGNC Symbol;Acc:VGNC:57162]		protein_coding	1299	21	5244997	5254196
ENSBTAG00000055082		0.107008	7.04896	4.99269	0.0357396	0.999751		3153.16	0.107775	0.0589608	1.8279	0.067564	0.99986		3153.16	0.107775	0.0589608	3.33949	0.0676356	0.999848		COX6B1	cytochrome c oxidase subunit VIb polypeptide 1 (ubiquitous) [Source:NCBI gene (formerly Entrezgene);Acc:100270792]		protein_coding	546	18	46378362	46387003
ENSBTAG00000010042		-0.0898147	7.58341	4.98638	0.0358455	0.999751		4563.87	-0.0898405	0.0412772	-2.17652	0.0295166	0.99986		4563.87	-0.0898405	0.0412772	4.73395	0.0295729	0.999848		RIOK3	RIO kinase 3 [Source:VGNC Symbol;Acc:VGNC:49977]		protein_coding	4309	24	33143190	33165434
ENSBTAG00000019025		0.156276	5.27842	4.98228	0.0359147	0.999751		921.096	0.155818	0.0723153	2.1547	0.0311851	0.99986		921.096	0.155818	0.0723153	4.63957	0.0312429	0.999848		NDUFA11	NADH:ubiquinone oxidoreductase subunit A11 [Source:NCBI gene (formerly Entrezgene);Acc:326346]		protein_coding	1099	7	18473539	18479129
ENSBTAG00000000569		-0.247508	3.15078	4.97259	0.0360784	0.999751		209.114	-0.252124	0.108717	-2.31909	0.0203903	0.99986		209.114	-0.252124	0.108717	5.37741	0.0203992	0.999848		HES1	hes family bHLH transcription factor 1 [Source:VGNC Symbol;Acc:VGNC:29818]		protein_coding	1636	1	73362759	73365438
ENSBTAG00000018847		0.103069	5.68585	4.95892	0.036311	0.999751		1222.39	0.104189	0.0446433	2.33382	0.0196052	0.99986		1222.39	0.104189	0.0446433	5.45813	0.0194775	0.999848		HARS1	histidyl-tRNA synthetase 1 [Source:VGNC Symbol;Acc:VGNC:29753]		protein_coding	1998	7	51803863	51817052
ENSBTAG00000012596		0.229195	3.89363	4.95512	0.0363757	0.999751		352.367	0.229542	0.10831	2.11931	0.0340641	0.99986		352.367	0.229542	0.10831	4.47291	0.0344362	0.999848		POP1	POP1 homolog, ribonuclease P/MRP subunit [Source:VGNC Symbol;Acc:VGNC:33163]		protein_coding	3208	14	66086238	66115081
ENSBTAG00000010109		0.440075	3.86957	4.95947	0.0364327	0.999751		345.926	0.439337	0.199382	2.20349	0.0275599	0.99986		345.926	0.439337	0.199382	4.82121	0.0281116	0.999848		CDK1	cyclin dependent kinase 1 [Source:VGNC Symbol;Acc:VGNC:27115]		protein_coding	2069	28	16488142	16582565
ENSBTAG00000015642		0.125956	6.13752	4.95159	0.0364362	0.999751		1671.84	0.126587	0.0551953	2.29344	0.0218226	0.99986		1671.84	0.126587	0.0551953	5.28254	0.0215404	0.999848		SDF4	stromal cell derived factor 4 [Source:VGNC Symbol;Acc:VGNC:34387]		protein_coding	1574	16	51270270	51282975
ENSBTAG00000017133		0.323325	3.03596	4.95077	0.0364502	0.999751		192.331	0.323196	0.146196	2.21071	0.0270561	0.99986		192.331	0.323196	0.146196	4.90783	0.0267352	0.999848		GINS4	GINS complex subunit 4 [Source:VGNC Symbol;Acc:VGNC:29363]		protein_coding	2808	27	36454819	36470324
ENSBTAG00000026356		0.195658	5.56954	4.94852	0.036489	0.999751		1127.6	0.195724	0.0913295	2.14305	0.0321092	0.99986		1127.6	0.195724	0.0913295	4.60523	0.0318747	0.999848		DGAT1	diacylglycerol O-acyltransferase 1 [Source:VGNC Symbol;Acc:VGNC:28020]		protein_coding	2134	14	603813	612791
ENSBTAG00000032083		0.138741	3.74366	4.94844	0.0364903	0.999751		316.172	0.140766	0.0561373	2.50753	0.0121578	0.99986		316.172	0.140766	0.0561373	6.29413	0.0121139	0.999848		DHX33	DEAH-box helicase 33 [Source:VGNC Symbol;Acc:VGNC:54418]		protein_coding	2505	19	26092262	26109309
ENSBTAG00000004929		-0.131609	6.31104	4.94691	0.0365165	0.999751		1887.09	-0.13179	0.0584884	-2.25326	0.0242428	0.99986		1887.09	-0.13179	0.0584884	5.05836	0.0245074	0.999848		C20H5orf51	chromosome 20 C5orf51 homolog [Source:VGNC Symbol;Acc:VGNC:57346]		protein_coding	4642	20	32612381	32634378
ENSBTAG00000017095		-0.141953	7.92928	4.94514	0.036547	0.999751		5791.69	-0.140821	0.0563977	-2.49693	0.0125273	0.99986		5791.69	-0.140821	0.0563977	6.22231	0.012615	0.999848		DENND4A	DENN domain containing 4A [Source:VGNC Symbol;Acc:VGNC:27999]		protein_coding	6302	10	12556380	12638806
ENSBTAG00000010721		0.285661	7.05013	4.94839	0.0366268	0.999751		3146.09	0.287625	0.127207	2.26108	0.0237541	0.99986		3146.09	0.287625	0.127207	5.14285	0.0233423	0.999848		MCM3	minichromosome maintenance complex component 3 [Source:VGNC Symbol;Acc:VGNC:31309]		protein_coding	3219	23	24694544	24712140
ENSBTAG00000015875		0.469265	3.3358	4.94368	0.0366667	0.999751		237.178	0.474642	0.212055	2.2383	0.0252015	0.99986		237.178	0.474642	0.212055	5.06004	0.0244836	0.999848		FOXM1	forkhead box M1 [Source:VGNC Symbol;Acc:VGNC:29094]		protein_coding	3485	5	106886687	106900663
ENSBTAG00000012192		-0.305457	2.13417	4.93338	0.0367497	0.999751		101.669	-0.307723	0.137889	-2.23167	0.0256365	0.99986		101.669	-0.307723	0.137889	5.00071	0.0253369	0.999848					protein_coding	984	5	74623518	74628935
ENSBTAG00000055281		-0.236331	3.1702	4.93163	0.0367801	0.999751		211.893	-0.238084	0.107331	-2.21823	0.0265394	0.99986		211.893	-0.238084	0.107331	4.92737	0.0264344	0.999848					protein_coding	1796	19	26427478	26434908
ENSBTAG00000001848		0.184646	4.36004	4.91949	0.036991	0.999751		485.779	0.184009	0.0833969	2.20643	0.027354	0.99986		485.779	0.184009	0.0833969	4.87689	0.0272186	0.999848		KATNB1	katanin regulatory subunit B1 [Source:VGNC Symbol;Acc:VGNC:30408]		protein_coding	4414	18	25703200	25722420
ENSBTAG00000013009		0.403348	3.72996	4.91728	0.0371139	0.999751		312.596	0.404137	0.183239	2.20552	0.0274177	0.99986		312.596	0.404137	0.183239	4.89524	0.0269309	0.999848		AURKA	aurora kinase A [Source:VGNC Symbol;Acc:VGNC:26349]		protein_coding	1942	13	59555286	59570430
ENSBTAG00000017496		0.129832	5.9995	4.90743	0.0372019	0.999751		1522.54	0.130134	0.0680689	1.91179	0.0559028	0.99986		1522.54	0.130134	0.0680689	3.64161	0.0563523	0.999848		ATP5ME	ATP synthase membrane subunit e [Source:VGNC Symbol;Acc:VGNC:104569]		protein_coding	1160	6	117650404	117652345
ENSBTAG00000053244		0.0846132	5.53454	4.90419	0.0372587	0.999751		1100.85	0.084315	0.0372212	2.26524	0.0234978	0.99986		1100.85	0.084315	0.0372212	5.1271	0.0235551	0.999848		POLR2D	RNA polymerase II subunit D [Source:VGNC Symbol;Acc:VGNC:33138]		protein_coding	2368	2	4623473	4636747
ENSBTAG00000010599		0.256908	2.38523	4.89764	0.037374	0.999751		122.733	0.260725	0.115466	2.25802	0.0239446	0.99986		122.733	0.260725	0.115466	5.04671	0.0246728	0.999848		C2H2orf76	chromosome 2 C2orf76 homolog [Source:VGNC Symbol;Acc:VGNC:52703]		protein_coding	628	2	71107880	71192356
ENSBTAG00000005311		0.279066	1.77645	4.89618	0.0373997	0.999751		79.5217	0.271508	0.130372	2.08257	0.0372907	0.99986		79.5217	0.271508	0.130372	4.29626	0.0381963	0.999848		POLR3H	RNA polymerase III subunit H [Source:VGNC Symbol;Acc:VGNC:33152]		protein_coding	2401	5	112617058	112629599
ENSBTAG00000006971		0.101408	6.48415	4.89425	0.0374338	0.999751		2126.5	0.101972	0.0418522	2.43647	0.0148312	0.99986		2126.5	0.101972	0.0418522	5.94119	0.014791	0.999848		BRD9	bromodomain containing 9 [Source:VGNC Symbol;Acc:VGNC:26561]		protein_coding	2531	20	71390369	71408924
ENSBTAG00000020594		-0.112938	6.18543	4.88766	0.0375505	0.999751		1729.46	-0.113304	0.0502855	-2.25321	0.0242462	0.99986		1729.46	-0.113304	0.0502855	5.06033	0.0244795	0.999848		ELF2	E74 like ETS transcription factor 2 [Source:VGNC Symbol;Acc:VGNC:28427]		protein_coding	3936	17	18474845	18574676
ENSBTAG00000004131		-0.126565	6.04451	4.87961	0.0376934	0.999751		1568.35	-0.126267	0.0558784	-2.25968	0.0238412	0.99986		1568.35	-0.126267	0.0558784	5.0847	0.0241379	0.999848		RAP2C	RAP2C, member of RAS onco family [Source:VGNC Symbol;Acc:VGNC:33721]		protein_coding	3181	X	16074475	16089487
ENSBTAG00000025540		0.114666	4.5604	4.87161	0.0378361	0.999751		559.58	0.111169	0.0512224	2.17032	0.0299824	0.99986		559.58	0.111169	0.0512224	4.69981	0.030166	0.999848		ALKBH7	alkB homolog 7 [Source:VGNC Symbol;Acc:VGNC:25838]		protein_coding	761	7	18073858	18075473
ENSBTAG00000047529		0.505429	6.76986	4.88122	0.0378911	0.999751		2594.4	0.518564	0.220479	2.35199	0.0186731	0.99986		2594.4	0.518564	0.220479	5.41505	0.0199639	0.999848					protein_coding	411	17	70736538	70736948
ENSBTAG00000009508		0.0917672	6.69979	4.86437	0.0379658	0.999751		2473.5	0.0910161	0.0483389	1.88288	0.0597171	0.99986		2473.5	0.0910161	0.0483389	3.53835	0.0599653	0.999848		SMDT1	single-pass membrane protein with aspartate rich tail 1 [Source:VGNC Symbol;Acc:VGNC:35009]		protein_coding	616	5	113040978	113044677
ENSBTAG00000012244		0.157749	8.83395	4.86344	0.0379826	0.999751		10869.9	0.158186	0.0799468	1.97864	0.0478564	0.99986		10869.9	0.158186	0.0799468	3.91929	0.0477351	0.999848		TUBA1B	tubulin, alpha 1b [Source:NCBI gene (formerly Entrezgene);Acc:539882]		protein_coding	2503	5	30699220	30703581
ENSBTAG00000012644		0.144495	5.26144	4.86008	0.038043	0.999751		909.433	0.143342	0.0626951	2.28634	0.0222346	0.99986		909.433	0.143342	0.0626951	5.23131	0.0221838	0.999848		UROD	uroporphyrinogen decarboxylase [Source:VGNC Symbol;Acc:VGNC:36701]		protein_coding	1979	3	101012745	101037592
ENSBTAG00000002361		0.589614	3.08916	4.86114	0.0381903	0.999751		201.503	0.59926	0.266427	2.24924	0.024497	0.99986		201.503	0.59926	0.266427	5.07395	0.024288	0.999848		TMCC2	transmembrane and coiled-coil domain family 2 [Source:VGNC Symbol;Acc:VGNC:35926]		protein_coding	3610	16	3006671	3044514
ENSBTAG00000002620		0.442503	1.81332	4.8516	0.0381959	0.999751		81.5988	0.446531	0.209708	2.12929	0.03323	0.99986		81.5988	0.446531	0.209708	4.54506	0.0330139	0.999848		DNA2	DNA replication helicase/nuclease 2 [Source:VGNC Symbol;Acc:VGNC:28118]		protein_coding	3247	28	24811860	24849160
ENSBTAG00000009299		-0.104428	6.56841	4.84994	0.0382258	0.999751		2255.86	-0.10456	0.0439306	-2.38012	0.0173072	0.99986		2255.86	-0.10456	0.0439306	5.6546	0.0174096	0.999848		AFTPH	aftiphilin [Source:VGNC Symbol;Acc:VGNC:25718]		protein_coding	2830	11	62957397	62996669
ENSBTAG00000025005		0.204762	4.13033	4.833	0.0385335	0.999751		415.574	0.204262	0.101608	2.01029	0.0444004	0.99986		415.574	0.204262	0.101608	4.03894	0.0444618	0.999848					protein_coding	1858	5	28996023	29007097
ENSBTAG00000051831		-0.163134	6.29716	4.83259	0.0385411	0.999751		1866.83	-0.162193	0.071054	-2.28268	0.0224494	0.99986		1866.83	-0.162193	0.071054	5.21585	0.0223819	0.999848		CHD2	chromodomain helicase DNA binding protein 2 [Source:NCBI gene (formerly Entrezgene);Acc:535026]		protein_coding	1656	21	14046892	14072783
ENSBTAG00000006423		0.112826	5.64825	4.83062	0.038577	0.999751		1191.88	0.112654	0.0531508	2.11952	0.0340465	0.99986		1191.88	0.112654	0.0531508	4.46966	0.0345019	0.999848		PHF5A	PHD finger protein 5A [Source:VGNC Symbol;Acc:VGNC:32826]		protein_coding	1162	5	112558716	112567981
ENSBTAG00000032603		-0.158749	5.5559	4.82079	0.038757	0.999751		1114.92	-0.158717	0.0646505	-2.455	0.0140884	0.99986		1114.92	-0.158717	0.0646505	6.04413	0.0139526	0.999848					protein_coding	4028	12	69482002	69666089
ENSBTAG00000013669		0.393202	5.30878	4.82684	0.0388354	0.999751		940.34	0.398134	0.179038	2.22374	0.0261659	0.99986		940.34	0.398134	0.179038	4.98636	0.0255479	0.999848		KIF22	kinesin family member 22 [Source:VGNC Symbol;Acc:VGNC:30596]		protein_coding	2639	25	26438296	26453320
ENSBTAG00000017844		0.329866	3.25857	4.81471	0.0388689	0.999751		225.507	0.330524	0.154571	2.13833	0.0324898	0.99986		225.507	0.330524	0.154571	4.56933	0.0325492	0.999848		STIL	STIL centriolar assembly protein [Source:VGNC Symbol;Acc:VGNC:35382]		protein_coding	4563	3	98940131	98990375
ENSBTAG00000010715		0.126512	5.21216	4.78794	0.0393659	0.999751		879.126	0.127549	0.0533065	2.39275	0.0167226	0.99986		879.126	0.127549	0.0533065	5.72931	0.016684	0.999848		MRPL37	mitochondrial ribosomal protein L37 [Source:VGNC Symbol;Acc:VGNC:59185]		protein_coding	1522	3	92016377	92033861
ENSBTAG00000000825		0.0870278	6.23191	4.78163	0.039484	0.999751		1785.57	0.0877714	0.0345773	2.53841	0.0111357	0.99986		1785.57	0.0877714	0.0345773	6.45409	0.0110697	0.999848		MRPS26	mitochondrial ribosomal protein S26 [Source:VGNC Symbol;Acc:VGNC:31666]		protein_coding	742	13	52129502	52131796
ENSBTAG00000009683		0.106872	6.81197	4.77626	0.0395849	0.999751		2672.71	0.106009	0.0547197	1.93731	0.052707	0.99986		2672.71	0.106009	0.0547197	3.74808	0.0528681	0.999848		PSMA6	proteasome 20S subunit alpha 6 [Source:VGNC Symbol;Acc:VGNC:33441]		protein_coding	969	21	45548878	45572660
ENSBTAG00000020117		-0.163204	8.10836	4.77426	0.0396225	0.999751		6554.16	-0.161802	0.0685498	-2.36036	0.018257	0.99986		6554.16	-0.161802	0.0685498	5.58539	0.0181109	0.999848		ZBTB7A	zinc finger and BTB domain containing 7A [Source:VGNC Symbol;Acc:VGNC:37089]		protein_coding	6607	7	19956235	19976863
ENSBTAG00000020268		-0.122728	6.35607	4.77348	0.0396371	0.999751		1948.08	-0.123518	0.0586101	-2.10745	0.035079	0.99986		1948.08	-0.123518	0.0586101	4.41076	0.0357129	0.999848		RSF1	remodeling and spacing factor 1 [Source:VGNC Symbol;Acc:VGNC:34178]		protein_coding	6019	29	18188931	18332349
ENSBTAG00000014791		0.265723	2.12947	4.76699	0.0397597	0.999751		101.607	0.269155	0.123466	2.17999	0.0292581	0.99986		101.607	0.269155	0.123466	4.75461	0.0292199	0.999848		CTH	cystathionine gamma-lyase [Source:VGNC Symbol;Acc:VGNC:27795]		protein_coding	2182	3	74766636	74793722
ENSBTAG00000006065		0.264926	6.88078	4.76407	0.0399503	0.999751		2805.16	0.265927	0.127307	2.08887	0.0367198	0.99986		2805.16	0.265927	0.127307	4.36149	0.0367602	0.999848		PCNA	proliferating cell nuclear antigen [Source:VGNC Symbol;Acc:VGNC:32635]		protein_coding	1988	13	47430406	47436478
ENSBTAG00000008259		-0.376389	5.01688	4.76045	0.0400622	0.999751		769.93	-0.379626	0.177776	-2.13542	0.0327265	0.99986		769.93	-0.379626	0.177776	4.5405	0.033102	0.999848		ACOD1	aconitate decarboxylase 1 [Source:VGNC Symbol;Acc:VGNC:58358]		protein_coding	2270	12	52068462	52075849
ENSBTAG00000017189		0.124559	5.64087	4.74994	0.0400834	0.999751		1185.44	0.122947	0.0609865	2.01597	0.0438027	0.99986		1185.44	0.122947	0.0609865	4.05215	0.0441151	0.999848		POLE4	DNA polymerase epsilon 4, accessory subunit [Source:VGNC Symbol;Acc:VGNC:33121]		protein_coding	684	11	9706676	9718212
ENSBTAG00000051681		-0.506966	1.53905	4.74475	0.0401827	0.999751		67.5459	-0.518301	0.236003	-2.19616	0.0280805	0.99986		67.5459	-0.518301	0.236003	4.6647	0.0307889	0.999848					lncRNA	1264	3	12615376	12631769
ENSBTAG00000011832		0.152594	5.94082	4.73691	0.0403328	0.999751		1458.39	0.153634	0.068711	2.23594	0.0253554	0.99986		1458.39	0.153634	0.068711	5.00537	0.0252688	0.999848		ALDH18A1	aldehyde dehydrogenase 18 family member A1 [Source:VGNC Symbol;Acc:VGNC:25807]		protein_coding	3379	26	17088627	17129756
ENSBTAG00000001394		0.0843577	7.70597	4.73065	0.0404534	0.999751		4967.95	0.084595	0.0418502	2.02138	0.0432408	0.99986		4967.95	0.084595	0.0418502	4.09022	0.0431319	0.999848		TMED9	transmembrane emp24 protein transport domain containing 9 [Source:NCBI gene (formerly Entrezgene);Acc:618580]		protein_coding	1460	7	39117501	39121521
ENSBTAG00000013406		0.424443	0.217791	4.73024	0.0404613	0.999751		25.9451	0.425815	0.217766	1.95538	0.0505388	0.99986		25.9451	0.425815	0.217766	3.82602	0.0504626	0.999848		CSRP2	cysteine and glycine rich protein 2 [Source:VGNC Symbol;Acc:VGNC:27774]		protein_coding	1171	5	6281008	6300975
ENSBTAG00000009778		-0.187101	5.75936	4.71686	0.0407202	0.999751		1288.56	-0.188073	0.0923337	-2.03688	0.0416619	0.99986		1288.56	-0.188073	0.0923337	4.10006	0.0428818	0.999848		KRAS	KRAS proto-onco, GTPase [Source:VGNC Symbol;Acc:VGNC:30710]		protein_coding	2144	5	84749225	84789041
ENSBTAG00000015005		0.104613	6.05503	4.71651	0.0407269	0.999751		1579.78	0.104023	0.0474643	2.19161	0.0284079	0.99986		1579.78	0.104023	0.0474643	4.7999	0.0284613	0.999848		FANCG	FA complementation group G [Source:VGNC Symbol;Acc:VGNC:28858]		protein_coding	2448	8	59337760	59343676
ENSBTAG00000004651		0.130896	6.32256	4.71582	0.0407403	0.999751		1902.96	0.131215	0.0638691	2.05444	0.0399332	0.99986		1902.96	0.131215	0.0638691	4.208	0.0402337	0.999848		NME1	non-metastatic cells 1, protein (NM23A) expressed in [Source:NCBI gene (formerly Entrezgene);Acc:404189]		protein_coding	959	19	35594173	35605444
ENSBTAG00000014170		-0.169199	5.48495	4.7044	0.040963	0.999751		1061.08	-0.168519	0.0701313	-2.40291	0.0162653	0.99986		1061.08	-0.168519	0.0701313	5.791	0.0161084	0.999848		MAP7D3	MAP7 domain containing 3 [Source:VGNC Symbol;Acc:VGNC:56929]		protein_coding	4195	X	19832647	19860095
ENSBTAG00000012890		0.130513	7.45725	4.70366	0.0409775	0.999751		4181.42	0.131421	0.0654367	2.00837	0.0446039	0.99986		4181.42	0.131421	0.0654367	4.03599	0.0445394	0.999848		SLC25A3	solute carrier family 25 member 3 [Source:VGNC Symbol;Acc:VGNC:49965]		protein_coding	1503	5	62746005	62752373
ENSBTAG00000054508		-0.342367	0.766542	4.68166	0.0414102	0.999751		38.1441	-0.347151	0.173647	-1.99918	0.045589	0.99986		38.1441	-0.347151	0.173647	4.01682	0.0450485	0.999848					lncRNA	1210	8	61508010	61540553
ENSBTAG00000039652		0.245687	4.72742	4.68006	0.0414419	0.999751		628.519	0.246274	0.12043	2.04496	0.040859	0.99986		628.519	0.246274	0.12043	4.18812	0.0407083	0.999848		PTGDR2	prostaglandin D2 receptor 2 [Source:VGNC Symbol;Acc:VGNC:33500]		protein_coding	3005	29	37178750	37187612
ENSBTAG00000051756		-0.21145	2.75008	4.67192	0.0416035	0.999751		157.796	-0.217957	0.0970542	-2.24573	0.0247213	0.99986		157.796	-0.217957	0.0970542	5.04459	0.024703	0.999848					protein_coding	698	18	65483993	65486952
ENSBTAG00000049842		-0.13057	4.11012	4.66338	0.0417738	0.999751		409.431	-0.127409	0.0613853	-2.07555	0.0379352	0.99986		409.431	-0.127409	0.0613853	4.27861	0.038595	0.999848					protein_coding	1076	2	25270780	25365912
ENSBTAG00000011405		0.326867	2.12754	4.66212	0.0417989	0.999751		102.031	0.327893	0.155752	2.10523	0.0352715	0.99986		102.031	0.327893	0.155752	4.39977	0.0359438	0.999848		CEP72	centrosomal protein 72 [Source:VGNC Symbol;Acc:VGNC:27212]		protein_coding	2212	20	71491866	71529187
ENSBTAG00000020017		-0.272123	2.23169	4.65965	0.0418484	0.999751		108.878	-0.275368	0.123765	-2.22493	0.026086	0.99986		108.878	-0.275368	0.123765	4.97918	0.0256542	0.999848		SLC25A41	solute carrier family 25 member 41 [Source:VGNC Symbol;Acc:VGNC:34766]		protein_coding	1592	7	18027580	18034407
ENSBTAG00000001785		-0.979351	5.2003	4.66935	0.0420306	0.999751		874.566	-1.01546	0.460317	-2.206	0.0273837	0.99986		874.566	-1.01546	0.460317	4.70711	0.0300381	0.999848		TGM3	transglutaminase 3 [Source:VGNC Symbol;Acc:VGNC:35811]		protein_coding	2785	13	52793538	52836265
ENSBTAG00000033690		0.315954	3.36042	4.63089	0.0424289	0.999751		242.122	0.317479	0.150905	2.10383	0.035393	0.99986		242.122	0.317479	0.150905	4.43481	0.0352132	0.999848		BARD1	BRCA1 associated RING domain 1 [Source:VGNC Symbol;Acc:VGNC:26420]		protein_coding	4520	2	102760020	102854286
ENSBTAG00000030575		-0.221467	5.45038	4.62193	0.0426116	0.999751		1036.76	-0.217688	0.10061	-2.16368	0.0304887	0.99986		1036.76	-0.217688	0.10061	4.67664	0.0305756	0.999848		BHLHE41	basic helix-loop-helix family member e41 [Source:VGNC Symbol;Acc:VGNC:26487]		protein_coding	1454	5	83818249	83821356
ENSBTAG00000025471		-0.18245	4.82322	4.61669	0.0427188	0.999751		671.888	-0.182747	0.0888737	-2.05626	0.0397576	0.99986		671.888	-0.182747	0.0888737	4.22505	0.0398315	0.999848		TNF	tumor necrosis factor [Source:VGNC Symbol;Acc:VGNC:36153]		protein_coding	1805	23	27716168	27719047
ENSBTAG00000009394		0.137165	3.92724	4.61635	0.0427258	0.999751		359.704	0.146763	0.0589558	2.48937	0.012797	0.99986		359.704	0.146763	0.0589558	6.20027	0.0127731	0.999848		NSMCE2	NSE2 (MMS21) homolog, SMC5-SMC6 complex SUMO ligase [Source:VGNC Symbol;Acc:VGNC:32280]		protein_coding	1505	14	14849669	15081008
ENSBTAG00000011861		-0.217957	2.06592	4.61315	0.0427915	0.999751		96.8567	-0.198083	0.0943239	-2.10003	0.0357258	0.99986		96.8567	-0.198083	0.0943239	4.44171	0.0350712	0.999848		CFAP161	cilia and flagella associated protein 161 [Source:VGNC Symbol;Acc:VGNC:27239]		protein_coding	2112	21	26838739	26963009
ENSBTAG00000007102		0.38851	3.91026	4.61611	0.0428239	0.999751		355.265	0.395347	0.183156	2.15853	0.0308866	0.99986		355.265	0.395347	0.183156	4.68796	0.0303748	0.999848		GTSE1	G2 and S-phase expressed 1 [Source:VGNC Symbol;Acc:VGNC:29711]		protein_coding	3215	5	116612064	116631552
ENSBTAG00000014435		0.354312	4.15641	4.61352	0.0428727	0.999751		422.098	0.359911	0.168004	2.14228	0.032171	0.99986		422.098	0.359911	0.168004	4.62431	0.0315219	0.999848		TCF19	transcription factor 19 [Source:VGNC Symbol;Acc:VGNC:35688]		protein_coding	2110	23	27988581	27992408
ENSBTAG00000002327		0.131611	4.60578	4.60854	0.0428863	0.999751		576.424	0.134167	0.0550134	2.43881	0.0147357	0.99986		576.424	0.134167	0.0550134	5.95566	0.0146701	0.999848		TMEM208	transmembrane protein 208 [Source:VGNC Symbol;Acc:VGNC:36030]		protein_coding	756	18	34855548	34857710
ENSBTAG00000001717		0.439545	4.44547	4.61355	0.0429768	0.999751		515.449	0.444803	0.203445	2.18636	0.0287895	0.99986		515.449	0.444803	0.203445	4.81855	0.028155	0.999848		AURKB	aurora kinase B [Source:VGNC Symbol;Acc:VGNC:26351]		protein_coding	2093	19	27835752	27840596
ENSBTAG00000048423		0.626436	5.86454	4.61352	0.0431631	0.999751		1384.48	0.636368	0.303392	2.09751	0.0359484	0.99986		1384.48	0.636368	0.303392	4.41883	0.0355443	0.999848					protein_coding	832	NKLS02001456.1	113768	115553
ENSBTAG00000009154		-0.120562	5.70946	4.59501	0.0431659	0.999751		1242.54	-0.120518	0.0529768	-2.27491	0.0229113	0.99986		1242.54	-0.120518	0.0529768	5.16627	0.0230296	0.999848		U2SURP	U2 snRNP associated SURP domain containing [Source:VGNC Symbol;Acc:VGNC:36557]		protein_coding	1704	1	125961513	125987011
ENSBTAG00000004590		0.149568	3.9084	4.57896	0.0435001	0.999751		354.68	0.154738	0.065044	2.37897	0.0173609	0.99986		354.68	0.154738	0.065044	5.65763	0.0173796	0.999848		PPIH	peptidylprolyl isomerase H [Source:VGNC Symbol;Acc:VGNC:33200]		protein_coding	1696	3	103540446	103565396
ENSBTAG00000000382		0.124639	5.55964	4.57879	0.0435038	0.999751		1119.46	0.123377	0.056509	2.18331	0.0290129	0.99986		1119.46	0.123377	0.056509	4.74915	0.0293128	0.999848		MED27	mediator complex subunit 27 [Source:VGNC Symbol;Acc:VGNC:31363]		protein_coding	2233	11	101945497	102165314
ENSBTAG00000018033		-0.0846748	7.90201	4.57784	0.0435236	0.999751		5693.09	-0.0846273	0.0418943	-2.02002	0.0433813	0.99986		5693.09	-0.0846273	0.0418943	4.0567	0.0439965	0.999848		PIP4K2A	phosphatidylinositol-5-phosphate 4-kinase type 2 alpha [Source:VGNC Symbol;Acc:VGNC:32906]		protein_coding	2352	13	23622885	23808450
ENSBTAG00000012293		-0.103651	6.44701	4.57487	0.0435859	0.999751		2073.67	-0.103533	0.048355	-2.14111	0.0322651	0.99986		2073.67	-0.103533	0.048355	4.57491	0.0324435	0.999848		SPAG9	sperm associated antigen 9 [Source:VGNC Symbol;Acc:VGNC:35170]		protein_coding	5125	19	35645114	35794345
ENSBTAG00000009761		-0.0955348	9.07014	4.57028	0.0436823	0.999751		12803.5	-0.0957273	0.051922	-1.84367	0.0652306	0.99986		12803.5	-0.0957273	0.051922	3.3826	0.065888	0.999848		ACTR2	actin related protein 2 [Source:VGNC Symbol;Acc:VGNC:25586]		protein_coding	2750	11	63594845	63632511
ENSBTAG00000023823		0.213135	3.21887	4.56494	0.0437946	0.999751		219.655	0.214188	0.105798	2.02451	0.0429181	0.99986		219.655	0.214188	0.105798	4.07103	0.0436246	0.999848					protein_coding	318	11	98327773	98328090
ENSBTAG00000017446		0.516304	3.63309	4.57222	0.0438258	0.999751		293.055	0.520307	0.241107	2.15799	0.0309282	0.99986		293.055	0.520307	0.241107	4.69623	0.0302289	0.999848		E2F8	E2F transcription factor 8 [Source:VGNC Symbol;Acc:VGNC:28292]		protein_coding	3199	29	25699093	25717254
ENSBTAG00000021645		-0.135276	5.21015	4.56214	0.0438537	0.999751		878.106	-0.135792	0.0615459	-2.20635	0.0273595	0.99986		878.106	-0.135792	0.0615459	4.87551	0.0272404	0.999848		MBD4	methyl-CpG binding domain 4, DNA glycosylase [Source:VGNC Symbol;Acc:VGNC:31276]		protein_coding	2122	22	56308409	56317560
ENSBTAG00000021660		-0.180906	3.03958	4.55645	0.043974	0.999751		193.701	-0.173282	0.083947	-2.06418	0.0390009	0.99986		193.701	-0.173282	0.083947	4.26461	0.0389142	0.999848		IKBIP	IKBKB interacting protein [Source:VGNC Symbol;Acc:VGNC:56209]		protein_coding	1320	5	62757513	62781346
ENSBTAG00000004943		0.481796	4.45593	4.55302	0.0442854	0.999751		519.791	0.485351	0.223948	2.16724	0.0302164	0.99986		519.791	0.485351	0.223948	4.73219	0.0296032	0.999848		CCNA2	cyclin A2 [Source:VGNC Symbol;Acc:VGNC:26957]		protein_coding	1807	6	3425574	3431686
ENSBTAG00000003835		-0.420884	1.12739	4.52325	0.0446836	0.999751		50.742	-0.423766	0.207987	-2.03746	0.0416036	0.99986		50.742	-0.423766	0.207987	4.12314	0.0423005	0.999848		BMP4	bone morphotic protein 4 [Source:VGNC Symbol;Acc:VGNC:26519]		protein_coding	1984	10	66518527	66525667
ENSBTAG00000000385		-0.155537	7.16701	4.50995	0.0449714	0.999751		3416.7	-0.157102	0.0724225	-2.16924	0.0300648	0.99986		3416.7	-0.157102	0.0724225	4.6703	0.0306886	0.999848		ZBTB18	zinc finger and BTB domain containing 18 [Source:VGNC Symbol;Acc:VGNC:37063]		protein_coding	3853	16	33149470	33155673
ENSBTAG00000008034		0.105964	7.43461	4.50945	0.0449823	0.999751		4113.03	0.105764	0.0492772	2.14631	0.0318485	0.99986		4113.03	0.105764	0.0492772	4.62094	0.0315838	0.999848		LMAN2	lectin, mannose binding 2 [Source:VGNC Symbol;Acc:VGNC:30920]		protein_coding	1610	7	38829326	38849952
ENSBTAG00000047277		0.267279	1.72764	4.50935	0.0449844	0.999751		75.9286	0.259782	0.119869	2.16721	0.0302186	0.99986		75.9286	0.259782	0.119869	4.72789	0.0296773	0.999848					protein_coding	429	18	46327884	46328312
ENSBTAG00000038640		0.219127	2.45209	4.5016	0.0451531	0.999751		127.812	0.223444	0.104116	2.14612	0.0318635	0.99986		127.812	0.223444	0.104116	4.63397	0.031345	0.999848					protein_coding	291	22	14885610	14886530
ENSBTAG00000007523		-0.12294	5.54795	4.49945	0.0452002	0.999751		1109.49	-0.121804	0.0503894	-2.41725	0.0156383	0.99986		1109.49	-0.121804	0.0503894	5.8616	0.0154747	0.999848		STX4	syntaxin 4 [Source:VGNC Symbol;Acc:VGNC:35440]		protein_coding	1894	25	27156826	27163281
ENSBTAG00000020801		-0.0960306	7.95835	4.49809	0.0452297	0.999751		5918.35	-0.0961212	0.0473913	-2.02825	0.0425352	0.99986		5918.35	-0.0961212	0.0473913	4.11529	0.0424973	0.999848		CYRIB	CYFIP related Rac1 interactor B [Source:VGNC Symbol;Acc:VGNC:28819]		protein_coding	2437	14	10694730	10778921
ENSBTAG00000018699		-0.102565	6.67047	4.49061	0.0453937	0.999751		2419.64	-0.10289	0.0406824	-2.52909	0.0114359	0.99986		2419.64	-0.10289	0.0406824	6.39196	0.0114638	0.999848		KAT7	lysine acetyltransferase 7 [Source:VGNC Symbol;Acc:VGNC:30403]		protein_coding	3492	19	36811899	36846612
ENSBTAG00000013208		0.158677	5.14106	4.4853	0.0455105	0.999751		836.213	0.158367	0.0712311	2.22329	0.0261962	0.99986		836.213	0.158367	0.0712311	4.94806	0.02612	0.999848		SLC25A4	solute carrier family 25 member 4 [Source:VGNC Symbol;Acc:VGNC:34765]		protein_coding	1346	27	15489470	15493487
ENSBTAG00000009257		-0.456118	2.21536	4.47094	0.0458279	0.999751		108.744	-0.47248	0.216998	-2.17735	0.0294544	0.99986		108.744	-0.47248	0.216998	4.63247	0.0313724	0.999848		CERKL	ceramide kinase like [Source:VGNC Symbol;Acc:VGNC:27223]		protein_coding	1715	2	14945329	15081254
ENSBTAG00000006474		-0.507465	0.371496	4.46887	0.0458739	0.999751		29.1499	-0.510121	0.25495	-2.00087	0.0454068	0.99986		29.1499	-0.510121	0.25495	3.97093	0.0462922	0.999848		EPCAM	epithelial cell adhesion molecule [Source:VGNC Symbol;Acc:VGNC:28529]		protein_coding	1566	11	29782764	29793436
ENSBTAG00000030305		0.207811	2.58986	4.46645	0.0459277	0.999751		142.371	0.207911	0.106948	1.94403	0.051892	0.99986		142.371	0.207911	0.106948	3.74035	0.0531132	0.999848					protein_coding	479	19	43289823	43290301
ENSBTAG00000014669		0.123693	5.21669	4.4662	0.0459331	0.999751		883.559	0.123071	0.0645295	1.90721	0.0564936	0.99986		883.559	0.123071	0.0645295	3.61925	0.0571146	0.999848		NDUFA12	NADH:ubiquinone oxidoreductase subunit A12 [Source:VGNC Symbol;Acc:VGNC:31945]		protein_coding	950	5	24684273	24711486
ENSBTAG00000050573		0.418623	2.44339	4.46256	0.0460143	0.999751		128.193	0.423297	0.203879	2.07622	0.0378737	0.99986		128.193	0.423297	0.203879	4.29052	0.0383255	0.999848					protein_coding	765	7	22395790	22397782
ENSBTAG00000026375		0.343519	3.05014	4.46158	0.0460362	0.999751		194.833	0.34778	0.166314	2.0911	0.0365189	0.99986		194.833	0.34778	0.166314	4.39424	0.0360605	0.999848		RMI2	RecQ mediated genome instability 2 [Source:VGNC Symbol;Acc:VGNC:33994]		protein_coding	1518	25	9989195	9994633
ENSBTAG00000039117		-0.143517	4.98745	4.46111	0.0460465	0.999751		753.328	-0.144731	0.0685575	-2.11108	0.0347652	0.99986		753.328	-0.144731	0.0685575	4.42221	0.035474	0.999848		TOGARAM1	TOG array regulator of axonemal microtubules 1 [Source:VGNC Symbol;Acc:VGNC:36214]		protein_coding	5592	21	54727823	54805148
ENSBTAG00000006085		0.178704	7.32976	4.4543	0.0461988	0.999751		3826.88	0.179871	0.0899174	2.0004	0.0454574	0.99986		3826.88	0.179871	0.0899174	4.01768	0.0450257	0.999848		DDOST	dolichyl-diphosphooligosaccharide--protein glycosyltransferase non-catalytic subunit [Source:VGNC Symbol;Acc:VGNC:27952]		protein_coding	1895	2	131971819	131985982
ENSBTAG00000031458		-0.281796	0.210414	4.44733	0.0463551	0.999751		25.6937	-0.269599	0.160746	-1.67717	0.0935083	0.99986		25.6937	-0.269599	0.160746	2.82181	0.0929913	0.999848					protein_coding	900	4	100220736	100222985
ENSBTAG00000004348		0.129479	4.48961	4.44303	0.046452	0.999751		531.999	0.128619	0.061222	2.10087	0.0356523	0.99986		531.999	0.128619	0.061222	4.40735	0.0357844	0.999848		MRPL21	mitochondrial ribosomal protein L21 [Source:VGNC Symbol;Acc:VGNC:31625]		protein_coding	1991	29	46258414	46269659
ENSBTAG00000004735		0.328809	3.73634	4.44244	0.0464744	0.999751		314.051	0.33165	0.157486	2.1059	0.0352131	0.99986		314.051	0.33165	0.157486	4.4807	0.0342796	0.999848		CCNE1	cyclin E1 [Source:VGNC Symbol;Acc:VGNC:26966]		protein_coding	1822	18	40424330	40434833
ENSBTAG00000004997		-0.268821	3.97691	4.43704	0.046587	0.999751		372.391	-0.269617	0.129608	-2.08026	0.0375019	0.99986		372.391	-0.269617	0.129608	4.32465	0.0375642	0.999848		CTNNAL1	catenin alpha like 1 [Source:VGNC Symbol;Acc:VGNC:27801]		protein_coding	3175	8	98544960	98601628
ENSBTAG00000019730		-0.15137	7.11045	4.43264	0.0466866	0.999751		3284.87	-0.150483	0.0720941	-2.08731	0.03686	0.99986		3284.87	-0.150483	0.0720941	4.33373	0.0373643	0.999848		PNISR	PNN interacting serine and arginine rich protein [Source:HGNC Symbol;Acc:HGNC:21222]	PNISR	protein_coding	2557	9	50346225	50372811
ENSBTAG00000016260		-0.154276	8.29798	4.43242	0.0466917	0.999751		7487.06	-0.153311	0.0733909	-2.08896	0.0367111	0.99986		7487.06	-0.153311	0.0733909	4.33514	0.0373333	0.999848		LRRK2	leucine rich repeat kinase 2 [Source:VGNC Symbol;Acc:VGNC:31038]		protein_coding	7847	5	40461232	40666425
ENSBTAG00000001321		-0.532291	5.00285	4.44238	0.0467092	0.999751		762.979	-0.550249	0.248977	-2.21004	0.0271024	0.99986		762.979	-0.550249	0.248977	4.83083	0.0279551	0.999848		IL1B	interleukin 1 beta [Source:VGNC Symbol;Acc:VGNC:52787]		protein_coding	1930	11	46543394	46552101
ENSBTAG00000009396		0.564566	2.81346	4.43405	0.0468022	0.999751		164.987	0.572799	0.267522	2.14113	0.0322635	0.99986		164.987	0.572799	0.267522	4.60363	0.0319042	0.999848		EXO1	exonuclease 1 [Source:VGNC Symbol;Acc:VGNC:28642]		protein_coding	6331	16	34954133	35000907
ENSBTAG00000008088		0.477379	3.93475	4.43421	0.0468471	0.999751		360.873	0.481387	0.225628	2.13355	0.0328798	0.99986		360.873	0.481387	0.225628	4.60211	0.0319326	0.999848		KIF18B	kinesin family member 18B [Source:VGNC Symbol;Acc:VGNC:30588]		protein_coding	3054	19	44629534	44650895
ENSBTAG00000034366		-0.423679	4.97879	4.43034	0.046982	0.999751		747.832	-0.433585	0.200635	-2.16107	0.0306903	0.99986		747.832	-0.433585	0.200635	4.6455	0.0311351	0.999848					protein_coding	1325	16	12425569	12428868
ENSBTAG00000018979		-0.108759	7.39472	4.41361	0.0471202	0.999751		4004.22	-0.110464	0.0550275	-2.00744	0.0447029	0.99986		4004.22	-0.110464	0.0550275	4.00852	0.0452709	0.999848		PUM1	pumilio RNA binding family member 1 [Source:VGNC Symbol;Acc:VGNC:33569]		protein_coding	5450	2	122527753	122653986
ENSBTAG00000053421		0.687938	3.67274	4.42409	0.0471243	0.999751		300.161	0.714043	0.314693	2.26901	0.0232676	0.99986		300.161	0.714043	0.314693	5.1954	0.0226468	0.999848					protein_coding	414	NKLS02001733.1	46406	47875
ENSBTAG00000017425		-0.392909	1.76848	4.4132	0.0471296	0.999751		78.5779	-0.393399	0.19098	-2.0599	0.0394084	0.99986		78.5779	-0.393399	0.19098	4.24054	0.0394697	0.999848		GJB2	gap junction protein beta 2 [Source:VGNC Symbol;Acc:VGNC:29377]		protein_coding	2191	12	36079693	36081883
ENSBTAG00000020282		0.168132	3.02615	4.39944	0.0474459	0.999751		191.843	0.16636	0.0788887	2.10879	0.0349625	0.99986		191.843	0.16636	0.0788887	4.43314	0.0352475	0.999848		DCTD	dCMP deaminase [Source:VGNC Symbol;Acc:VGNC:27927]		protein_coding	1923	27	13880033	13916711
ENSBTAG00000051621		0.179818	4.54621	4.38511	0.0477778	0.999751		554.207	0.18073	0.0895645	2.01787	0.0436045	0.99986		554.207	0.18073	0.0895645	4.06223	0.0438524	0.999848		SLX4IP	SLX4 interacting protein [Source:VGNC Symbol;Acc:VGNC:57024]		protein_coding	4349	13	3730112	3926394
ENSBTAG00000024476		0.297642	3.35277	4.3841	0.0478014	0.999751		241.026	0.301881	0.146623	2.05889	0.0395046	0.99986		241.026	0.301881	0.146623	4.2606	0.0390061	0.999848		CKS1B	CDC28 protein kinase regulatory subunit 1B [Source:VGNC Symbol;Acc:VGNC:27387]		protein_coding	372	3	15612556	15616057
ENSBTAG00000031793		0.126552	4.01765	4.37154	0.0480948	0.999751		383.034	0.118766	0.0569634	2.08495	0.0370738	0.99986		383.034	0.118766	0.0569634	4.33716	0.0372891	0.999848		NUDT2	nudix hydrolase 2 [Source:VGNC Symbol;Acc:VGNC:32335]		protein_coding	1484	8	75723738	75735254
ENSBTAG00000019803		0.104099	4.72826	4.36401	0.0482716	0.999751		628.837	0.102991	0.05257	1.95913	0.0500978	0.99986		628.837	0.102991	0.05257	3.82349	0.0505388	0.999848		POLR3K	RNA polymerase III subunit K [Source:VGNC Symbol;Acc:VGNC:33153]		protein_coding	809	25	115711	118437
ENSBTAG00000032026		0.300347	5.26127	4.3675	0.0483338	0.999751		908.122	0.303972	0.141977	2.141	0.0322743	0.99986		908.122	0.303972	0.141977	4.61114	0.031765	0.999848		GMPPB	GDP-mannose pyrophosphorylase B [Source:VGNC Symbol;Acc:VGNC:29441]		protein_coding	1519	22	50481628	50484009
ENSBTAG00000010077		0.42979	3.39917	4.36411	0.0483651	0.999751		248.853	0.435323	0.207764	2.09528	0.0361461	0.99986		248.853	0.435323	0.207764	4.41278	0.0356706	0.999848		FANCD2	FA complementation group D2 [Source:VGNC Symbol;Acc:VGNC:28855]		protein_coding	5039	22	16737949	16789121
ENSBTAG00000000950		0.10914	5.23618	4.35541	0.0484745	0.999751		895.882	0.107928	0.0582755	1.85203	0.0640215	0.99986		895.882	0.107928	0.0582755	3.41927	0.0644395	0.999848		MRPS16	mitochondrial ribosomal protein S16 [Source:VGNC Symbol;Acc:VGNC:31657]		protein_coding	684	28	29296801	29298632
ENSBTAG00000038527		0.331228	1.6378	4.34351	0.0487568	0.999751		72.1636	0.329293	0.166516	1.97754	0.0479802	0.99986		72.1636	0.329293	0.166516	3.85314	0.0496528	0.999848					protein_coding	421	4	19017935	19018355
ENSBTAG00000016806		-0.0824814	7.90953	4.34263	0.0487776	0.999751		5721.78	-0.0827339	0.0409786	-2.01896	0.0434917	0.99986		5721.78	-0.0827339	0.0409786	4.05985	0.0439145	0.999848		PAFAH1B1	platelet activating factor acetylhydrolase 1b regulatory subunit 1 [Source:VGNC Symbol;Acc:VGNC:50241]		protein_coding	5771	19	23512801	23581162
ENSBTAG00000021262		0.0767317	6.59375	4.34218	0.0487885	0.999751		2298.25	0.0760314	0.043165	1.76141	0.0781686	0.99986		2298.25	0.0760314	0.043165	3.09602	0.0784841	0.999848		SNRPD3	small nuclear ribonucleoprotein D3 polypeptide [Source:VGNC Symbol;Acc:VGNC:35080]		protein_coding	1131	17	71496420	71513527
ENSBTAG00000019434		-0.110942	8.205	4.34177	0.0487982	0.999751		7021.25	-0.110899	0.0537229	-2.06428	0.0389914	0.99986		7021.25	-0.110899	0.0537229	4.24886	0.0392767	0.999848		PDCD4	programmed cell death 4 [Source:VGNC Symbol;Acc:VGNC:32661]		protein_coding	2223	26	31436457	31463087
ENSBTAG00000007414		-0.113477	5.34214	4.32708	0.0491496	0.999751		963.491	-0.112245	0.0562265	-1.99631	0.0459001	0.99986		963.491	-0.112245	0.0562265	3.96971	0.0463257	0.999848		PAPOLG	poly(A) polymerase gamma [Source:HGNC Symbol;Acc:HGNC:14982]	PAPOLG	protein_coding	2834	11	43514061	43544017
ENSBTAG00000004877		0.376274	1.99722	4.32593	0.0491772	0.999751		92.3402	0.380837	0.187131	2.03514	0.0418372	0.99986		92.3402	0.380837	0.187131	4.19546	0.0405322	0.999848		TRAIP	TRAF interacting protein [Source:VGNC Symbol;Acc:VGNC:36280]		protein_coding	2217	22	50399202	50417063
ENSBTAG00000004672		-0.172472	6.22266	4.32245	0.0492609	0.999751		1773.61	-0.173771	0.0812298	-2.13925	0.0324155	0.99986		1773.61	-0.173771	0.0812298	4.5649	0.0326337	0.999848		RDX	radixin [Source:VGNC Symbol;Acc:VGNC:33845]		protein_coding	4353	15	20275874	20359908
ENSBTAG00000017550		-0.138881	6.41502	4.32165	0.0492801	0.999751		2028.85	-0.141185	0.0671121	-2.10371	0.0354033	0.99986		2028.85	-0.141185	0.0671121	4.38349	0.0362886	0.999848		CSNK1G3	casein kinase 1 gamma 3 [Source:VGNC Symbol;Acc:VGNC:27768]		protein_coding	4210	7	30130216	30246199
ENSBTAG00000006185		0.407613	3.93658	4.32538	0.049336	0.999751		362.563	0.413228	0.198753	2.0791	0.037608	0.99986		362.563	0.413228	0.198753	4.34736	0.0370663	0.999848		SPC24	SPC24 component of NDC80 kinetochore complex [Source:VGNC Symbol;Acc:VGNC:35195]		protein_coding	1363	7	15587514	15594237
ENSBTAG00000012184		0.404629	4.1975	4.32487	0.0493814	0.999751		434.796	0.409126	0.196652	2.08045	0.0374842	0.99986		434.796	0.409126	0.196652	4.35522	0.0368957	0.999848		PTTG1	PTTG1 regulator of sister chromatid separation, securin [Source:NCBI gene (formerly Entrezgene);Acc:508043]		protein_coding	1049	7	72005667	72013595
ENSBTAG00000019777		0.441637	3.56699	4.32115	0.0494373	0.999751		279.235	0.44858	0.212922	2.10679	0.0351362	0.99986		279.235	0.44858	0.212922	4.48604	0.0341728	0.999848		CDCA3	cell division cycle associated 3 [Source:VGNC Symbol;Acc:VGNC:27084]		protein_coding	1696	5	103597621	103600970
ENSBTAG00000012096		0.175214	3.60904	4.30958	0.049572	0.999751		288.554	0.174634	0.0872817	2.00081	0.0454125	0.99986		288.554	0.174634	0.0872817	3.9454	0.0469997	0.999848		BCKDHB	branched chain keto acid dehydrogenase E1 subunit beta [Source:VGNC Symbol;Acc:VGNC:97245]		protein_coding	1536	9	19804029	20074759
ENSBTAG00000051534		-0.239943	1.2776	4.30845	0.0495993	0.999751		55.93	-0.267563	0.123798	-2.16129	0.0306727	0.99986		55.93	-0.267563	0.123798	4.66068	0.0308609	0.999848		GNMT	glycine N-methyltransferase [Source:NCBI gene (formerly Entrezgene);Acc:538212]		protein_coding	888	23	16571910	16575153
ENSBTAG00000019743		0.442246	3.30841	4.30234	0.049857	0.999751		232.967	0.449239	0.214352	2.09581	0.0360994	0.99986		232.967	0.449239	0.214352	4.4394	0.0351185	0.999848		CHTF18	chromosome transmission fidelity factor 18 [Source:VGNC Symbol;Acc:VGNC:27352]		protein_coding	3750	25	669580	678220
ENSBTAG00000054951		0.2063	2.66765	4.29524	0.049921	0.999751		149.31	0.20576	0.102755	2.00242	0.0452393	0.99986		149.31	0.20576	0.102755	3.97756	0.0461104	0.999848					protein_coding	2941	NKLS02002208.1	7943793	8024404
ENSBTAG00000000064		0.278523	5.06288	4.29307	0.0500674	0.999751		791.995	0.280963	0.135766	2.06947	0.0385023	0.99986		791.995	0.280963	0.135766	4.32354	0.0375886	0.999848		FEN1	flap structure-specific endonuclease 1 [Source:VGNC Symbol;Acc:VGNC:28947]		protein_coding	1973	29	40236821	40241623
ENSBTAG00000009211		0.260071	6.1813	4.28641	0.0502833	0.999751		1722.72	0.26366	0.126719	2.08067	0.037464	0.99986		1722.72	0.26366	0.126719	4.36894	0.0365999	0.999848		UBE2S	ubiquitin conjugating enzyme E2 S [Source:VGNC Symbol;Acc:VGNC:36595]		protein_coding	1045	18	62089250	62093134
ENSBTAG00000015580		-0.140158	7.70546	4.27941	0.0503097	0.999751		4957.74	-0.137927	0.0619015	-2.22817	0.0258692	0.99986		4957.74	-0.137927	0.0619015	4.98063	0.0256326	0.999848		TLE3	TLE family member 3, transcriptional corepressor [Source:VGNC Symbol;Acc:VGNC:35891]		protein_coding	3434	10	16923512	16970803
ENSBTAG00000011998		0.217685	6.4143	4.27806	0.0504207	0.999751		2027.65	0.220835	0.10898	2.02638	0.0427262	0.99986		2027.65	0.220835	0.10898	4.11156	0.0425909	0.999848		DUT	deoxyuridine triphosphatase [Source:HGNC Symbol;Acc:HGNC:3078]	DUT	protein_coding	768	10	62059579	62071091
ENSBTAG00000030274		0.244792	2.297	4.27484	0.0504225	0.999751		114.657	0.239727	0.118033	2.03102	0.0422525	0.99986		114.657	0.239727	0.118033	4.13001	0.0421291	0.999848					protein_coding	1110	7	79108303	79109525
ENSBTAG00000008934		0.448056	4.85109	4.28387	0.0504483	0.999751		684.019	0.453771	0.214629	2.11421	0.0344975	0.99986		684.019	0.453771	0.214629	4.52093	0.0334827	0.999848		ESPL1	extra spindle pole bodies like 1, separase [Source:VGNC Symbol;Acc:VGNC:28603]		protein_coding	6638	5	26730162	26752001
ENSBTAG00000053886		0.149633	3.63348	4.27253	0.0504798	0.999751		292.796	0.151823	0.0654941	2.31812	0.0204426	0.99986		292.796	0.151823	0.0654941	5.37237	0.0204582	0.999848		NDUFAF8	NADH:ubiquinone oxidoreductase complex assembly factor 8 [Source:VGNC Symbol;Acc:VGNC:106834]		protein_coding	1253	19	51480485	51483148
ENSBTAG00000009504		0.134318	4.86952	4.27208	0.0504909	0.999751		692.842	0.135681	0.0653979	2.0747	0.0380141	0.99986		692.842	0.135681	0.0653979	4.32037	0.0376587	0.999848		REEP4	receptor accessory protein 4 [Source:VGNC Symbol;Acc:VGNC:33854]		protein_coding	1891	8	69452228	69456335
ENSBTAG00000047956		0.224725	4.39083	4.27074	0.050524	0.999751		497.734	0.226528	0.116752	1.94025	0.0523494	0.99986		497.734	0.226528	0.116752	3.76806	0.0522401	0.999848		NAGLU	N-acetyl-alpha-glucosaminidase [Source:VGNC Symbol;Acc:VGNC:31869]		protein_coding	2268	19	42618490	42625469
ENSBTAG00000017012		0.576156	0.167472	4.26991	0.0505447	0.999751		24.5704	0.612255	0.290977	2.10414	0.0353664	0.99986		24.5704	0.612255	0.290977	4.36536	0.0366767	0.999848					protein_coding	855	13	10822457	10835395
ENSBTAG00000003242		0.148812	4.87222	4.26638	0.0506323	0.999751		694.242	0.14946	0.0725232	2.06085	0.0393171	0.99986		694.242	0.14946	0.0725232	4.25375	0.0391637	0.999848		ACAD9	acyl-CoA dehydrogenase family member 9 [Source:VGNC Symbol;Acc:VGNC:50076]		protein_coding	6377	22	58892373	58944171
ENSBTAG00000002829		0.0882679	7.24697	4.26404	0.0506904	0.999751		3614.25	0.0888153	0.0466828	1.90253	0.0571021	0.99986		3614.25	0.0888153	0.0466828	3.61855	0.0571387	0.999848		TCP1	t-complex 1 [Source:VGNC Symbol;Acc:VGNC:35701]		protein_coding	1847	9	96044639	96055563
ENSBTAG00000006881		0.181662	5.59503	4.26381	0.0506961	0.999751		1146.9	0.182777	0.0885413	2.06431	0.0389886	0.99986		1146.9	0.182777	0.0885413	4.27636	0.038646	0.999848		SLC35B1	solute carrier family 35 member B1 [Source:VGNC Symbol;Acc:VGNC:34823]		protein_coding	2360	19	36913633	36921556
ENSBTAG00000030965		0.167653	7.78398	4.24367	0.0512	0.999751		5241.09	0.16811	0.0834668	2.01409	0.0439996	0.99986		5241.09	0.16811	0.0834668	4.05766	0.0439713	0.999848		MCM7	minichromosome maintenance complex component 7 [Source:VGNC Symbol;Acc:VGNC:31313]		protein_coding	3169	25	36349409	36356836
ENSBTAG00000050443		-0.498751	0.17106	4.2436	0.0512017	0.999751		24.7567	-0.51663	0.260247	-1.98515	0.0471279	0.99986		24.7567	-0.51663	0.260247	3.94723	0.0469486	0.999848					lncRNA	1291	22	9887448	9891979
ENSBTAG00000050317		0.165915	3.37182	4.23786	0.0513464	0.999751		243.422	0.162245	0.0747003	2.17195	0.0298597	0.99986		243.422	0.162245	0.0747003	4.73682	0.0295236	0.999848		MRPL36	mitochondrial ribosomal protein L36 [Source:HGNC Symbol;Acc:HGNC:14490]	MRPL36	protein_coding	303	20	70848636	70848938
ENSBTAG00000012867		0.114361	6.27697	4.22984	0.0515493	0.999751		1841.5	0.114458	0.0525264	2.17906	0.0293269	0.99986		1841.5	0.114458	0.0525264	4.73696	0.0295212	0.999848		TXLNA	taxilin alpha [Source:VGNC Symbol;Acc:VGNC:36530]		protein_coding	4810	1	158215919	158228038
ENSBTAG00000024884		0.167188	5.10086	4.22979	0.0515505	0.999751		813.269	0.167953	0.0796368	2.10899	0.0349458	0.99986		813.269	0.167953	0.0796368	4.46521	0.0345919	0.999848		CCNF	cyclin F [Source:NCBI gene (formerly Entrezgene);Acc:505200]		protein_coding	4767	25	1947613	1971554
ENSBTAG00000023730		0.258226	3.96561	4.22597	0.0516475	0.999751		369.114	0.257772	0.127026	2.02928	0.0424294	0.99986		369.114	0.257772	0.127026	4.11578	0.042485	0.999848		TUBB3	tubulin beta 3 class III [Source:VGNC Symbol;Acc:VGNC:107005]		protein_coding	1831	18	14708940	14717352
ENSBTAG00000010181		0.0849607	6.13608	4.22008	0.0517973	0.999751		1671.01	0.0844766	0.0400433	2.10963	0.0348903	0.99986		1671.01	0.0844766	0.0400433	4.45058	0.0348895	0.999848		GRPEL1	GrpE like 1, mitochondrial [Source:VGNC Symbol;Acc:VGNC:29665]		protein_coding	1424	6	113520832	113543245
ENSBTAG00000030711		0.531223	1.56151	4.21547	0.0519296	0.999751		68.408	0.529327	0.261903	2.02108	0.0432713	0.99986		68.408	0.529327	0.261903	3.99003	0.0457702	0.999848		LYPD8	LY6/PLAUR domain containing 8 [Source:VGNC Symbol;Acc:VGNC:31105]		protein_coding	1906	7	42512363	42523170
ENSBTAG00000006177		-0.152851	6.81439	4.21234	0.0519952	0.999751		2679.4	-0.153956	0.0826521	-1.8627	0.0625044	0.99986		2679.4	-0.153956	0.0826521	3.44481	0.0634508	0.999848		ZDHHC20	zinc finger DHHC-type palmitoyltransferase 20 [Source:VGNC Symbol;Acc:VGNC:37136]		protein_coding	4237	12	35523662	35582364
ENSBTAG00000027326		0.107709	4.93859	4.2123	0.051996	0.999751		727.347	0.107262	0.0532158	2.0156	0.0438421	0.99986		727.347	0.107262	0.0532158	4.06776	0.0437092	0.999848		TP53RK	TP53 regulating kinase [Source:VGNC Symbol;Acc:VGNC:36238]		protein_coding	2224	13	75358504	75363411
ENSBTAG00000040222		-0.33694	0.124035	4.21145	0.0520179	0.999751		24.1288	-0.352805	0.191145	-1.84574	0.06493	0.99986		24.1288	-0.352805	0.191145	3.39883	0.0652428	0.999848					protein_coding	945	13	11376055	11389221
ENSBTAG00000000091		0.0885588	6.74413	4.20867	0.0520891	0.999751		2551	0.0871525	0.0518479	1.68093	0.0927773	0.99986		2551	0.0871525	0.0518479	2.8155	0.0933576	0.999848		NDUFB8	NADH:ubiquinone oxidoreductase subunit B8 [Source:NCBI gene (formerly Entrezgene);Acc:282517]		protein_coding	990	26	21414963	21420753
ENSBTAG00000048759		-0.253765	0.985401	4.20574	0.0521643	0.999751		44.9138	-0.241169	0.13395	-1.80043	0.071792	0.99986		44.9138	-0.241169	0.13395	3.26453	0.0707933	0.999848					lncRNA	1144	9	91607111	91630248
ENSBTAG00000015804		0.13576	4.63491	4.20455	0.052195	0.999751		588.032	0.137684	0.0614978	2.23884	0.025166	0.99986		588.032	0.137684	0.0614978	5.04613	0.024681	0.999848		SIGMAR1	sigma non-opioid intracellular receptor 1 [Source:VGNC Symbol;Acc:VGNC:34619]		protein_coding	1608	8	76005558	76008280
ENSBTAG00000017051		0.139368	3.38768	4.20355	0.0522205	0.999751		246.698	0.138681	0.0649526	2.13512	0.0327515	0.99986		246.698	0.138681	0.0649526	4.56004	0.0327262	0.999848		ACP6	acid phosphatase 6, lysophosphatidic [Source:VGNC Symbol;Acc:VGNC:52602]		protein_coding	1828	3	21960526	21981430
ENSBTAG00000009819		0.485628	4.92572	4.21279	0.0522344	0.999751		720.033	0.492844	0.232184	2.12264	0.0337839	0.99986		720.033	0.492844	0.232184	4.55024	0.0329141	0.999848		CDC20	cell division cycle 20 [Source:VGNC Symbol;Acc:VGNC:27060]		protein_coding	2363	3	102655232	102659704
ENSBTAG00000046857		0.373643	-0.192195	4.20038	0.0523021	0.999751		18.4256	0.376137	0.207427	1.81335	0.0697784	0.99986		18.4256	0.376137	0.207427	3.33056	0.0680036	0.999848		TEDC1	tubulin epsilon and delta complex 1 [Source:VGNC Symbol;Acc:VGNC:57163]		protein_coding	495	21	69765197	69766243
ENSBTAG00000050675		0.295777	3.39677	4.19763	0.0523731	0.999751		248.409	0.296145	0.146915	2.01576	0.0438255	0.99986		248.409	0.296145	0.146915	4.0729	0.0435763	0.999848		BOLA3	bolA family member 3 [Source:NCBI gene (formerly Entrezgene);Acc:614629]		protein_coding	1900	11	10504933	10514090
ENSBTAG00000009487		0.141715	3.16997	4.19539	0.0524309	0.999751		211.536	0.138687	0.0625193	2.21831	0.026534	0.99986		211.536	0.138687	0.0625193	4.93982	0.0262448	0.999848		TMEM223	transmembrane protein 223 [Source:VGNC Symbol;Acc:VGNC:36044]		protein_coding	1155	29	41098173	41099727
ENSBTAG00000000941		-0.0819246	7.80226	4.19498	0.0524416	0.999751		5313.54	-0.0824114	0.045301	-1.8192	0.0688814	0.99986		5313.54	-0.0824114	0.045301	3.30371	0.0691236	0.999848		PLEKHB2	pleckstrin homology domain containing B2 [Source:VGNC Symbol;Acc:VGNC:33010]		protein_coding	3381	2	1920239	1969794
ENSBTAG00000018403		-0.129308	6.53188	4.18991	0.0525728	0.999751		2197.13	-0.128363	0.0581836	-2.20616	0.0273725	0.99986		2197.13	-0.128363	0.0581836	4.87831	0.0271963	0.999848		ARHGAP9	Rho GTPase activating protein 9 [Source:VGNC Symbol;Acc:VGNC:26100]		protein_coding	2289	5	55984863	55992412
ENSBTAG00000020203		-0.447347	3.63466	4.19361	0.0526253	0.999751		291.647	-0.44017	0.21184	-2.07784	0.0377242	0.99986		291.647	-0.44017	0.21184	4.29739	0.038171	0.999848		TMEM151A	transmembrane protein 151A [Source:VGNC Symbol;Acc:VGNC:56289]		protein_coding	2617	29	44345167	44350015
ENSBTAG00000021910		-0.14824	6.84747	4.18585	0.0526781	0.999751		2739.46	-0.146252	0.0761217	-1.92129	0.0546953	0.99986		2739.46	-0.146252	0.0761217	3.66382	0.0556061	0.999848		TBL1XR1	TBL1X receptor 1 [Source:VGNC Symbol;Acc:VGNC:83112]		protein_coding	2443	1	90030089	90204389
ENSBTAG00000012977		0.253823	2.19286	4.1851	0.0526977	0.999751		106.356	0.251638	0.12868	1.95553	0.0505204	0.99986		106.356	0.251638	0.12868	3.83333	0.0502429	0.999848		COMTD1	catechol-O-methyltransferase domain containing 1 [Source:VGNC Symbol;Acc:VGNC:27591]		protein_coding	1003	28	30986811	30988887
ENSBTAG00000016676		-0.20057	4.34552	4.18419	0.0527215	0.999751		480.276	-0.199205	0.0935516	-2.12936	0.0332247	0.99986		480.276	-0.199205	0.0935516	4.55096	0.0329002	0.999848		PTER	phosphotriesterase related [Source:VGNC Symbol;Acc:VGNC:33497]		protein_coding	2453	13	30918706	30994962
ENSBTAG00000051318		-0.17711	4.41609	4.18372	0.0527336	0.999751		504.974	-0.1767	0.0827704	-2.13482	0.032776	0.99986		504.974	-0.1767	0.0827704	4.57245	0.03249	0.999848					protein_coding	2289	NKLS02002208.1	8650834	8682840
ENSBTAG00000004460		0.160719	5.03862	4.18332	0.052744	0.999751		780.154	0.161839	0.081731	1.98015	0.047687	0.99986		780.154	0.161839	0.081731	3.91877	0.0477497	0.999848		RFWD3	ring finger and WD repeat domain 3 [Source:VGNC Symbol;Acc:VGNC:33893]		protein_coding	3569	18	2081391	2114246
ENSBTAG00000003550		-0.1591	3.334	4.17339	0.0530031	0.999751		237.523	-0.159534	0.0704526	-2.26441	0.0235487	0.99986		237.523	-0.159534	0.0704526	5.13016	0.0235136	0.999848		C29H11orf54	chromosome 29 C11orf54 homolog [Source:VGNC Symbol;Acc:VGNC:52699]		protein_coding	2231	29	1056371	1080650
ENSBTAG00000032914		0.152505	4.83388	4.17003	0.0530911	0.999751		677.896	0.152664	0.0826257	1.84766	0.064652	0.99986		677.896	0.152664	0.0826257	3.39507	0.0653916	0.999848					protein_coding	4551	5	28723262	28753680
ENSBTAG00000007053		-0.351588	3.82161	4.16988	0.0531858	0.999751		332.456	-0.346414	0.167206	-2.07178	0.038286	0.99986		332.456	-0.346414	0.167206	4.28055	0.038551	0.999848		ZFHX2	zinc finger homeobox 2 [Source:VGNC Symbol;Acc:VGNC:37156]		protein_coding	8585	10	21395335	21423831
ENSBTAG00000049766		0.136543	4.68081	4.1641	0.0532467	0.999751		606.892	0.135178	0.0591209	2.28647	0.0222266	0.99986		606.892	0.135178	0.0591209	5.231	0.0221878	0.999848		DUSP28	dual specificity phosphatase 28 [Source:VGNC Symbol;Acc:VGNC:106718]		protein_coding	1522	3	119952858	119954650
ENSBTAG00000002571		0.169245	2.913	4.16065	0.0533375	0.999751		177.449	0.166708	0.0805531	2.06954	0.0384957	0.99986		177.449	0.166708	0.0805531	4.26645	0.0388721	0.999848		PDCD2L	programmed cell death 2 like [Source:VGNC Symbol;Acc:VGNC:52218]		protein_coding	1193	18	44817570	44835839
ENSBTAG00000005607		0.366918	3.2722	4.16088	0.0533463	0.999751		228.183	0.371136	0.184991	2.00623	0.0448313	0.99986		228.183	0.371136	0.184991	4.0072	0.0453064	0.999848		ERCC6L	ERCC excision repair 6 like, spindle assembly checkpoint helicase [Source:VGNC Symbol;Acc:VGNC:28573]		protein_coding	4310	X	78440506	78470166
ENSBTAG00000022242		0.175663	6.20491	4.15874	0.0533879	0.999751		1751.17	0.175519	0.0868344	2.02131	0.043248	0.99986		1751.17	0.175519	0.0868344	4.1055	0.0427438	0.999848		DPP3	dipeptidyl peptidase 3 [Source:VGNC Symbol;Acc:VGNC:28187]		protein_coding	2636	29	44521307	44553203
ENSBTAG00000050088		0.580619	6.39509	4.17163	0.0534542	0.999751		2000.68	0.592612	0.293314	2.0204	0.0433417	0.99986		2000.68	0.592612	0.293314	4.01258	0.0451621	0.999848					protein_coding	1052	21	380523	381656
ENSBTAG00000055062		-0.166074	4.96704	4.15479	0.0534921	0.999751		742.78	-0.165946	0.0854813	-1.94132	0.0522197	0.99986		742.78	-0.165946	0.0854813	3.73602	0.0532511	0.999848		SMAD5	SMAD family member 5 [Source:VGNC Symbol;Acc:VGNC:34978]		protein_coding	6869	7	47561017	47623314
ENSBTAG00000000332		-0.177809	5.54296	4.15078	0.0535984	0.999751		1105.11	-0.175684	0.0842472	-2.08534	0.0370382	0.99986		1105.11	-0.175684	0.0842472	4.35875	0.0368194	0.999848		ERF	ETS2 repressor factor [Source:VGNC Symbol;Acc:VGNC:28576]		protein_coding	2706	18	51021355	51028977
ENSBTAG00000055033		0.116246	7.41818	4.14919	0.0536404	0.999751		4072.09	0.116046	0.0651624	1.78087	0.0749334	0.99986		4072.09	0.116046	0.0651624	3.16877	0.0750591	0.999848		RAN	RAN, member RAS onco family [Source:NCBI gene (formerly Entrezgene);Acc:540457]		protein_coding	1060	17	46284520	46288136
ENSBTAG00000005696		0.294211	2.45704	4.14764	0.0536817	0.999751		127.655	0.296578	0.144344	2.05467	0.0399111	0.99986		127.655	0.296578	0.144344	4.27464	0.0386852	0.999848		DBF4B	DBF4 zinc finger B [Source:VGNC Symbol;Acc:VGNC:55812]		protein_coding	3284	19	44448991	44478957
ENSBTAG00000050130		0.160873	4.81902	4.14488	0.053755	0.999751		670.435	0.159549	0.0854658	1.86682	0.0619271	0.99986		670.435	0.159549	0.0854658	3.44829	0.0633172	0.999848					protein_coding	1002	16	1635960	1640051
ENSBTAG00000019984		0.331569	4.70587	4.14136	0.053998	0.999751		618.693	0.333808	0.164526	2.0289	0.0424681	0.99986		618.693	0.333808	0.164526	4.11797	0.0424301	0.999848		GINS1	GINS complex subunit 1 [Source:VGNC Symbol;Acc:VGNC:29360]		protein_coding	3499	13	53589805	53606654
ENSBTAG00000010616		-0.148032	5.66371	4.13242	0.0540873	0.999751		1202.02	-0.146672	0.0680592	-2.15507	0.0311565	0.99986		1202.02	-0.146672	0.0680592	4.6631	0.0308176	0.999848		MBD6	methyl-CpG binding domain protein 6 [Source:VGNC Symbol;Acc:VGNC:31278]		protein_coding	3112	5	55947935	55953054
ENSBTAG00000005280		0.370956	5.91603	4.1396	0.0541492	0.999751		1432.46	0.374778	0.180393	2.07757	0.0377491	0.99986		1432.46	0.374778	0.180393	4.35079	0.0369919	0.999848		ADA	adenosine deaminase [Source:VGNC Symbol;Acc:VGNC:25600]		protein_coding	1643	13	73028616	73052210
ENSBTAG00000005094		-0.3391	0.171869	4.12558	0.0542708	0.999751		24.3351	-0.337978	0.186449	-1.81271	0.069876	0.99986		24.3351	-0.337978	0.186449	3.32384	0.0682823	0.999848		LRP2BP	LRP2 binding protein [Source:VGNC Symbol;Acc:VGNC:50108]		protein_coding	1145	27	15622186	15644508
ENSBTAG00000019077		0.0964276	6.56168	4.12462	0.0542968	0.999751		2247.88	0.0958959	0.0553093	1.73381	0.0829512	0.99986		2247.88	0.0958959	0.0553093	2.99346	0.0836014	0.999848		DAD1	defender against cell death 1 [Source:VGNC Symbol;Acc:VGNC:27870]		protein_coding	1217	10	22229577	22252106
ENSBTAG00000006165		0.15935	5.95187	4.12001	0.0544207	0.999751		1472.22	0.161494	0.0840339	1.92177	0.0546343	0.99986		1472.22	0.161494	0.0840339	3.67715	0.0551631	0.999848		PRDX4	peroxiredoxin 4 [Source:VGNC Symbol;Acc:VGNC:33302]		protein_coding	1198	X	119515820	119532069
ENSBTAG00000019163		0.219312	4.20799	4.11185	0.0546413	0.999751		436.073	0.216108	0.105769	2.04321	0.0410314	0.99986		436.073	0.216108	0.105769	4.16363	0.0413008	0.999848		CYB561D2	cytochrome b-561 domain containing 2 [Source:NCBI gene (formerly Entrezgene);Acc:523966]		protein_coding	1487	22	49994656	49997571
ENSBTAG00000011388		0.115555	6.34237	4.10915	0.0547145	0.999751		1927.28	0.115539	0.0538805	2.14436	0.0320044	0.99986		1927.28	0.115539	0.0538805	4.61302	0.0317301	0.999848		STOML2	stomatin like 2 [Source:VGNC Symbol;Acc:VGNC:35411]		protein_coding	1653	8	59358080	59361681
ENSBTAG00000001528		-0.0925505	6.86969	4.10622	0.0547941	0.999751		2778.54	-0.0921624	0.0362165	-2.54476	0.0109353	0.99986		2778.54	-0.0921624	0.0362165	6.46569	0.0109977	0.999848		CDK13	cyclin dependent kinase 13 [Source:VGNC Symbol;Acc:VGNC:27118]		protein_coding	6646	4	80952446	81075991
ENSBTAG00000016235		0.115371	4.93657	4.10505	0.0548257	0.999751		726.194	0.116014	0.0550156	2.10875	0.0349659	0.99986		726.194	0.116014	0.0550156	4.46487	0.0345988	0.999848		RNASEH1	ribonuclease H1 [Source:VGNC Symbol;Acc:VGNC:56749]		protein_coding	1339	8	111002463	111011706
ENSBTAG00000008633		0.242132	5.28738	4.10337	0.0549301	0.999751		924.853	0.243356	0.118967	2.04557	0.040799	0.99986		924.853	0.243356	0.118967	4.19634	0.0405114	0.999848		SLX1A	SLX1 homolog A, structure-specific endonuclease subunit [Source:NCBI gene (formerly Entrezgene);Acc:510858]		protein_coding	1165	25	26126027	26131638
ENSBTAG00000005661		-0.160973	6.17189	4.09836	0.0550079	0.999751		1710.99	-0.161375	0.0761867	-2.11815	0.0341627	0.99986		1710.99	-0.161375	0.0761867	4.49477	0.0339986	0.999848		SNAP23	synaptosome associated protein 23 [Source:VGNC Symbol;Acc:VGNC:35050]		protein_coding	2124	10	37826017	37866625
ENSBTAG00000048033		0.219186	2.71581	4.0942	0.0551216	0.999751		154.712	0.214865	0.108769	1.97543	0.0482193	0.99986		154.712	0.214865	0.108769	3.86198	0.049392	0.999848		SMIM15	small integral membrane protein 15 [Source:VGNC Symbol;Acc:VGNC:35017]		protein_coding	225	7	65416423	65416647
ENSBTAG00000024726		0.428101	3.73539	4.09397	0.0552784	0.999751		314.425	0.434853	0.211731	2.0538	0.0399948	0.99986		314.425	0.434853	0.211731	4.23164	0.039677	0.999848		HJURP	Holliday junction recognition protein [Source:VGNC Symbol;Acc:VGNC:29863]		protein_coding	2423	3	113516126	113528914
ENSBTAG00000007662		0.214165	8.78093	4.08218	0.055476	0.999751		10473.3	0.216564	0.111772	1.93754	0.0526795	0.99986		10473.3	0.216564	0.111772	3.76034	0.052482	0.999848		HSPA5	heat shock protein family A (Hsp70) member 5 [Source:VGNC Symbol;Acc:VGNC:59220]		protein_coding	2541	11	96115141	96119503
ENSBTAG00000003851		-0.116914	6.73948	4.08109	0.0554817	0.999751		2539.92	-0.116983	0.0564098	-2.07381	0.0380974	0.99986		2539.92	-0.116983	0.0564098	4.29509	0.0382226	0.999848		CCNL1	cyclin L1 [Source:VGNC Symbol;Acc:VGNC:26975]		protein_coding	3427	1	110447554	110461439
ENSBTAG00000019419		0.14003	5.54036	4.08038	0.0555011	0.999751		1103.8	0.139744	0.0666188	2.09766	0.0359351	0.99986		1103.8	0.139744	0.0666188	4.41339	0.0356579	0.999848		NDUFS7	NADH:ubiquinone oxidoreductase core subunit S7 [Source:VGNC Symbol;Acc:VGNC:31972]		protein_coding	1308	7	43805788	43814284
ENSBTAG00000006824		-0.115298	5.18699	4.08036	0.0555017	0.999751		865.583	-0.115557	0.0593807	-1.94603	0.0516509	0.99986		865.583	-0.115557	0.0593807	3.75594	0.0526201	0.999848		APPL1	adaptor protein, phosphotyrosine interacting with PH domain and leucine zipper 1 [Source:VGNC Symbol;Acc:VGNC:26040]		protein_coding	2298	22	43851906	43882728
ENSBTAG00000034848		0.321473	2.55969	4.07707	0.0555925	0.999751		137.602	0.320261	0.160762	1.99214	0.0463557	0.99986		137.602	0.320261	0.160762	3.97291	0.0462378	0.999848		F2RL1	F2R like trypsin receptor 1 [Source:VGNC Symbol;Acc:VGNC:28684]		protein_coding	2176	10	8022302	8031994
ENSBTAG00000052700		0.165837	4.41273	4.0722	0.0557273	0.999751		507.153	0.166831	0.0959858	1.73808	0.0821969	0.99986		507.153	0.166831	0.0959858	2.9999	0.0832697	0.999848					protein_coding	381	X	121155846	121156226
ENSBTAG00000012047		-0.136816	6.02421	4.05989	0.0560692	0.999751		1547.93	-0.138178	0.0751883	-1.83776	0.0660974	0.99986		1547.93	-0.138178	0.0751883	3.35899	0.066839	0.999848		JAK2	Janus kinase 2 [Source:VGNC Symbol;Acc:VGNC:30365]		protein_coding	4175	8	39381277	39499024
ENSBTAG00000032051		-0.542815	2.81381	4.06392	0.0561123	0.999751		165.259	-0.547342	0.268352	-2.03964	0.041386	0.99986		165.259	-0.547342	0.268352	4.11494	0.042506	0.999848					protein_coding	2555	11	44861171	44870370
ENSBTAG00000004279		-0.0767645	9.23433	4.05822	0.056116	0.999751		14349.6	-0.0770413	0.0477112	-1.61474	0.106366	0.99986		14349.6	-0.0770413	0.0477112	2.60892	0.106264	0.999848		RHOA	ras homolog family member A [Source:VGNC Symbol;Acc:VGNC:33943]		protein_coding	1551	22	50701226	50751132
ENSBTAG00000000222		-0.133354	7.45559	4.05785	0.0561261	0.999751		4177	-0.13586	0.0699564	-1.94206	0.05213	0.99986		4177	-0.13586	0.0699564	3.7411	0.0530894	0.999848		ARID4B	AT-rich interaction domain 4B [Source:VGNC Symbol;Acc:VGNC:26130]		protein_coding	5800	28	7927929	8066468
ENSBTAG00000017797		-0.156579	7.38746	4.05745	0.0561375	0.999751		3984.92	-0.155525	0.0821494	-1.8932	0.0583313	0.99986		3984.92	-0.155525	0.0821494	3.55739	0.059281	0.999848					protein_coding	6497	2	36454504	36545934
ENSBTAG00000018653		-0.134112	5.70275	4.04933	0.0563646	0.999751		1238.27	-0.134394	0.0706233	-1.90297	0.0570438	0.99986		1238.27	-0.134394	0.0706233	3.59927	0.0578049	0.999848		NABP1	nucleic acid binding protein 1 [Source:VGNC Symbol;Acc:VGNC:31859]		protein_coding	1842	2	80266321	80275110
ENSBTAG00000030939		-0.243278	3.74316	4.04303	0.0565417	0.999751		315.098	-0.244385	0.116692	-2.09428	0.0362349	0.99986		315.098	-0.244385	0.116692	4.38866	0.0361788	0.999848		ZNF575	zinc finger protein 575 [Source:HGNC Symbol;Acc:HGNC:27606]	ZNF575	protein_coding	1112	18	51736504	51738764
ENSBTAG00000024803		0.168526	6.26838	4.0329	0.0568278	0.999751		1833.78	0.170291	0.0898197	1.89593	0.0579699	0.99986		1833.78	0.170291	0.0898197	3.59192	0.058061	0.999848		ENDOD1	endonuclease domain containing 1 [Source:VGNC Symbol;Acc:VGNC:28490]		protein_coding	4555	15	15326369	15361768
ENSBTAG00000033747		0.16364	4.10572	4.0301	0.0569073	0.999751		406.728	0.162556	0.0743402	2.18666	0.0287676	0.99986		406.728	0.162556	0.0743402	4.78616	0.0286892	0.999848		SIL1	SIL1 nucleotide exchange factor [Source:VGNC Symbol;Acc:VGNC:34622]		protein_coding	2015	7	50264021	50520479
ENSBTAG00000004051		-0.16187	5.95672	4.02628	0.0570155	0.999751		1474.79	-0.165732	0.0799338	-2.07337	0.0381376	0.99986		1474.79	-0.165732	0.0799338	4.2823	0.0385112	0.999848		SBDS	SBDS ribosome maturation factor [Source:VGNC Symbol;Acc:VGNC:34304]		protein_coding	2455	25	28371598	28377073
ENSBTAG00000054964		-0.185961	2.03377	4.02025	0.0571872	0.999751		95.3006	-0.204595	0.093737	-2.18265	0.0290616	0.99986		95.3006	-0.204595	0.093737	4.7523	0.0292592	0.999848					protein_coding	441	25	2755528	2755968
ENSBTAG00000035174		0.178864	4.55855	4.01468	0.0573463	0.999751		559.267	0.17912	0.0973406	1.84014	0.0657482	0.99986		559.267	0.17912	0.0973406	3.39946	0.0652177	0.999848		THOC3	THO complex 3 [Source:VGNC Symbol;Acc:VGNC:58351]		protein_coding	1691	10	5185866	5197272
ENSBTAG00000020676		-0.732794	1.19142	4.01904	0.0573777	0.999751		50.9076	-0.763642	0.365831	-2.08742	0.0368505	0.99986		50.9076	-0.763642	0.365831	4.2625	0.0389626	0.999848		MMP9	matrix metallopeptidase 9 [Source:VGNC Symbol;Acc:VGNC:31531]		protein_coding	2356	13	74746976	74754303
ENSBTAG00000014405		0.283886	3.33386	4.01203	0.0574224	0.999751		239.414	0.282387	0.150345	1.87826	0.0603453	0.99986		239.414	0.282387	0.150345	3.40243	0.0651006	0.999848		OSBPL6	oxysterol binding protein like 6 [Source:VGNC Symbol;Acc:VGNC:32464]		protein_coding	3625	2	18481775	18696841
ENSBTAG00000013531		0.276831	3.73656	4.00894	0.0575109	0.999751		315.414	0.278515	0.1414	1.9697	0.0488731	0.99986		315.414	0.278515	0.1414	3.83423	0.050216	0.999848		CENPS	apoptosis-inducing, TAF9-like domain 1 [Source:NCBI gene (formerly Entrezgene);Acc:613732]		protein_coding	742	16	43134178	43148824
ENSBTAG00000018846		-0.168808	5.57096	4.00398	0.0576536	0.999751		1127.65	-0.170247	0.0812543	-2.09524	0.0361498	0.99986		1127.65	-0.170247	0.0812543	4.3876	0.0362012	0.999848		CLN5	CLN5 intracellular trafficking protein [Source:VGNC Symbol;Acc:VGNC:107252]		protein_coding	1077	12	52105328	52113148
ENSBTAG00000008216		0.532015	6.74131	4.01715	0.0576894	0.999751		2541.99	0.538194	0.277036	1.94269	0.0520538	0.99986		2541.99	0.538194	0.277036	3.79931	0.0512736	0.999848		RRM2	ribonucleotide reductase regulatory subunit M2 [Source:VGNC Symbol;Acc:VGNC:34165]		protein_coding	3087	11	87488674	87495961
ENSBTAG00000012020		-0.18327	5.89862	3.99577	0.0578903	0.999751		1415.57	-0.18182	0.0884578	-2.05545	0.0398358	0.99986		1415.57	-0.18182	0.0884578	4.21297	0.0401161	0.999848		TRAF5	TNF receptor associated factor 5 [Source:VGNC Symbol;Acc:VGNC:36277]		protein_coding	3107	16	71996522	72041299
ENSBTAG00000023846		-0.152059	3.21618	3.99485	0.0579169	0.999751		219.823	-0.152837	0.0776771	-1.96759	0.049115	0.99986		219.823	-0.152837	0.0776771	3.84138	0.0500024	0.999848					protein_coding	2446	26	42705547	42724823
ENSBTAG00000015186		0.229357	3.33613	3.99227	0.0579918	0.999751		236.773	0.230215	0.108413	2.1235	0.0337116	0.99986		236.773	0.230215	0.108413	4.53082	0.0332896	0.999848		ILVBL	ilvB acetolactate synthase like [Source:VGNC Symbol;Acc:VGNC:30179]		protein_coding	2479	7	7999294	8010976
ENSBTAG00000052374		0.0987069	5.25198	3.98876	0.0580934	0.999751		904.902	0.0982115	0.0483961	2.02933	0.0424251	0.99986		904.902	0.0982115	0.0483961	4.1127	0.0425623	0.999848		FBXL14	F-box and leucine rich repeat protein 14 [Source:HGNC Symbol;Acc:HGNC:28624]	FBXL14	protein_coding	1680	5	108103411	108113877
ENSBTAG00000013842		-0.191457	4.57885	3.98708	0.0581425	0.999751		566.019	-0.192938	0.0929562	-2.07558	0.0379325	0.99986		566.019	-0.192938	0.0929562	4.28546	0.0384397	0.999848		ACTR6	actin related protein 6 [Source:VGNC Symbol;Acc:VGNC:25588]		protein_coding	1536	5	64170245	64189511
ENSBTAG00000021776		0.130096	6.62545	3.98679	0.0581509	0.999751		2345.6	0.130108	0.0649401	2.0035	0.0451236	0.99986		2345.6	0.130108	0.0649401	4.03372	0.0445996	0.999848		NDUFV1	NADH:ubiquinone oxidoreductase core subunit V1 [Source:VGNC Symbol;Acc:VGNC:31974]		protein_coding	2590	29	45455657	45468982
ENSBTAG00000002719		0.523969	4.85525	3.99489	0.0581744	0.999751		685.024	0.531881	0.254765	2.08773	0.0368225	0.99986		685.024	0.531881	0.254765	4.41075	0.0357131	0.999848		ORC1	origin recognition complex subunit 1 [Source:VGNC Symbol;Acc:VGNC:32446]		protein_coding	2790	3	93962136	93993700
ENSBTAG00000007954		0.0944113	6.26565	3.98408	0.0582298	0.999751		1828.31	0.0935424	0.0489311	1.91172	0.0559128	0.99986		1828.31	0.0935424	0.0489311	3.65273	0.0559775	0.999848		CDIPT	CDP-diacylglycerol--inositol 3-phosphatidyltransferase [Source:VGNC Symbol;Acc:VGNC:27114]		protein_coding	1538	25	26388343	26391768
ENSBTAG00000020729		0.232374	4.85179	3.98415	0.0582325	0.999751		684.92	0.237662	0.119229	1.99332	0.0462262	0.99986		684.92	0.237662	0.119229	3.97558	0.0461645	0.999848		DHRS7	dehydrogenase/reductase 7 [Source:VGNC Symbol;Acc:VGNC:28043]		protein_coding	1233	10	72362347	72385747
ENSBTAG00000005362		-0.165956	3.45578	3.98319	0.0582555	0.999751		259.236	-0.158708	0.0797268	-1.99065	0.0465196	0.99986		259.236	-0.158708	0.0797268	3.9468	0.0469606	0.999848		RAB23	RAB23, member RAS onco family [Source:VGNC Symbol;Acc:VGNC:33630]		protein_coding	1779	23	3019707	3038485
ENSBTAG00000001920		0.345789	2.96479	3.98132	0.0583099	0.999751		183.87	0.34765	0.176486	1.96984	0.0488564	0.99986		183.87	0.34765	0.176486	3.83307	0.0502507	0.999848		POLQ	DNA polymerase theta [Source:VGNC Symbol;Acc:VGNC:33130]		protein_coding	8139	1	65944699	66053204
ENSBTAG00000009462		0.138334	7.61115	3.97772	0.058415	0.999751		4648.68	0.137065	0.0710574	1.92894	0.0537388	0.99986		4648.68	0.137065	0.0710574	3.7293	0.0534657	0.999848		MDH2	malate dehydrogenase 2 [Source:VGNC Symbol;Acc:VGNC:106817]		protein_coding	1294	25	34254236	34266939
ENSBTAG00000052508		0.0856146	6.22362	3.97173	0.0585904	0.999751		1777.27	0.0854197	0.049057	1.74123	0.0816425	0.99986		1777.27	0.0854197	0.049057	3.02457	0.0820123	0.999848		SEM1	SEM1 26S proteasome subunit [Source:NCBI gene (formerly Entrezgene);Acc:767981]		protein_coding	464	4	14054960	14079935
ENSBTAG00000045715		-0.246579	1.29536	3.97157	0.0585952	0.999751		56.594	-0.23477	0.12784	-1.83644	0.0662932	0.99986		56.594	-0.23477	0.12784	3.37239	0.0662975	0.999848					pseudogene	1836	X	8507087	8511323
ENSBTAG00000030246		-0.552856	1.38509	3.97057	0.0586652	0.999751		60.435	-0.541078	0.279835	-1.93356	0.0531672	0.99986		60.435	-0.541078	0.279835	3.65901	0.0557668	0.999848		ENTPD8	ectonucleoside triphosphate diphosphohydrolase 8 [Source:VGNC Symbol;Acc:VGNC:28513]		protein_coding	2141	11	106414236	106418732
ENSBTAG00000014609		-0.105319	6.82433	3.96352	0.0588316	0.999751		2695.12	-0.105451	0.0544715	-1.9359	0.0528802	0.99986		2695.12	-0.105451	0.0544715	3.72597	0.0535726	0.999848		PPP1R12A	protein phosphatase 1 regulatory subunit 12A [Source:VGNC Symbol;Acc:VGNC:33223]		protein_coding	3994	5	9311402	9477553
ENSBTAG00000014826		-0.112959	7.04002	3.96182	0.0588817	0.999751		3130.17	-0.112428	0.0586729	-1.91619	0.0553414	0.99986		3130.17	-0.112428	0.0586729	3.65862	0.0557799	0.999848		ZC3H7A	zinc finger CCCH-type containing 7A [Source:VGNC Symbol;Acc:VGNC:37108]		protein_coding	3663	25	10434094	10460647
ENSBTAG00000021651		0.112294	6.65353	3.95789	0.0589979	0.999751		2396.51	0.111794	0.0665988	1.67861	0.0932276	0.99986		2396.51	0.111794	0.0665988	2.81004	0.0936758	0.999848		UQCRC2	ubiquinol-cytochrome c reductase core protein 2 [Source:VGNC Symbol;Acc:VGNC:36696]		protein_coding	1633	25	19647361	19673589
ENSBTAG00000009744		-0.122054	5.86411	3.95527	0.0590753	0.999751		1381.11	-0.121391	0.0519369	-2.33729	0.0194243	0.99986		1381.11	-0.121391	0.0519369	5.48232	0.0192097	0.999848		FAM193A	family with sequence similarity 193 member A [Source:VGNC Symbol;Acc:VGNC:28773]		protein_coding	4993	6	116021091	116168611
ENSBTAG00000039664		1.35546	1.68781	3.95512	0.0593396	0.999751		74.4335	1.43161	0.715803	2.00001	0.0454997	0.99986		74.4335	1.43161	0.715803	3.4549	0.0630645	0.999848					protein_coding	576	22	49105357	49105932
ENSBTAG00000017026		0.441036	2.21142	3.94649	0.0593455	0.999751		107.479	0.442297	0.226448	1.9532	0.0507962	0.99986		107.479	0.442297	0.226448	3.85942	0.0494675	0.999848		DEPDC1B	DEP domain containing 1B [Source:VGNC Symbol;Acc:VGNC:28005]		protein_coding	1404	20	18560198	18649542
ENSBTAG00000011200		-0.186691	6.97938	3.94557	0.059373	0.999751		3002.98	-0.18962	0.0983187	-1.92862	0.0537779	0.99986		3002.98	-0.18962	0.0983187	3.66627	0.0555243	0.999848		ZNF644	zinc finger protein 644 [Source:VGNC Symbol;Acc:VGNC:37320]		protein_coding	5813	3	52252198	52348486
ENSBTAG00000004193		-0.0937263	6.98088	3.94262	0.0594511	0.999751		3004.39	-0.0940036	0.048464	-1.93966	0.0524214	0.99986		3004.39	-0.0940036	0.048464	3.74384	0.0530026	0.999848		VEZF1	vascular endothelial zinc finger 1 [Source:VGNC Symbol;Acc:VGNC:36788]		protein_coding	3527	19	8775705	8787368
ENSBTAG00000024822		-0.182121	7.68022	3.93644	0.0596356	0.999751		4867.5	-0.180022	0.0845602	-2.12892	0.0332605	0.99986		4867.5	-0.180022	0.0845602	4.52677	0.0333686	0.999848		SETX	senataxin [Source:VGNC Symbol;Acc:VGNC:34501]		protein_coding	8586	11	102338051	102426270
ENSBTAG00000014099		-0.0961626	6.3907	3.93417	0.0597036	0.999751		1995.67	-0.0968282	0.0523777	-1.84865	0.0645081	0.99986		1995.67	-0.0968282	0.0523777	3.40025	0.0651865	0.999848		YTHDC2	YTH domain containing 2 [Source:VGNC Symbol;Acc:VGNC:37040]		protein_coding	5013	10	2413343	2486039
ENSBTAG00000015277		-0.10333	7.35884	3.93308	0.0597363	0.999751		3905.43	-0.102128	0.0545263	-1.873	0.0610688	0.99986		3905.43	-0.102128	0.0545263	3.49667	0.0614922	0.999848		PCF11	PCF11 cleavage and polyadenylation factor subunit [Source:VGNC Symbol;Acc:VGNC:32625]		protein_coding	5058	29	12481299	12505037
ENSBTAG00000049878		0.549296	4.05149	3.94011	0.0597863	0.999751		392.541	0.555179	0.270581	2.0518	0.0401889	0.99986		392.541	0.555179	0.270581	4.24791	0.0392987	0.999848					protein_coding	393	17	73161266	73163028
ENSBTAG00000007783		0.414441	5.60819	3.93906	0.0598176	0.999751		1156.43	0.419033	0.205617	2.03793	0.0415568	0.99986		1156.43	0.419033	0.205617	4.20405	0.0403276	0.999848		MYBL2	MYB proto-onco like 2 [Source:VGNC Symbol;Acc:VGNC:31779]		protein_coding	2721	13	72231694	72258247
ENSBTAG00000021289		-0.110979	6.46794	3.92699	0.0599189	0.999751		2102.77	-0.111772	0.0516081	-2.16579	0.0303269	0.99986		2102.77	-0.111772	0.0516081	4.68849	0.0303652	0.999848		POGZ	pogo transposable element derived with ZNF domain [Source:VGNC Symbol;Acc:VGNC:33109]		protein_coding	5947	3	19322591	19369632
ENSBTAG00000051542		0.370286	1.94366	3.92578	0.0599553	0.999751		88.3175	0.370234	0.190959	1.93881	0.052524	0.99986		88.3175	0.370234	0.190959	3.76856	0.0522245	0.999848					protein_coding	2075	3	85836232	85911897
ENSBTAG00000003695		-0.0835489	5.79711	3.92473	0.0599872	0.999751		1320.4	-0.0812946	0.0359501	-2.26132	0.0237395	0.99986		1320.4	-0.0812946	0.0359501	5.123	0.0236107	0.999848		WDR45B	WD repeat domain 45B [Source:VGNC Symbol;Acc:VGNC:36901]		protein_coding	2245	19	49991652	50015614
ENSBTAG00000014727		0.215397	4.33901	3.92346	0.0600253	0.999751		480.115	0.217702	0.114842	1.89567	0.058004	0.99986		480.115	0.217702	0.114842	3.60219	0.0577037	0.999848		RFC4	replication factor C subunit 4 [Source:VGNC Symbol;Acc:VGNC:33888]		protein_coding	1396	1	80452885	80467441
ENSBTAG00000000023		-0.130002	5.44141	3.92096	0.0601008	0.999751		1033.44	-0.131316	0.0710385	-1.84852	0.0645275	0.99986		1033.44	-0.131316	0.0710385	3.38123	0.065943	0.999848		RNF2	ring finger protein 2 [Source:VGNC Symbol;Acc:VGNC:34046]		protein_coding	2042	16	66079548	66123232
ENSBTAG00000018739		-0.12735	4.13825	3.91851	0.0601747	0.999751		416.859	-0.123795	0.0578038	-2.14164	0.0322226	0.99986		416.859	-0.123795	0.0578038	4.57683	0.0324072	0.999848		RPAP2	RNA polymerase II associated protein 2 [Source:VGNC Symbol;Acc:VGNC:34099]		protein_coding	3161	3	50994444	51122558
ENSBTAG00000009985		-0.101834	7.16023	3.91848	0.0601755	0.999751		3398.31	-0.102419	0.0432539	-2.36785	0.0178917	0.99986		3398.31	-0.102419	0.0432539	5.59475	0.0180144	0.999848		SIN3A	SIN3 transcription regulator family member A [Source:VGNC Symbol;Acc:VGNC:34624]		protein_coding	5136	21	33383914	33450894
ENSBTAG00000037775		0.182713	5.59685	3.91737	0.0602092	0.999751		1148.37	0.182923	0.0934007	1.95847	0.0501746	0.99986		1148.37	0.182923	0.0934007	3.84717	0.0498299	0.999848					protein_coding	1912	5	30540409	30548298
ENSBTAG00000016126		0.111679	6.17408	3.91461	0.0602926	0.999751		1713.93	0.111966	0.0508275	2.20286	0.0276043	0.99986		1713.93	0.111966	0.0508275	4.88018	0.0271668	0.999848		NUP85	nucleoporin 85 [Source:VGNC Symbol;Acc:VGNC:32364]		protein_coding	2111	19	56241099	56269017
ENSBTAG00000003330		0.105409	6.7049	3.90988	0.0604363	0.999751		2478.97	0.10492	0.0540041	1.94281	0.0520395	0.99986		2478.97	0.10492	0.0540041	3.77994	0.0518706	0.999848		ATL3	atlastin GTPase 3 [Source:VGNC Symbol;Acc:VGNC:26267]		protein_coding	1979	29	42003025	42044529
ENSBTAG00000047824		0.319506	0.583916	3.90454	0.0605987	0.999751		33.2038	0.326419	0.156144	2.0905	0.0365726	0.99986		33.2038	0.326419	0.156144	4.3956	0.0360317	0.999848					pseudogene	768	16	30385884	30386686
ENSBTAG00000006099		-0.077485	6.51744	3.90155	0.0606897	0.999751		2176.31	-0.075231	0.0282238	-2.66551	0.00768712	0.99986		2176.31	-0.075231	0.0282238	7.11355	0.00765033	0.999848		PIP5K1A	phosphatidylinositol-4-phosphate 5-kinase type 1 alpha [Source:VGNC Symbol;Acc:VGNC:55656]		protein_coding	3721	3	19572074	19611272
ENSBTAG00000052511		0.541147	3.63695	3.90892	0.0607136	0.999751		297.732	0.557636	0.273678	2.03756	0.0415936	0.99986		297.732	0.557636	0.273678	4.16383	0.0412959	0.999848					protein_coding	4308	5	102565488	102615132
ENSBTAG00000053303		0.146735	4.61679	3.89861	0.0607796	0.999751		580.844	0.147955	0.0691343	2.14011	0.0323459	0.99986		580.844	0.147955	0.0691343	4.58447	0.032263	0.999848		C5H12orf4	chromosome 5 C12orf4 homolog [Source:VGNC Symbol;Acc:VGNC:106665]		protein_coding	1918	5	105596335	105636049
ENSBTAG00000022890		-0.117201	6.45777	3.8947	0.0608994	0.999751		2090.96	-0.116753	0.0645733	-1.80806	0.070597	0.99986		2090.96	-0.116753	0.0645733	3.24614	0.0715917	0.999848		MBP	myelin basic protein [Source:VGNC Symbol;Acc:VGNC:54450]		protein_coding	2626	24	2224463	2328579
ENSBTAG00000019911		0.104054	5.3065	3.89323	0.0609443	0.999751		939.282	0.102733	0.0509539	2.01619	0.04378	0.99986		939.282	0.102733	0.0509539	4.06239	0.0438484	0.999848		COA3	cytochrome c oxidase assembly factor 3 [Source:VGNC Symbol;Acc:VGNC:27543]		protein_coding	774	19	42827055	42828164
ENSBTAG00000003025		0.117627	4.10886	3.88753	0.0611195	0.999751		408.018	0.112956	0.0544315	2.0752	0.0379675	0.99986		408.018	0.112956	0.0544315	4.31024	0.0378837	0.999848		NME6	NME/NM23 nucleoside diphosphate kinase 6 [Source:VGNC Symbol;Acc:VGNC:32128]		protein_coding	1086	22	51557935	51564695
ENSBTAG00000033441		0.346488	4.30085	3.89214	0.061132	0.999751		468.301	0.347788	0.180234	1.92965	0.0536498	0.99986		468.301	0.347788	0.180234	3.67703	0.0551671	0.999848		SHCBP1	SHC binding and spindle associated 1 [Source:VGNC Symbol;Acc:VGNC:34592]		protein_coding	2468	18	14881869	14919139
ENSBTAG00000002935		-0.0745533	6.82041	3.88262	0.0612706	0.999751		2686.52	-0.0733333	0.0309483	-2.36954	0.0178102	0.99986		2686.52	-0.0733333	0.0309483	5.60149	0.0179452	0.999848		TMEM248	transmembrane protein 248 [Source:VGNC Symbol;Acc:VGNC:36057]		protein_coding	3231	25	28293459	28319832
ENSBTAG00000004937		0.221215	8.19274	3.8838	0.0613327	0.999751		6951.73	0.221748	0.111879	1.98203	0.0474761	0.99986		6951.73	0.221748	0.111879	3.9429	0.0470695	0.999848		SEC61A1	SEC61 translocon subunit alpha 1 [Source:VGNC Symbol;Acc:VGNC:49153]		protein_coding	3240	22	59545658	59559392
ENSBTAG00000010276		0.393279	3.78132	3.88494	0.0613533	0.999751		324.515	0.398327	0.200443	1.98723	0.0468972	0.99986		324.515	0.398327	0.200443	3.98993	0.0457731	0.999848		RECQL4	RecQ like helicase 4 [Source:VGNC Symbol;Acc:VGNC:33849]		pseudogene	3893	14	428460	434942
ENSBTAG00000053107		0.0828967	7.14764	3.87699	0.0614446	0.999751		3374.06	0.0829627	0.0483004	1.71764	0.0858623	0.99986		3374.06	0.0829627	0.0483004	2.95009	0.0858728	0.999848		COX5B	cytochrome c oxidase subunit Vb [Source:NCBI gene (formerly Entrezgene);Acc:287012]		protein_coding	1718	11	2946406	2949703
ENSBTAG00000020671		0.118296	4.13258	3.87349	0.0615531	0.999751		414.616	0.116431	0.0527636	2.20665	0.0273383	0.99986		414.616	0.116431	0.0527636	4.871	0.0273117	0.999848		TRIM62	tripartite motif containing 62 [Source:VGNC Symbol;Acc:VGNC:36345]		protein_coding	2814	2	120514777	120551870
ENSBTAG00000021948		-0.145729	5.75671	3.86454	0.0618314	0.999751		1283.56	-0.146546	0.0707768	-2.07053	0.0384027	0.99986		1283.56	-0.146546	0.0707768	4.26371	0.0389349	0.999848		ZMYM6	zinc finger MYM-type containing 6 [Source:VGNC Symbol;Acc:VGNC:59192]		protein_coding	5396	3	110648270	110694255
ENSBTAG00000001631		0.253314	5.81298	3.86767	0.0618698	0.999751		1334.82	0.258971	0.130517	1.9842	0.047234	0.99986		1334.82	0.258971	0.130517	3.96416	0.0464786	0.999848		KIFC1	kinesin family member C1 [Source:VGNC Symbol;Acc:VGNC:30611]		protein_coding	2397	23	7570491	7585450
ENSBTAG00000004855		0.100607	7.4871	3.85461	0.0621418	0.999751		4270.63	0.100829	0.0581584	1.7337	0.0829709	0.99986		4270.63	0.100829	0.0581584	2.99338	0.0836054	0.999848		PRDX6	peroxiredoxin 6 [Source:VGNC Symbol;Acc:VGNC:33304]		protein_coding	1697	16	54932618	54942555
ENSBTAG00000017061		-0.128145	5.66416	3.85164	0.062235	0.999751		1204.22	-0.127353	0.0613974	-2.07423	0.0380575	0.99986		1204.22	-0.127353	0.0613974	4.29499	0.0382247	0.999848		SMARCAD1	SWI/SNF-related, matrix-associated actin-dependent regulator of chromatin, subfamily a, containing DEAD/H box 1 [Source:VGNC Symbol;Acc:VGNC:34989]		protein_coding	4968	6	30308257	30398980
ENSBTAG00000014666		0.623406	1.32091	3.85289	0.0623109	0.999751		58.1062	0.667529	0.322276	2.07129	0.0383313	0.99986		58.1062	0.667529	0.322276	4.31956	0.0376766	0.999848		GP9	glycoprotein IX platelet [Source:VGNC Symbol;Acc:VGNC:29507]		protein_coding	543	22	59021081	59021623
ENSBTAG00000012907		-0.197504	3.22666	3.84654	0.0623954	0.999751		221.258	-0.194392	0.0960187	-2.02453	0.042916	0.99986		221.258	-0.194392	0.0960187	4.06824	0.0436967	0.999848		ODF2L	outer dense fiber of sperm tails 2 like [Source:VGNC Symbol;Acc:VGNC:32402]		protein_coding	1884	3	57674210	57713603
ENSBTAG00000017825		0.120754	6.08446	3.84064	0.0625817	0.999751		1610.48	0.120894	0.0574469	2.10445	0.0353388	0.99986		1610.48	0.120894	0.0574469	4.44528	0.0349979	0.999848		SEC13	SEC13 homolog, nuclear pore and COPII coat complex component [Source:VGNC Symbol;Acc:VGNC:34403]		protein_coding	1325	22	54326140	54361315
ENSBTAG00000051457		-0.236325	3.29669	3.84009	0.0625989	0.999751		230.804	-0.235778	0.118298	-1.99308	0.0462524	0.99986		230.804	-0.235778	0.118298	3.98802	0.045825	0.999848					protein_coding	2200	6	66874604	66989648
ENSBTAG00000006328		-0.103899	6.76182	3.83594	0.0627302	0.999751		2576.94	-0.104495	0.045081	-2.31793	0.0204533	0.99986		2576.94	-0.104495	0.045081	5.37926	0.0203775	0.999848		RBM6	RNA binding motif protein 6 [Source:VGNC Symbol;Acc:VGNC:33807]		protein_coding	4287	22	50246619	50336220
ENSBTAG00000019133		-0.145035	5.87195	3.83476	0.0627678	0.999751		1391	-0.145092	0.0748353	-1.93882	0.0525227	0.99986		1391	-0.145092	0.0748353	3.75335	0.0527017	0.999848		ZNF326	zinc finger protein 326 [Source:VGNC Symbol;Acc:VGNC:37248]		protein_coding	2986	3	53224391	53259805
ENSBTAG00000002944		0.116933	7.11717	3.83433	0.0627814	0.999751		3307.74	0.117361	0.0730477	1.60664	0.108134	0.99986		3307.74	0.117361	0.0730477	2.58437	0.107923	0.999848		ATP5MC3	ATP synthase membrane subunit c locus 3 [Source:VGNC Symbol;Acc:VGNC:103016]		protein_coding	1049	2	21688062	21691528
ENSBTAG00000018401		-0.218195	2.58134	3.83423	0.0627847	0.999751		140.325	-0.219545	0.108069	-2.03153	0.0422012	0.99986		140.325	-0.219545	0.108069	4.11045	0.0426189	0.999848		APLF	aprataxin and PNKP like factor [Source:VGNC Symbol;Acc:VGNC:59203]		protein_coding	2805	11	66865277	66958571
ENSBTAG00000007595		-0.150634	6.5565	3.83188	0.0628591	0.999751		2239.41	-0.15437	0.0804352	-1.91919	0.0549608	0.99986		2239.41	-0.15437	0.0804352	3.63311	0.0566409	0.999848		BROX	BRO1 domain and CAAX motif containing [Source:VGNC Symbol;Acc:VGNC:26571]		protein_coding	3556	16	26208022	26226551
ENSBTAG00000038195		-0.176752	4.5383	3.82245	0.0631594	0.999751		549.992	-0.175155	0.0886451	-1.97591	0.0481649	0.99986		549.992	-0.175155	0.0886451	3.89737	0.0483618	0.999848		CD302	CD302 molecule [Source:VGNC Symbol;Acc:VGNC:55333]		protein_coding	4137	2	36552660	36579199
ENSBTAG00000020998		0.0989223	6.3656	3.8213	0.0631961	0.999751		1959.68	0.0986975	0.0516376	1.91135	0.0559596	0.99986		1959.68	0.0986975	0.0516376	3.66041	0.0557199	0.999848		RUVBL1	RuvB like AAA ATPase 1 [Source:VGNC Symbol;Acc:VGNC:34223]		protein_coding	1608	22	59509018	59540337
ENSBTAG00000002331		0.372885	4.29779	3.82027	0.063423	0.999751		466.226	0.374388	0.192805	1.94179	0.052162	0.99986		466.226	0.374388	0.192805	3.76331	0.0523888	0.999848		DLGAP5	DLG associated protein 5 [Source:VGNC Symbol;Acc:VGNC:28091]		protein_coding	3023	10	67631639	67677160
ENSBTAG00000017771		-0.250923	3.23268	3.81114	0.0635219	0.999751		220.904	-0.25146	0.127251	-1.97609	0.0481442	0.99986		220.904	-0.25146	0.127251	3.9151	0.047854	0.999848		EPN2	epsin 2 [Source:VGNC Symbol;Acc:VGNC:28547]		protein_coding	3154	19	34117303	34168722
ENSBTAG00000006033		0.0921374	6.00731	3.8069	0.0636583	0.999751		1531.94	0.0917483	0.0610314	1.5033	0.132762	0.99986		1531.94	0.0917483	0.0610314	2.24722	0.133855	0.999848		NDUFA1	NADH:ubiquinone oxidoreductase subunit A1 [Source:VGNC Symbol;Acc:VGNC:31944]		protein_coding	387	X	4220533	4223698
ENSBTAG00000003642		0.115991	7.85551	3.80511	0.0637162	0.999751		5518.32	0.117089	0.0715544	1.63637	0.101762	0.99986		5518.32	0.117089	0.0715544	2.68669	0.10119	0.999848		PRDX1	peroxiredoxin 1 [Source:VGNC Symbol;Acc:VGNC:33299]		protein_coding	1662	3	100550576	100565166
ENSBTAG00000008294		-0.452443	2.90244	3.80468	0.0638332	0.999751		175.886	-0.452595	0.23217	-1.94941	0.0512465	0.99986		175.886	-0.452595	0.23217	3.77508	0.0520214	0.999848		KCNJ2	potassium inwardly rectifying channel subfamily J member 2 [Source:VGNC Symbol;Acc:VGNC:30460]		protein_coding	5035	19	60608545	60618841
ENSBTAG00000012784		0.304269	4.86892	3.79928	0.0640607	0.999751		694.829	0.31108	0.160896	1.93342	0.0531847	0.99986		694.829	0.31108	0.160896	3.69085	0.0547117	0.999848		RACGAP1	Rac GTPase activating protein 1 [Source:VGNC Symbol;Acc:VGNC:33675]		protein_coding	5449	5	29851713	29890966
ENSBTAG00000021421		0.121726	8.2615	3.78921	0.0642315	0.999751		7313.82	0.123428	0.0749376	1.64708	0.0995418	0.99986		7313.82	0.123428	0.0749376	2.7055	0.100003	0.999848		SSR4	signal sequence receptor subunit 4 [Source:VGNC Symbol;Acc:VGNC:35322]		protein_coding	596	X	37011768	37015522
ENSBTAG00000019695		-0.0968739	5.98637	3.78393	0.0644037	0.999751		1507.93	-0.0969752	0.0536739	-1.80675	0.0708017	0.99986		1507.93	-0.0969752	0.0536739	3.24203	0.0717714	0.999848		RLF	RLF zinc finger [Source:VGNC Symbol;Acc:VGNC:33990]		protein_coding	6206	3	105894662	105974325
ENSBTAG00000014239		0.429154	4.54345	3.79113	0.0644342	0.999751		552.978	0.43364	0.219229	1.97802	0.0479265	0.99986		552.978	0.43364	0.219229	3.92989	0.047435	0.999848		CCNB1	cyclin B1 [Source:VGNC Symbol;Acc:VGNC:26958]		protein_coding	1518	20	10507979	10517702
ENSBTAG00000053399		-0.30234	3.44375	3.7791	0.0645615	0.999751		255.694	-0.305012	0.154574	-1.97325	0.0484675	0.99986		255.694	-0.305012	0.154574	3.85307	0.0496551	0.999848					lncRNA	1227	23	27507452	27514505
ENSBTAG00000053161		0.194745	2.80733	3.77856	0.0645792	0.999751		165.05	0.190326	0.102857	1.8504	0.064256	0.99986		165.05	0.190326	0.102857	3.40912	0.0648372	0.999848					protein_coding	1208	25	36896795	36905788
ENSBTAG00000051752		-0.149934	4.52341	3.77619	0.0646569	0.999751		544.755	-0.152073	0.0745301	-2.04043	0.0413077	0.99986		544.755	-0.152073	0.0745301	4.14944	0.0416484	0.999848					protein_coding	336	1	153472750	153543136
ENSBTAG00000000033		-0.313582	3.94055	3.77028	0.0649135	0.999751		362.646	-0.320834	0.161125	-1.99121	0.046458	0.99986		362.646	-0.320834	0.161125	3.96206	0.0465368	0.999848		PHOSPHO1	phosphoethanolamine/phosphocholine phosphatase 1 [Source:VGNC Symbol;Acc:VGNC:32842]		protein_coding	2057	19	37344874	37351524
ENSBTAG00000003971		0.320636	4.29439	3.76823	0.0650461	0.999751		463.701	0.327248	0.165324	1.97943	0.0477678	0.99986		463.701	0.327248	0.165324	3.95788	0.0466524	0.999848		E2F1	E2F transcription factor 1 [Source:VGNC Symbol;Acc:VGNC:28286]		protein_coding	2207	13	63129139	63138330
ENSBTAG00000014648		0.118808	7.79586	3.76028	0.0651813	0.999751		5284.84	0.117918	0.0629919	1.87196	0.0612119	0.99986		5284.84	0.117918	0.0629919	3.51214	0.0609206	0.999848		RPN2	ribophorin II [Source:VGNC Symbol;Acc:VGNC:34120]		protein_coding	2531	13	66126440	66197742
ENSBTAG00000008735		-0.343163	4.23282	3.76326	0.0652388	0.999751		443.994	-0.336527	0.174388	-1.92976	0.0536367	0.99986		443.994	-0.336527	0.174388	3.71558	0.0539069	0.999848		VASH1	vasohibin 1 [Source:VGNC Symbol;Acc:VGNC:36767]		protein_coding	5356	10	88017741	88039634
ENSBTAG00000020907		0.315997	2.66747	3.75743	0.0652757	0.999751		148.644	0.320008	0.165646	1.93188	0.053374	0.99986		148.644	0.320008	0.165646	3.74863	0.0528508	0.999848		PSMC3IP	PSMC3 interacting protein [Source:VGNC Symbol;Acc:VGNC:33457]		protein_coding	1291	19	42650230	42654921
ENSBTAG00000018206		0.665729	0.824051	3.75738	0.0653774	0.999751		40.5968	0.675716	0.345968	1.95312	0.0508053	0.99986		40.5968	0.675716	0.345968	3.5859	0.0582719	0.999848		NIPAL2	NIPA like domain containing 2 [Source:VGNC Symbol;Acc:VGNC:32082]		protein_coding	1152	14	65960510	66051049
ENSBTAG00000020595		-0.0968855	7.71913	3.75248	0.0654401	0.999751		5007.95	-0.0967642	0.0431571	-2.24214	0.0249524	0.99986		5007.95	-0.0967642	0.0431571	5.02688	0.0249568	0.999848		KCTD20	potassium channel tetramerization domain containing 20 [Source:VGNC Symbol;Acc:VGNC:30510]		protein_coding	4618	23	10377039	10413105
ENSBTAG00000044178		-0.110727	4.9521	3.73748	0.0659413	0.999751		734.15	-0.106772	0.0532416	-2.00542	0.0449183	0.99986		734.15	-0.106772	0.0532416	4.01713	0.0450402	0.999848		ZMPSTE24	zinc metallopeptidase STE24 [Source:VGNC Symbol;Acc:VGNC:37197]		protein_coding	2239	3	105824376	105867157
ENSBTAG00000009072		-0.125576	5.05491	3.73732	0.0659464	0.999751		788.554	-0.12725	0.0605493	-2.1016	0.0355887	0.99986		788.554	-0.12725	0.0605493	4.39562	0.0360314	0.999848		ZNF572	zinc finger protein 572 [Source:VGNC Symbol;Acc:VGNC:55758]		protein_coding	4375	14	15178243	15192599
ENSBTAG00000005191		0.157704	8.1874	3.73725	0.0659488	0.999751		6934.03	0.158416	0.084344	1.87821	0.0603521	0.99986		6934.03	0.158416	0.084344	3.53598	0.0600509	0.999848					protein_coding	2287	22	59282274	59296089
ENSBTAG00000007203		0.156976	7.33693	3.73503	0.0660233	0.999751		3842.55	0.158899	0.0817145	1.94457	0.0518273	0.99986		3842.55	0.158899	0.0817145	3.78489	0.0517174	0.999848		STT3A	STT3 oligosaccharyltransferase complex catalytic subunit A [Source:VGNC Symbol;Acc:VGNC:35427]		protein_coding	2604	29	29005937	29027281
ENSBTAG00000005217		0.2506	2.02369	3.73461	0.0660375	0.999751		94.4103	0.251119	0.133348	1.88318	0.0596761	0.99986		94.4103	0.251119	0.133348	3.56975	0.058841	0.999848					protein_coding	636	10	61336614	61337249
ENSBTAG00000016746		0.384204	4.97704	3.74073	0.066099	0.999751		747.002	0.387758	0.198294	1.95547	0.050528	0.99986		747.002	0.387758	0.198294	3.85717	0.0495337	0.999848		UBE2C	ubiquitin conjugating enzyme E2 C [Source:VGNC Symbol;Acc:VGNC:36578]		protein_coding	2160	13	74586517	74593327
ENSBTAG00000047441		0.257397	4.60889	3.7328	0.0661486	0.999751		577.74	0.256202	0.135583	1.88963	0.0588078	0.99986		577.74	0.256202	0.135583	3.56681	0.0589454	0.999848					protein_coding	1722	22	13635727	13637448
ENSBTAG00000017393		-0.126356	5.1966	3.73051	0.0661753	0.999751		869.833	-0.125603	0.0641859	-1.95686	0.0503636	0.99986		869.833	-0.125603	0.0641859	3.83758	0.0501157	0.999848		L3MBTL3	L3MBTL histone methyl-lysine binding protein 3 [Source:VGNC Symbol;Acc:VGNC:50640]		protein_coding	3410	9	68181813	68285685
ENSBTAG00000011072		0.176823	4.78576	3.72375	0.0664036	0.999751		655.678	0.178162	0.0987103	1.80489	0.0710912	0.99986		655.678	0.178162	0.0987103	3.23641	0.0720184	0.999848					protein_coding	1814	28	30012693	30556374
ENSBTAG00000003221		-0.0966335	7.21943	3.71986	0.0665355	0.999751		3542.56	-0.096577	0.0459698	-2.10088	0.0356515	0.99986		3542.56	-0.096577	0.0459698	4.39992	0.0359407	0.999848		ATF7IP	activating transcription factor 7 interacting protein [Source:VGNC Symbol;Acc:VGNC:26246]		protein_coding	4211	5	95367722	95479084
ENSBTAG00000025617		0.102147	6.47785	3.71947	0.0665484	0.999751		2118.6	0.102885	0.0529276	1.94387	0.0519109	0.99986		2118.6	0.102885	0.0529276	3.79409	0.0514337	0.999848					protein_coding	1056	23	10550062	10565808
ENSBTAG00000017143		0.27974	8.25655	3.7244	0.0665778	0.999751		7274.54	0.28399	0.145825	1.94748	0.0514778	0.99986		7274.54	0.28399	0.145825	3.79064	0.0515399	0.999848		PDIA4	protein disulfide isomerase family A member 4 [Source:VGNC Symbol;Acc:VGNC:32698]		protein_coding	2373	4	112198601	112215554
ENSBTAG00000001280		0.173287	3.61438	3.71585	0.0666715	0.999751		288.468	0.176661	0.0854403	2.06765	0.0386727	0.99986		288.468	0.176661	0.0854403	4.29056	0.0383246	0.999848		CLPB	caseinolytic mitochondrial matrix peptidase chaperone subunit B [Source:VGNC Symbol;Acc:VGNC:27458]		protein_coding	2123	15	51880779	52022991
ENSBTAG00000003769		-0.273952	1.65899	3.71457	0.066715	0.999751		73.0022	-0.283869	0.140874	-2.01505	0.0438991	0.99986		73.0022	-0.283869	0.140874	4.02818	0.0447462	0.999848					protein_coding	1827	10	26300260	26302086
ENSBTAG00000010832		0.0888045	5.21989	3.71259	0.0667824	0.999751		884.368	0.0908673	0.0452738	2.00706	0.0447432	0.99986		884.368	0.0908673	0.0452738	4.03125	0.0446649	0.999848		JAGN1	jagunal homolog 1 [Source:VGNC Symbol;Acc:VGNC:30363]		protein_coding	1093	22	16857169	16859982
ENSBTAG00000008578		0.0889233	5.91759	3.71189	0.0668059	0.999751		1435.21	0.0859619	0.0389966	2.20434	0.0275002	0.99986		1435.21	0.0859619	0.0389966	4.86959	0.027334	0.999848		LSM4	LSM4 homolog, U6 small nuclear RNA and mRNA degradation associated [Source:VGNC Symbol;Acc:VGNC:31056]		protein_coding	1011	7	4882773	4893672
ENSBTAG00000014610		0.105797	6.47389	3.71055	0.0668516	0.999751		2111.76	0.105747	0.0528833	1.99962	0.0455413	0.99986		2111.76	0.105747	0.0528833	4.01391	0.0451265	0.999848		GPAA1	glycosylphosphatidylinositol anchor attachment 1 [Source:VGNC Symbol;Acc:VGNC:29508]		protein_coding	1937	14	750608	753850
ENSBTAG00000011249		0.0888023	5.68193	3.70966	0.066882	0.999751		1218.86	0.0863565	0.0415539	2.07818	0.0376927	0.99986		1218.86	0.0863565	0.0415539	4.31231	0.0378376	0.999848		MOB2	MOB kinase activator 2 [Source:VGNC Symbol;Acc:VGNC:31543]		protein_coding	1932	29	49990564	50043414
ENSBTAG00000053318		-0.397189	3.67205	3.70313	0.0672624	0.999751		299.177	-0.388716	0.199518	-1.94827	0.0513826	0.99986		299.177	-0.388716	0.199518	3.77749	0.0519465	0.999848					protein_coding	2952	7	11205501	11216132
ENSBTAG00000017715		-0.55477	2.49676	3.69794	0.0674412	0.999751		134.122	-0.54783	0.282928	-1.93629	0.0528326	0.99986		134.122	-0.54783	0.282928	3.59275	0.0580322	0.999848		HOMER2	homer scaffold protein 2 [Source:VGNC Symbol;Acc:VGNC:29902]		protein_coding	2023	21	23113622	23204335
ENSBTAG00000009112		0.443522	3.9177	3.6986	0.0674799	0.999751		356.248	0.449138	0.226193	1.98564	0.0470731	0.99986		356.248	0.449138	0.226193	3.94474	0.0470182	0.999848		TRAM2	translocation associated membrane protein 2 [Source:VGNC Symbol;Acc:VGNC:54242]		protein_coding	1294	23	24893081	24957939
ENSBTAG00000013315		0.0921607	9.14308	3.69045	0.0675408	0.999751		13469.6	0.0922277	0.0579696	1.59097	0.111617	0.99986		13469.6	0.0922277	0.0579696	2.52949	0.111736	0.999848		ATP5F1B	ATP synthase F1 subunit beta [Source:VGNC Symbol;Acc:VGNC:26300]		protein_coding	1921	5	56789495	56795018
ENSBTAG00000040215		-0.139322	7.58615	3.69044	0.0675413	0.999751		4563.05	-0.138411	0.0660841	-2.09447	0.0362185	0.99986		4563.05	-0.138411	0.0660841	4.39443	0.0360565	0.999848		EIF4G3	eukaryotic translation initiation factor 4 gamma 3 [Source:VGNC Symbol;Acc:VGNC:28417]		protein_coding	6398	2	131485408	131837484
ENSBTAG00000020776		0.0952054	7.23338	3.68613	0.0676899	0.999751		3579.25	0.09657	0.051256	1.88407	0.0595549	0.99986		3579.25	0.09657	0.051256	3.56027	0.0591782	0.999848		POLR2E	RNA polymerase II, I and III subunit E [Source:VGNC Symbol;Acc:VGNC:33139]		protein_coding	1297	7	43579125	43583576
ENSBTAG00000003773		0.161138	3.47178	3.6792	0.06793	0.999751		261.664	0.165546	0.0812521	2.03743	0.0416067	0.99986		261.664	0.165546	0.0812521	4.14441	0.0417723	0.999848		SLC25A13	solute carrier family 25 member 13 [Source:VGNC Symbol;Acc:VGNC:34744]		protein_coding	3145	4	13462646	13692192
ENSBTAG00000012365		-0.110664	7.75461	3.67371	0.0681209	0.999751		5136.62	-0.109216	0.0579359	-1.88511	0.0594145	0.99986		5136.62	-0.109216	0.0579359	3.55122	0.0595019	0.999848		ANP32A	acidic nuclear phosphoprotein 32 family member A [Source:NCBI gene (formerly Entrezgene);Acc:538427]		protein_coding	2061	10	15613398	15652308
ENSBTAG00000008990		0.0964809	5.52561	3.66737	0.0683421	0.999751		1093.33	0.0964596	0.0461555	2.08988	0.0366282	0.99986		1093.33	0.0964596	0.0461555	4.37652	0.0364373	0.999848		DRG1	developmentally regulated GTP binding protein 1 [Source:VGNC Symbol;Acc:VGNC:53899]		protein_coding	1464	17	70169984	70184876
ENSBTAG00000012926		-0.120879	5.63894	3.65189	0.0688855	0.999751		1183.61	-0.120667	0.0625578	-1.92889	0.0537442	0.99986		1183.61	-0.120667	0.0625578	3.71536	0.0539139	0.999848		TM6SF1	transmembrane 6 superfamily member 1 [Source:VGNC Symbol;Acc:VGNC:35908]		protein_coding	2035	21	24921877	24951743
ENSBTAG00000013196		-0.15454	7.72969	3.6505	0.0689344	0.999751		5055.26	-0.155764	0.0873364	-1.7835	0.0745057	0.99986		5055.26	-0.155764	0.0873364	3.12984	0.0768714	0.999848		STK17B	serine/threonine kinase 17b [Source:VGNC Symbol;Acc:VGNC:35388]		protein_coding	1492	2	84682093	84723198
ENSBTAG00000003245		-0.319976	3.57491	3.64146	0.0692705	0.999751		280.202	-0.31316	0.164123	-1.90808	0.0563807	0.99986		280.202	-0.31316	0.164123	3.63839	0.0564615	0.999848		BCAR3	BCAR3 adaptor protein, NSP family member [Source:VGNC Symbol;Acc:VGNC:53850]		protein_coding	3634	3	49691045	49912338
ENSBTAG00000016782		-0.171976	6.00471	3.63609	0.0694452	0.999751		1525.31	-0.172458	0.0892492	-1.93232	0.0533201	0.99986		1525.31	-0.172458	0.0892492	3.68683	0.0548438	0.999848		SLC39A10	solute carrier family 39 member 10 [Source:VGNC Symbol;Acc:VGNC:34858]		protein_coding	5128	2	84253392	84389538
ENSBTAG00000002279		-0.122732	7.07311	3.63313	0.0695507	0.999751		3203.41	-0.123532	0.0680061	-1.81649	0.069296	0.99986		3203.41	-0.123532	0.0680061	3.28112	0.0700809	0.999848		LUC7L3	LUC7 like 3 pre-mRNA splicing factor [Source:VGNC Symbol;Acc:VGNC:31080]		protein_coding	2257	19	35993171	36018642
ENSBTAG00000016133		0.12371	4.68158	3.62627	0.0697959	0.999751		607.63	0.126116	0.0593154	2.12619	0.0334876	0.99986		607.63	0.126116	0.0593154	4.53194	0.0332679	0.999848		MRPS7	mitochondrial ribosomal protein S7 [Source:VGNC Symbol;Acc:VGNC:31677]		protein_coding	2030	19	56222482	56226605
ENSBTAG00000012634		0.120914	5.3461	3.6236	0.0698916	0.999751		965.371	0.120369	0.0641633	1.87598	0.0606583	0.99986		965.371	0.120369	0.0641633	3.52049	0.0606146	0.999848		NDUFB7	NADH:ubiquinone oxidoreductase subunit B7 [Source:VGNC Symbol;Acc:VGNC:31966]		protein_coding	573	7	11227835	11232299
ENSBTAG00000017009		0.125105	5.89662	3.62243	0.0699335	0.999751		1416.7	0.126393	0.0713806	1.7707	0.0766111	0.99986		1416.7	0.126393	0.0713806	3.13805	0.076485	0.999848		CMC2	C-X9-C motif containing 2 [Source:VGNC Symbol;Acc:VGNC:106694]		protein_coding	692	18	7686031	7700190
ENSBTAG00000002756		0.395868	4.07238	3.61972	0.0702292	0.999751		397.725	0.401386	0.208499	1.92512	0.0542141	0.99986		397.725	0.401386	0.208499	3.73983	0.0531298	0.999848		CDCA2	cell division cycle associated 2 [Source:VGNC Symbol;Acc:VGNC:59194]		protein_coding	3366	8	72822379	72865583
ENSBTAG00000002539		0.12128	6.39993	3.60499	0.0705627	0.999751		2005.01	0.12222	0.0608471	2.00863	0.044576	0.99986		2005.01	0.12222	0.0608471	4.0574	0.0439782	0.999848		TRIOBP	TRIO and F-actin binding protein [Source:VGNC Symbol;Acc:VGNC:36357]		protein_coding	8907	5	109532805	109591861
ENSBTAG00000025812		-0.507887	0.709176	3.59907	0.0707776	0.999751		35.501	-0.515625	0.271297	-1.90059	0.0573559	0.99986		35.501	-0.515625	0.271297	3.63601	0.0565421	0.999848					protein_coding	1017	5	62897168	62900205
ENSBTAG00000053598		-0.126771	5.96293	3.59363	0.0709759	0.999751		1482.59	-0.128787	0.0690809	-1.86429	0.0622807	0.99986		1482.59	-0.128787	0.0690809	3.46533	0.062668	0.999848		RAB21	RAB21, member RAS onco family [Source:NCBI gene (formerly Entrezgene);Acc:507488]		protein_coding	2461	5	1377716	1410175
ENSBTAG00000004046		-0.313775	4.63439	3.59393	0.0711247	0.999751		585.832	-0.308901	0.157403	-1.96248	0.0497061	0.99986		585.832	-0.308901	0.157403	3.8506	0.0497282	0.999848		DTX4	deltex E3 ubiquitin ligase 4 [Source:VGNC Symbol;Acc:VGNC:54867]		protein_coding	4096	15	82296009	82339632
ENSBTAG00000012861		0.354928	4.23248	3.59212	0.0711955	0.999751		444.908	0.358983	0.188592	1.90349	0.0569764	0.99986		444.908	0.358983	0.188592	3.63503	0.0565756	0.999848		KIF4A	kinesin family member 4A [Source:NCBI gene (formerly Entrezgene);Acc:537127]		protein_coding	4015	X	80023333	80153340
ENSBTAG00000021204		-0.155978	6.55613	3.58447	0.0713111	0.999751		2239.02	-0.155598	0.0870678	-1.78709	0.0739234	0.99986		2239.02	-0.155598	0.0870678	3.17041	0.0749834	0.999848		TES	testin LIM domain protein [Source:VGNC Symbol;Acc:VGNC:35752]		protein_coding	1660	4	52169888	52225054
ENSBTAG00000006656		0.132582	6.11255	3.58197	0.0714029	0.999751		1643.82	0.133443	0.0714922	1.86654	0.0619659	0.99986		1643.82	0.133443	0.0714922	3.49379	0.0615994	0.999848		RANBP1	RAN binding protein 1 [Source:VGNC Symbol;Acc:VGNC:106890]		protein_coding	621	17	72995406	73000114
ENSBTAG00000009042		0.143015	3.55896	3.58028	0.0714648	0.999751		277.494	0.143998	0.0679406	2.11947	0.0340507	0.99986		277.494	0.143998	0.0679406	4.50647	0.0337668	0.999848		ATXN7L2	ataxin 7 like 2 [Source:VGNC Symbol;Acc:VGNC:26344]		protein_coding	2517	3	33956341	33965040
ENSBTAG00000010874		-0.347281	0.506245	3.57711	0.0715818	0.999751		31.8775	-0.353639	0.194373	-1.81939	0.068852	0.99986		31.8775	-0.353639	0.194373	3.30185	0.0692019	0.999848		GHSR	growth hormone secretagogue receptor [Source:VGNC Symbol;Acc:VGNC:29352]		protein_coding	1498	1	95029121	95032760
ENSBTAG00000054545		-0.143755	5.28441	3.57405	0.0716944	0.999751		924.692	-0.144398	0.0747329	-1.93219	0.053336	0.99986		924.692	-0.144398	0.0747329	3.72945	0.0534609	0.999848		RNF11	ring finger protein 11 [Source:VGNC Symbol;Acc:VGNC:34009]		protein_coding	2444	3	95012096	95059039
ENSBTAG00000007709		-0.160291	6.73867	3.57339	0.0717188	0.999751		2542.54	-0.164075	0.0912069	-1.79894	0.0720287	0.99986		2542.54	-0.164075	0.0912069	3.19794	0.073731	0.999848		SHOC2	SHOC2 leucine rich repeat scaffold protein [Source:VGNC Symbol;Acc:VGNC:34605]		protein_coding	3925	26	31481196	31568116
ENSBTAG00000019998		0.108087	4.78555	3.57308	0.0717304	0.999751		653.877	0.108081	0.0550035	1.96498	0.0494162	0.99986		653.877	0.108081	0.0550035	3.87357	0.0490521	0.999848		HAGH	hydroxyacylglutathione hydrolase [Source:VGNC Symbol;Acc:VGNC:29742]		protein_coding	2686	25	1379520	1393408
ENSBTAG00000037493		0.0746759	7.39983	3.57171	0.0717811	0.999751		4014.85	0.0745719	0.0349152	2.1358	0.0326955	0.99986		4014.85	0.0745719	0.0349152	4.56838	0.0325673	0.999848		PUF60	poly(U) binding splicing factor 60 [Source:VGNC Symbol;Acc:VGNC:53878]		protein_coding	3066	14	972914	986379
ENSBTAG00000026971		0.243639	3.80242	3.57042	0.0718289	0.999751		330.768	0.245391	0.135674	1.80869	0.0704999	0.99986		330.768	0.245391	0.135674	3.22426	0.0725544	0.999848		CDCA5	cell division cycle associated 5 [Source:VGNC Symbol;Acc:VGNC:56261]		protein_coding	1615	29	43280453	43297228
ENSBTAG00000054865		-0.103437	6.51601	3.56081	0.0721854	0.999751		2173.55	-0.103918	0.0494642	-2.10087	0.0356526	0.99986		2173.55	-0.103918	0.0494642	4.41768	0.0355684	0.999848					protein_coding	3471	7	7881051	7888045
ENSBTAG00000004736		-0.0784108	8.10869	3.5563	0.0723532	0.999751		6564.81	-0.0779726	0.0374133	-2.08409	0.0371519	0.99986		6564.81	-0.0779726	0.0374133	4.35154	0.0369754	0.999848		GRB2	growth factor receptor bound protein 2 [Source:VGNC Symbol;Acc:VGNC:29631]		protein_coding	1417	19	56117146	56181857
ENSBTAG00000007632		0.209002	3.72549	3.55597	0.0723655	0.999751		312.076	0.209763	0.110149	1.90436	0.0568628	0.99986		312.076	0.209763	0.110149	3.61414	0.0572903	0.999848		FAM151B	family with sequence similarity 151 member B [Source:VGNC Symbol;Acc:VGNC:28734]		protein_coding	2779	7	80632983	80667079
ENSBTAG00000044190		-0.217518	3.37357	3.55086	0.0725566	0.999751		243.968	-0.219037	0.111242	-1.96901	0.0489524	0.99986		243.968	-0.219037	0.111242	3.8776	0.0489346	0.999848		TMEM67	transmembrane protein 67 [Source:VGNC Symbol;Acc:VGNC:106983]		protein_coding	4089	14	70467827	70513787
ENSBTAG00000009638		0.0802495	5.92717	3.54932	0.0726142	0.999751		1445.83	0.081538	0.0415843	1.96079	0.0499036	0.99986		1445.83	0.081538	0.0415843	3.84594	0.0498665	0.999848		PRMT7	protein arginine methyltransferase 7 [Source:VGNC Symbol;Acc:VGNC:33352]		protein_coding	2271	18	35680939	35721145
ENSBTAG00000026916		-0.100913	6.47766	3.54653	0.072719	0.999751		2115.73	-0.100839	0.0443848	-2.27193	0.0230905	0.99986		2115.73	-0.100839	0.0443848	5.16276	0.0230762	0.999848		PRR13	proline rich 13 [Source:VGNC Symbol;Acc:VGNC:33390]		protein_coding	997	5	26568370	26571613
ENSBTAG00000005501		-0.222301	5.90804	3.54688	0.0728081	0.999751		1423.6	-0.223018	0.113192	-1.97026	0.0488084	0.99986		1423.6	-0.223018	0.113192	3.87959	0.0488765	0.999848		COBLL1	cordon-bleu WH2 repeat protein like 1 [Source:VGNC Symbol;Acc:VGNC:106698]		protein_coding	3957	2	31429997	31587069
ENSBTAG00000051751		-0.825174	2.94099	3.54972	0.0728716	0.999751		177.25	-0.799152	0.449227	-1.77895	0.0752484	0.99986		177.25	-0.799152	0.449227	3.09508	0.0785294	0.999848					protein_coding	1209	21	126370	129667
ENSBTAG00000001500		0.295136	2.33949	3.53831	0.0730281	0.999751		118.425	0.298344	0.162788	1.83272	0.0668441	0.99986		118.425	0.298344	0.162788	3.36809	0.0664707	0.999848		FIGNL1	fidgetin like 1 [Source:VGNC Symbol;Acc:VGNC:29011]		protein_coding	2404	4	5454469	5459002
ENSBTAG00000048062		-0.178776	6.98459	3.53833	0.0730433	0.999751		3011.43	-0.179871	0.0990781	-1.81545	0.0694545	0.99986		3011.43	-0.179871	0.0990781	3.29018	0.0696953	0.999848		KDM6B	lysine demethylase 6B [Source:VGNC Symbol;Acc:VGNC:30532]		protein_coding	6537	19	27535830	27545702
ENSBTAG00000017492		-0.123217	7.60412	3.53509	0.0731495	0.999751		4634.34	-0.122917	0.0740649	-1.65958	0.0969993	0.99986		4634.34	-0.122917	0.0740649	2.73193	0.0983603	0.999848		PCMTD1	protein-L-isoaspartate (D-aspartate) O-methyltransferase domain containing 1 [Source:VGNC Symbol;Acc:VGNC:53871]		protein_coding	3596	14	21013842	21062048
ENSBTAG00000019704		-0.225448	7.55011	3.53326	0.073361	0.999751		4450.56	-0.22891	0.116343	-1.96755	0.04912	0.99986		4450.56	-0.22891	0.116343	3.84109	0.050011	0.999848		HLTF	helicase like transcription factor [Source:VGNC Symbol;Acc:VGNC:50276]		protein_coding	5359	1	119074041	119137489
ENSBTAG00000009899		0.109579	6.2171	3.52883	0.0733865	0.999751		1767.21	0.109384	0.0571004	1.91565	0.0554097	0.99986		1767.21	0.109384	0.0571004	3.67091	0.05537	0.999848		CHID1	chitinase domain containing 1 [Source:VGNC Symbol;Acc:VGNC:27294]		protein_coding	2032	29	50492678	50515464
ENSBTAG00000006678		-0.0998118	6.56913	3.52791	0.0734213	0.999751		2257.87	-0.0994537	0.0542517	-1.83319	0.0667745	0.99986		2257.87	-0.0994537	0.0542517	3.34546	0.0673907	0.999848		GATAD2B	GATA zinc finger domain containing 2B [Source:VGNC Symbol;Acc:VGNC:29272]		protein_coding	3372	3	16574943	16586974
ENSBTAG00000006767		0.110572	4.92519	3.52534	0.0735192	0.999751		721.461	0.110622	0.0616087	1.79555	0.0725662	0.99986		721.461	0.110622	0.0616087	3.20837	0.0732622	0.999848		MRPL13	mitochondrial ribosomal protein L13 [Source:VGNC Symbol;Acc:VGNC:31617]		protein_coding	1125	14	81745762	81824127
ENSBTAG00000048323		0.554689	0.0326336	3.52299	0.0736084	0.999751		22.421	0.580672	0.316563	1.8343	0.0666095	0.99986		22.421	0.580672	0.316563	3.37272	0.0662844	0.999848					protein_coding	753	24	40209664	40210891
ENSBTAG00000018387		0.100291	5.61136	3.52267	0.0736207	0.999751		1159.7	0.101252	0.0463085	2.18647	0.0287811	0.99986		1159.7	0.101252	0.0463085	4.79368	0.0285644	0.999848		EIPR1	EARP complex and GARP complex interacting protein 1 [Source:VGNC Symbol;Acc:VGNC:28421]		protein_coding	2341	8	111093358	111161253
ENSBTAG00000000030		0.439774	1.84663	3.51965	0.0737459	0.999751		83.2896	0.450787	0.241487	1.86671	0.0619419	0.99986		83.2896	0.450787	0.241487	3.52669	0.0603883	0.999848		RDM1	RAD52 motif containing 1 [Source:VGNC Symbol;Acc:VGNC:33844]		protein_coding	1249	19	45209905	45220950
ENSBTAG00000008168		-0.361927	2.27994	3.51581	0.0738823	0.999751		112.958	-0.359271	0.192672	-1.86467	0.0622271	0.99986		112.958	-0.359271	0.192672	3.44318	0.0635132	0.999848		STARD6	StAR related lipid transfer domain containing 6 [Source:VGNC Symbol;Acc:VGNC:35367]		protein_coding	1685	24	53723313	53741049
ENSBTAG00000050395		-0.178989	2.95877	3.51184	0.0740343	0.999751		182.194	-0.178204	0.0931527	-1.91303	0.0557446	0.99986		182.194	-0.178204	0.0931527	3.679	0.0551019	0.999848					protein_coding	825	18	63800079	63806654
ENSBTAG00000008948		0.335875	1.8251	3.51132	0.074054	0.999751		82.6635	0.336946	0.190889	1.76514	0.0775403	0.99986		82.6635	0.336946	0.190889	3.10661	0.0779752	0.999848		P2RX7	purinergic receptor P2X 7 [Source:VGNC Symbol;Acc:VGNC:32522]		protein_coding	1788	17	53970346	54027496
ENSBTAG00000002418		0.395454	3.16501	3.51239	0.0741159	0.999751		210.949	0.397836	0.214347	1.85603	0.0634489	0.99986		210.949	0.397836	0.214347	3.48425	0.0619556	0.999848		TICRR	TOPBP1 interacting checkpoint and replication regulator [Source:VGNC Symbol;Acc:VGNC:35860]		protein_coding	5828	21	21011537	21053211
ENSBTAG00000004085		0.30541	5.25648	3.50191	0.0746166	0.999751		906.696	0.309259	0.164297	1.88232	0.0597931	0.99986		906.696	0.309259	0.164297	3.57243	0.0587464	0.999848		ASF1B	anti-silencing function 1B histone chaperone [Source:VGNC Symbol;Acc:VGNC:50605]		protein_coding	1735	7	11577424	11589850
ENSBTAG00000019887		0.203965	3.39615	3.49453	0.0747007	0.999751		247.346	0.205265	0.103177	1.98945	0.046652	0.99986		247.346	0.205265	0.103177	3.99352	0.0456757	0.999848		DHODH	dihydroorotate dehydrogenase (quinone) [Source:NCBI gene (formerly Entrezgene);Acc:533873]		protein_coding	1637	18	39068957	39082057
ENSBTAG00000001485		-0.0985224	6.40195	3.48909	0.0749114	0.999751		2011.94	-0.0985015	0.0570787	-1.72571	0.0843992	0.99986		2011.94	-0.0985015	0.0570787	2.95986	0.0853552	0.999848		PPIP5K2	diphosphoinositol pentakisphosphate kinase 2 [Source:VGNC Symbol;Acc:VGNC:33207]		protein_coding	5783	7	102142230	102225206
ENSBTAG00000015593		0.119872	4.11614	3.48688	0.0749973	0.999751		410.057	0.122434	0.0596231	2.05346	0.0400275	0.99986		410.057	0.122434	0.0596231	4.22846	0.0397514	0.999848		KIAA0753	KIAA0753 [Source:VGNC Symbol;Acc:VGNC:30555]		protein_coding	4284	19	25244080	25297667
ENSBTAG00000025434		-0.148494	8.63996	3.48538	0.0750558	0.999751		9480.37	-0.147837	0.0770872	-1.91779	0.0551373	0.99986		9480.37	-0.147837	0.0770872	3.68823	0.0547978	0.999848		ZFP36L1	ZFP36 ring finger protein like 1 [Source:VGNC Symbol;Acc:VGNC:37163]		protein_coding	3684	10	80614620	80620778
ENSBTAG00000051010		0.384708	7.24362	3.49116	0.075105	0.999751		3600.03	0.390064	0.201369	1.93706	0.0527377	0.99986		3600.03	0.390064	0.201369	3.78101	0.0518373	0.999848					protein_coding	1303	21	325431	328570
ENSBTAG00000019278		0.436024	3.7904	3.48799	0.0751732	0.999751		326.614	0.442355	0.232161	1.90538	0.0567303	0.99986		326.614	0.442355	0.232161	3.67096	0.0553681	0.999848		KNTC1	kinetochore associated 1 [Source:VGNC Symbol;Acc:VGNC:30699]		protein_coding	8088	17	52854278	52922614
ENSBTAG00000022069		-0.10626	5.70106	3.48028	0.0752546	0.999751		1234.11	-0.106287	0.0477856	-2.22424	0.0261324	0.99986		1234.11	-0.106287	0.0477856	4.95066	0.0260806	0.999848		ATXN2	ataxin 2 [Source:VGNC Symbol;Acc:VGNC:26340]		protein_coding	4685	17	55178853	55280779
ENSBTAG00000020921		-0.0716658	7.6992	3.47935	0.0752908	0.999751		4943.42	-0.0717934	0.0350636	-2.04752	0.0406072	0.99986		4943.42	-0.0717934	0.0350636	4.17321	0.0410679	0.999848		PRKCB	protein kinase C beta [Source:VGNC Symbol;Acc:VGNC:33328]		protein_coding	3400	25	21505000	21881068
ENSBTAG00000009618		0.426722	3.13013	3.48262	0.075306	0.999751		206.008	0.435411	0.23023	1.8912	0.0585978	0.99986		206.008	0.435411	0.23023	3.60176	0.0577183	0.999848		NEK2	NIMA related kinase 2 [Source:VGNC Symbol;Acc:VGNC:31993]		protein_coding	1957	16	71773296	71785719
ENSBTAG00000003813		0.136172	4.03832	3.47774	0.0753537	0.999751		388.618	0.141111	0.0715155	1.97315	0.0484784	0.99986		388.618	0.141111	0.0715155	3.90448	0.0481576	0.999848		BCS1L	BCS1 homolog, ubiquinol-cytochrome c reductase complex chaperone [Source:VGNC Symbol;Acc:VGNC:26456]		protein_coding	1628	2	106619142	106623100
ENSBTAG00000017833		-0.131814	7.63	3.47474	0.0754713	0.999751		4711.3	-0.133875	0.0713571	-1.87612	0.0606387	0.99986		4711.3	-0.133875	0.0713571	3.49215	0.0616603	0.999848		RNF19A	ring finger protein 19A, RBR E3 ubiquitin protein ligase [Source:VGNC Symbol;Acc:VGNC:34044]		protein_coding	4372	14	64047857	64103385
ENSBTAG00000031869		-0.286096	3.06149	3.47448	0.0754813	0.999751		196.598	-0.287603	0.153155	-1.87786	0.0604006	0.99986		196.598	-0.287603	0.153155	3.49107	0.0617007	0.999848		ZSCAN26	zinc finger and SCAN domain containing 26 [Source:VGNC Symbol;Acc:VGNC:37378]		protein_coding	2482	23	30416140	30427406
ENSBTAG00000020053		-0.134865	5.5464	3.47188	0.0755833	0.999751		1109.97	-0.135411	0.0705566	-1.91919	0.0549608	0.99986		1109.97	-0.135411	0.0705566	3.6607	0.0557101	0.999848		ZEB1	zinc finger E-box binding homeobox 1 [Source:VGNC Symbol;Acc:VGNC:37147]		protein_coding	5302	13	33771235	33968002
ENSBTAG00000011505		-0.0974256	6.52741	3.47087	0.0756229	0.999751		2192.12	-0.0976377	0.048443	-2.01552	0.0438503	0.99986		2192.12	-0.0976377	0.048443	4.04951	0.0441841	0.999848		RABEP1	rabaptin, RAB GTPase binding effector protein 1 [Source:VGNC Symbol;Acc:VGNC:33667]		protein_coding	5365	19	26149862	26246571
ENSBTAG00000002260		0.211614	4.736	3.46731	0.0757627	0.999751		631.844	0.20903	0.118308	1.76683	0.0772564	0.99986		631.844	0.20903	0.118308	3.10521	0.0780423	0.999848		NCAPD3	non-SMC condensin II complex subunit D3 [Source:VGNC Symbol;Acc:VGNC:31902]		protein_coding	5327	15	83443176	83503594
ENSBTAG00000000630		-0.0876999	7.51324	3.46619	0.0758067	0.999751		4345.44	-0.0887709	0.0472236	-1.8798	0.0601354	0.99986		4345.44	-0.0887709	0.0472236	3.52641	0.0603983	0.999848		LSM14A	LSM14A mRNA processing body assembly factor [Source:VGNC Symbol;Acc:VGNC:31053]		protein_coding	2245	18	44607827	44661349
ENSBTAG00000003815		0.0989766	6.33879	3.45977	0.0760602	0.999751		1922.93	0.0989383	0.0513703	1.92598	0.0541064	0.99986		1922.93	0.0989383	0.0513703	3.72092	0.0537349	0.999848		EDEM2	ER degradation enhancing alpha-mannosidase like protein 2 [Source:VGNC Symbol;Acc:VGNC:28323]		protein_coding	2674	13	64392791	64420836
ENSBTAG00000005682		0.0975997	6.26984	3.45414	0.0762828	0.999751		1833.14	0.0963574	0.0505055	1.90786	0.0564094	0.99986		1833.14	0.0963574	0.0505055	3.63625	0.0565341	0.999848		UBAC2	UBA domain containing 2 [Source:VGNC Symbol;Acc:VGNC:36568]		protein_coding	2169	12	76079653	76300630
ENSBTAG00000002444		0.409277	8.67557	3.45553	0.0765024	0.999751		9716.08	0.413968	0.213844	1.93584	0.0528873	0.99986		9716.08	0.413968	0.213844	3.77356	0.0520687	0.999848		MKI67	marker of proliferation Ki-67 [Source:VGNC Symbol;Acc:VGNC:55960]		protein_coding	11738	26	47507654	47537887
ENSBTAG00000021815		0.314913	2.87327	3.44687	0.0765715	0.999751		171.81	0.32101	0.16937	1.89531	0.0580509	0.99986		171.81	0.32101	0.16937	3.54119	0.0598626	0.999848		STARD13	StAR related lipid transfer domain containing 13 [Source:VGNC Symbol;Acc:VGNC:35362]		protein_coding	4580	12	27785642	28012399
ENSBTAG00000046786		0.0828381	6.28581	3.44665	0.0765804	0.999751		1853.96	0.0832027	0.0426967	1.94869	0.0513323	0.99986		1853.96	0.0832027	0.0426967	3.8011	0.0512189	0.999848		UQCRFS1	ubiquinol-cytochrome c reductase, Rieske iron-sulfur polypeptide 1 [Source:VGNC Symbol;Acc:VGNC:53044]		protein_coding	1162	18	997260	1002080
ENSBTAG00000006551		0.416795	3.39498	3.44931	0.0766368	0.999751		248.581	0.423179	0.225986	1.87258	0.0611259	0.99986		248.581	0.423179	0.225986	3.5095	0.061018	0.999848		ESCO2	establishment of sister chromatid cohesion N-acetyltransferase 2 [Source:VGNC Symbol;Acc:VGNC:59196]		protein_coding	2972	8	10992674	11019066
ENSBTAG00000008881		-0.0951655	5.07101	3.44174	0.0767761	0.999751		798.169	-0.0934891	0.0506521	-1.84571	0.0649342	0.99986		798.169	-0.0934891	0.0506521	3.39792	0.0652788	0.999848		PURA	purine rich element binding protein A [Source:VGNC Symbol;Acc:VGNC:33572]		protein_coding	3002	7	51298957	51302491
ENSBTAG00000037972		0.144891	4.22708	3.43805	0.0769239	0.999751		443.081	0.147024	0.0747798	1.96609	0.049288	0.99986		443.081	0.147024	0.0747798	3.86678	0.049251	0.999848		SLC25A26	solute carrier family 25 member 26 [Source:VGNC Symbol;Acc:VGNC:34752]		protein_coding	2301	22	35068281	35215061
ENSBTAG00000002937		-0.483571	5.81035	3.44324	0.0769915	0.999751		1327.18	-0.501955	0.24507	-2.04821	0.0405395	0.99986		1327.18	-0.501955	0.24507	4.10249	0.04282	0.999848		ADGRE3	adhesion G protein-coupled receptor E3 [Source:VGNC Symbol;Acc:VGNC:55194]		protein_coding	1842	7	11127788	11181459
ENSBTAG00000020547		0.0790378	6.85347	3.43513	0.0770409	0.999751		2750.31	0.0781014	0.0449287	1.73834	0.082151	0.99986		2750.31	0.0781014	0.0449287	3.01998	0.0822444	0.999848		BCAP31	B cell receptor associated protein 31 [Source:VGNC Symbol;Acc:VGNC:26436]		protein_coding	1190	X	36926664	36955731
ENSBTAG00000051600		0.277064	1.37958	3.43408	0.0770828	0.999751		58.858	0.283416	0.160697	1.76367	0.077788	0.99986		58.858	0.283416	0.160697	3.13446	0.0766536	0.999848					protein_coding	1923	9	69291557	69325226
ENSBTAG00000012426		0.113811	5.05101	3.43192	0.0771696	0.999751		786.04	0.114066	0.0592954	1.92369	0.0543934	0.99986		786.04	0.114066	0.0592954	3.69111	0.0547032	0.999848		INO80C	INO80 complex subunit C [Source:VGNC Symbol;Acc:VGNC:97279]		protein_coding	1274	24	21582817	21608156
ENSBTAG00000038051		0.102294	4.74766	3.42909	0.0772833	0.999751		636.497	0.104387	0.0498915	2.09228	0.0364133	0.99986		636.497	0.104387	0.0498915	4.38015	0.0363599	0.999848					protein_coding	2328	18	14742474	14762933
ENSBTAG00000051779		0.0925632	5.3823	3.4277	0.0773392	0.999751		991.568	0.0918684	0.0555419	1.65404	0.0981195	0.99986		991.568	0.0918684	0.0555419	2.72075	0.0990514	0.999848		PFDN1	prefoldin subunit 1 [Source:VGNC Symbol;Acc:VGNC:32766]		protein_coding	1723	7	51435093	51510425
ENSBTAG00000017263		-0.147181	5.66754	3.4272	0.0773596	0.999751		1207.44	-0.145989	0.0797347	-1.83093	0.0671106	0.99986		1207.44	-0.145989	0.0797347	3.34434	0.0674365	0.999848		MXI1	MAX interactor 1, dimerization protein [Source:VGNC Symbol;Acc:VGNC:31773]		protein_coding	3422	26	30781051	30873489
ENSBTAG00000020281		-0.113919	8.03065	3.42042	0.0776332	0.999751		6224.98	-0.114104	0.0669449	-1.70444	0.0882984	0.99986		6224.98	-0.114104	0.0669449	2.89007	0.0891268	0.999848		NIN	ninein [Source:VGNC Symbol;Acc:VGNC:32077]		protein_coding	8417	10	43594044	43700027
ENSBTAG00000021181		0.350047	5.23745	3.42116	0.0778789	0.999751		895.372	0.348349	0.190291	1.83061	0.0671586	0.99986		895.372	0.348349	0.190291	3.37978	0.0660007	0.999848		BUB1	BUB1 mitotic checkpoint serine/threonine kinase [Source:VGNC Symbol;Acc:VGNC:26604]		protein_coding	3731	11	1585412	1618575
ENSBTAG00000004515		0.243763	3.19062	3.41374	0.077904	0.999751		214.681	0.245512	0.13506	1.8178	0.0690948	0.99986		214.681	0.245512	0.13506	3.30373	0.0691227	0.999848		KCNK1	potassium two pore domain channel subfamily K member 1 [Source:VGNC Symbol;Acc:VGNC:30465]		protein_coding	1671	28	6451737	6519065
ENSBTAG00000020179		0.17	4.70835	3.41328	0.0779226	0.999751		619.44	0.171984	0.0921109	1.86713	0.0618827	0.99986		619.44	0.171984	0.0921109	3.49637	0.0615036	0.999848		AAAS	aladin WD repeat nucleoporin [Source:VGNC Symbol;Acc:VGNC:25437]		protein_coding	1813	5	26700451	26716539
ENSBTAG00000006040		-0.128694	6.40108	3.41009	0.0780523	0.999751		2009.54	-0.12894	0.07155	-1.80209	0.0715308	0.99986		2009.54	-0.12894	0.07155	3.22191	0.0726587	0.999848		UHRF1BP1L	UHRF1 binding protein 1 like [Source:VGNC Symbol;Acc:VGNC:36656]		protein_coding	5186	5	64074489	64165062
ENSBTAG00000014597		-0.247488	3.42878	3.40713	0.0781732	0.999751		252.828	-0.246093	0.13011	-1.89142	0.0585681	0.99986		252.828	-0.246093	0.13011	3.58622	0.0582605	0.999848		ZSWIM9	zinc finger SWIM-type containing 9 [Source:VGNC Symbol;Acc:VGNC:52274]		protein_coding	3594	18	54894408	54916962
ENSBTAG00000011042		0.117526	5.37001	3.40475	0.0782699	0.999751		981.427	0.117632	0.0638003	1.84376	0.065218	0.99986		981.427	0.117632	0.0638003	3.41777	0.064498	0.999848		TMEM129	transmembrane protein 129, E3 ubiquitin ligase [Source:VGNC Symbol;Acc:VGNC:35962]		protein_coding	2620	6	116835513	116840085
ENSBTAG00000004154		-0.19485	4.61053	3.39986	0.0784701	0.999751		579.976	-0.192561	0.109184	-1.76364	0.0777922	0.99986		579.976	-0.192561	0.109184	3.07396	0.0795554	0.999848		SKIL	SKI like proto-onco [Source:VGNC Symbol;Acc:VGNC:34648]		protein_coding	3045	1	97035501	97055587
ENSBTAG00000014889		-0.21032	2.75028	3.39974	0.0784748	0.999751		158.005	-0.212764	0.112112	-1.89777	0.0577259	0.99986		158.005	-0.212764	0.112112	3.60203	0.0577091	0.999848		DCBLD2	discoidin, CUB and LCCL domain containing 2 [Source:VGNC Symbol;Acc:VGNC:27909]		protein_coding	3941	1	43112237	43195312
ENSBTAG00000052204		0.522665	0.0654244	3.3948	0.0786775	0.999751		23.7355	0.541292	0.305179	1.77369	0.0761151	0.99986		23.7355	0.541292	0.305179	3.08328	0.0791007	0.999848					lncRNA	258	4	98476141	98549793
ENSBTAG00000003608		-0.367166	1.84878	3.3913	0.0788217	0.999751		85.0452	-0.371259	0.210957	-1.75988	0.0784285	0.99986		85.0452	-0.371259	0.210957	3.0239	0.0820459	0.999848		SYCP2	synaptonemal complex protein 2 [Source:VGNC Symbol;Acc:VGNC:35509]		protein_coding	4011	13	56624611	56685728
ENSBTAG00000011354		-0.0957829	5.65293	3.39014	0.0788693	0.999751		1194.38	-0.09554	0.0440753	-2.16766	0.0301849	0.99986		1194.38	-0.09554	0.0440753	4.69171	0.0303085	0.999848		NUDT9	nudix hydrolase 9 [Source:VGNC Symbol;Acc:VGNC:32343]		protein_coding	4044	6	102320394	102357766
ENSBTAG00000013391		-0.22891	5.54121	3.39223	0.078887	0.999751		1103.95	-0.229353	0.120703	-1.90015	0.0574136	0.99986		1103.95	-0.229353	0.120703	3.59168	0.0580694	0.999848		ANKH	ANKH inorganic pyrophosphate transport regulator [Source:VGNC Symbol;Acc:VGNC:25901]		protein_coding	3711	20	58307527	58477497
ENSBTAG00000017999		-0.0824423	6.97579	3.387	0.0789989	0.999751		2992.45	-0.0826448	0.0402967	-2.05091	0.0402758	0.99986		2992.45	-0.0826448	0.0402967	4.19497	0.0405441	0.999848		TNRC6A	trinucleotide repeat containing adaptor 6A [Source:VGNC Symbol;Acc:VGNC:36204]		protein_coding	7854	25	22384180	22480691
ENSBTAG00000010859		0.135433	3.22544	3.38029	0.0792764	0.999751		220.401	0.133745	0.0640488	2.08818	0.036782	0.99986		220.401	0.133745	0.0640488	4.34743	0.0370648	0.999848		HYLS1	HYLS1 centriolar and ciliosis associated [Source:VGNC Symbol;Acc:VGNC:30014]		protein_coding	3764	29	29244169	29258470
ENSBTAG00000021705		0.122361	6.36048	3.37625	0.079444	0.999751		1952.91	0.120683	0.0691186	1.74603	0.0808059	0.99986		1952.91	0.120683	0.0691186	3.02237	0.0821233	0.999848		UFC1	ubiquitin-fold modifier conjugating enzyme 1 [Source:VGNC Symbol;Acc:VGNC:36644]		protein_coding	889	3	8338252	8362436
ENSBTAG00000016406		0.420412	4.40294	3.3825	0.0794617	0.999751		500.053	0.426969	0.225335	1.89482	0.0581161	0.99986		500.053	0.426969	0.225335	3.62038	0.0570758	0.999848		MCM10	minichromosome maintenance 10 replication initiation factor [Source:VGNC Symbol;Acc:VGNC:31307]		protein_coding	4433	13	27854518	27891168
ENSBTAG00000000704		0.119204	6.01326	3.37179	0.0796293	0.999751		1533.98	0.119436	0.0644765	1.8524	0.0639682	0.99986		1533.98	0.119436	0.0644765	3.42928	0.0640501	0.999848					protein_coding	2359	25	27898147	27918749
ENSBTAG00000049949		0.316991	0.331609	3.37171	0.0796326	0.999751		28.0512	0.307349	0.186872	1.6447	0.100031	0.99986		28.0512	0.307349	0.186872	2.67518	0.101924	0.999848		H4C8	H4 clustered histone 8 [Source:VGNC Symbol;Acc:VGNC:83575]		protein_coding	330	23	31696654	31708940
ENSBTAG00000010658		0.090651	6.17233	3.36901	0.0797454	0.999751		1713.44	0.0901846	0.04851	1.85909	0.0630141	0.99986		1713.44	0.0901846	0.04851	3.45704	0.0629829	0.999848		PFKL	phosphofructokinase, liver type [Source:VGNC Symbol;Acc:VGNC:32773]		protein_coding	2870	1	144308711	144335975
ENSBTAG00000002953		0.144891	5.99271	3.36516	0.0799064	0.999751		1513	0.145945	0.0826674	1.76544	0.0774891	0.99986		1513	0.145945	0.0826674	3.12736	0.0769885	0.999848		TXN	thioredoxin [Source:VGNC Symbol;Acc:VGNC:56751]		protein_coding	600	8	99799187	99811602
ENSBTAG00000005002		0.330721	3.14482	3.36416	0.0799585	0.999751		208.19	0.337375	0.184658	1.82702	0.0676961	0.99986		208.19	0.337375	0.184658	3.37653	0.0661312	0.999848		GALE	UDP-galactose-4-epimerase [Source:VGNC Symbol;Acc:VGNC:29218]		protein_coding	1512	2	129111017	129115576
ENSBTAG00000016522		-0.254306	4.35848	3.3618	0.0800731	0.999751		485.201	-0.254289	0.13945	-1.82352	0.0682247	0.99986		485.201	-0.254289	0.13945	3.31806	0.0685226	0.999848		C21H15orf40	chromosome 21 C15orf40 homolog [Source:VGNC Symbol;Acc:VGNC:57157]		protein_coding	2144	21	23257796	23264107
ENSBTAG00000013444		0.128007	3.45333	3.36102	0.0800793	0.999751		259.241	0.125641	0.0692982	1.81305	0.0698237	0.99986		259.241	0.125641	0.0692982	3.26568	0.0707435	0.999848		ETV2	ETS variant transcription factor 2 [Source:VGNC Symbol;Acc:VGNC:28629]		protein_coding	1018	18	46367274	46369616
ENSBTAG00000012342		0.206126	3.56434	3.36021	0.0801135	0.999751		280.084	0.207872	0.120502	1.72505	0.0845177	0.99986		280.084	0.207872	0.120502	2.95281	0.0857281	0.999848		LIMA1	LIM domain and actin binding 1 [Source:VGNC Symbol;Acc:VGNC:30886]		protein_coding	4409	5	29637176	29729199
ENSBTAG00000047330		0.408524	3.08259	3.35399	0.0804843	0.999751		199.776	0.421295	0.225458	1.86861	0.0616767	0.99986		199.776	0.421295	0.225458	3.51195	0.0609277	0.999848		FABP5	fatty acid binding protein 5 [Source:NCBI gene (formerly Entrezgene);Acc:281760]		protein_coding	1839	14	44488895	44494877
ENSBTAG00000008065		0.114858	4.7931	3.35086	0.0805067	0.999751		656.915	0.113669	0.0594483	1.91207	0.0558673	0.99986		656.915	0.113669	0.0594483	3.66145	0.0556852	0.999848		CDPF1	cysteine rich DPF motif domain containing 1 [Source:VGNC Symbol;Acc:VGNC:27152]		protein_coding	1114	5	116513986	116522344
ENSBTAG00000001233		-0.158004	4.04554	3.34787	0.080633	0.999751		391.999	-0.15941	0.0900437	-1.77036	0.0766676	0.99986		391.999	-0.15941	0.0900437	3.10401	0.0780999	0.999848		MPZL3	myelin protein zero like 3 [Source:VGNC Symbol;Acc:VGNC:31594]		protein_coding	3546	15	28913768	28940892
ENSBTAG00000021874		0.436642	2.93365	3.35044	0.0806691	0.999751		179.038	0.441722	0.239561	1.84388	0.0652011	0.99986		179.038	0.441722	0.239561	3.43394	0.0638695	0.999848		KIF14	kinesin family member 14 [Source:VGNC Symbol;Acc:VGNC:30583]		protein_coding	4866	16	79237466	79278728
ENSBTAG00000051352		0.113205	7.27612	3.34604	0.0807103	0.999751		3683.87	0.113228	0.0611933	1.85034	0.0642649	0.99986		3683.87	0.113228	0.0611933	3.43777	0.0637215	0.999848		SURF4	surfeit 4 [Source:VGNC Symbol;Acc:VGNC:106962]		protein_coding	3014	11	104267123	104278746
ENSBTAG00000049323		0.213872	3.59576	3.34453	0.0807741	0.999751		285.869	0.215444	0.121995	1.766	0.0773959	0.99986		285.869	0.215444	0.121995	3.11948	0.0773613	0.999848					pseudogene	165	15	29674441	29675958
ENSBTAG00000047591		0.298822	2.65873	3.34438	0.0807806	0.999751		148.65	0.298645	0.172909	1.72718	0.0841356	0.99986		148.65	0.298645	0.172909	2.98547	0.084015	0.999848		C23H6orf141	chromosome 23 C6orf141 homolog [Source:VGNC Symbol;Acc:VGNC:52676]		protein_coding	1386	23	22323297	22327665
ENSBTAG00000013184		-0.10474	6.16208	3.34385	0.0808032	0.999751		1702	-0.105094	0.0568442	-1.84881	0.0644851	0.99986		1702	-0.105094	0.0568442	3.39749	0.0652956	0.999848		CEP120	centrosomal protein 120 [Source:VGNC Symbol;Acc:VGNC:27191]		protein_coding	4404	7	30358003	30441533
ENSBTAG00000017140		0.249697	3.89496	3.34355	0.0808158	0.999751		352.261	0.249593	0.140741	1.77343	0.0761576	0.99986		352.261	0.249593	0.140741	3.11249	0.0776943	0.999848		CIP2A	cellular inhibitor of PP2A [Source:VGNC Symbol;Acc:VGNC:27369]		protein_coding	2740	1	53314658	53338782
ENSBTAG00000010265		0.128499	5.20679	3.34224	0.0808715	0.999751		877.078	0.12668	0.0767234	1.65112	0.0987131	0.99986		877.078	0.12668	0.0767234	2.72836	0.0985802	0.999848		MGST3	microsomal glutathione S-transferase 3 [Source:VGNC Symbol;Acc:VGNC:31453]		protein_coding	1203	3	3264993	3288716
ENSBTAG00000031797		0.305255	6.06065	3.34799	0.0808913	0.999751		1585.82	0.310694	0.167422	1.85575	0.0634891	0.99986		1585.82	0.310694	0.167422	3.46972	0.0625017	0.999848		MANF	mesencephalic astrocyte derived neurotrophic factor [Source:VGNC Symbol;Acc:VGNC:31171]		protein_coding	1512	22	49379095	49383627
ENSBTAG00000049494		0.674332	1.34105	3.3455	0.0809368	0.999751		56.0144	0.640117	0.371952	1.72097	0.0852564	0.99986		56.0144	0.640117	0.371952	3.01007	0.0827485	0.999848					protein_coding	2240	18	57101773	57106993
ENSBTAG00000016131		0.364676	4.52414	3.34215	0.0811025	0.999751		544.526	0.36373	0.199079	1.82707	0.0676899	0.99986		544.526	0.36373	0.199079	3.35444	0.0670241	0.999848		NCAPG2	non-SMC condensin II complex subunit G2 [Source:VGNC Symbol;Acc:VGNC:31904]		protein_coding	3912	4	119334801	119408828
ENSBTAG00000010504		0.115209	6.15077	3.33655	0.0811129	0.999751		1685.13	0.11416	0.0554395	2.05919	0.0394763	0.99986		1685.13	0.11416	0.0554395	4.2599	0.0390222	0.999848		TBRG4	transforming growth factor beta regulator 4 [Source:VGNC Symbol;Acc:VGNC:35664]		protein_coding	2257	4	76522744	76531904
ENSBTAG00000003956		0.438142	1.62259	3.32957	0.0814108	0.999751		71.4969	0.449624	0.248642	1.80832	0.0705571	0.99986		71.4969	0.449624	0.248642	3.20875	0.0732453	0.999848		SGCA	sarcoglycan alpha [Source:VGNC Symbol;Acc:VGNC:34535]		protein_coding	1751	19	36482931	36491920
ENSBTAG00000009208		-0.231461	6.18928	3.3327	0.0814407	0.999751		1729.9	-0.230992	0.121453	-1.9019	0.0571841	0.99986		1729.9	-0.230992	0.121453	3.61565	0.0572382	0.999848		TCTN1	tectonic family member 1 [Source:VGNC Symbol;Acc:VGNC:35708]		protein_coding	2358	17	54477625	54505524
ENSBTAG00000031420		-0.361414	0.831322	3.32692	0.081524	0.999751		39.5962	-0.362003	0.20902	-1.73191	0.0832899	0.99986		39.5962	-0.362003	0.20902	3.01638	0.0824272	0.999848					protein_coding	189	18	45976978	46011915
ENSBTAG00000002377		0.0975173	6.60575	3.32632	0.0815497	0.999751		2315.52	0.0969285	0.0567924	1.70672	0.0878749	0.99986		2315.52	0.0969285	0.0567924	2.91927	0.0875272	0.999848		PSMB2	proteasome 20S subunit beta 2 [Source:VGNC Symbol;Acc:VGNC:33446]		protein_coding	1199	3	110137178	110174112
ENSBTAG00000021779		-0.198689	5.70478	3.32598	0.0815872	0.999751		1236.24	-0.197463	0.107171	-1.84251	0.0654009	0.99986		1236.24	-0.197463	0.107171	3.40214	0.0651118	0.999848		MGST2	microsomal glutathione S-transferase 2 [Source:VGNC Symbol;Acc:VGNC:31452]		protein_coding	1891	17	18024427	18062255
ENSBTAG00000039302		0.268169	0.633374	3.32399	0.0816496	0.999751		34.8635	0.27068	0.156532	1.72923	0.0837677	0.99986		34.8635	0.27068	0.156532	3.00057	0.0832352	0.999848		ANGPTL6	angiopoietin like 6 [Source:VGNC Symbol;Acc:VGNC:25894]		protein_coding	1500	7	14654639	14661566
ENSBTAG00000002224		0.36515	5.54631	3.3279	0.08176	0.999751		1107.98	0.36968	0.197066	1.87592	0.0606663	0.99986		1107.98	0.36968	0.197066	3.54182	0.0598399	0.999848		UHRF1	ubiquitin like with PHD and ring finger domains 1 [Source:VGNC Symbol;Acc:VGNC:36654]		protein_coding	3899	7	19223877	19257053
ENSBTAG00000020935		-0.134781	7.79022	3.32039	0.081804	0.999751		5260.96	-0.135222	0.0700207	-1.93118	0.0534613	0.99986		5260.96	-0.135222	0.0700207	3.72003	0.0537635	0.999848		HIF1A	hypoxia inducible factor 1 subunit alpha [Source:VGNC Symbol;Acc:VGNC:29848]		protein_coding	4035	10	73836334	73881299
ENSBTAG00000019166		0.0770513	5.47814	3.31603	0.0819914	0.999751		1059.04	0.0767284	0.0457141	1.67844	0.0932613	0.99986		1059.04	0.0767284	0.0457141	2.81517	0.0933772	0.999848		NSMCE4A	NSE4 homolog A, SMC5-SMC6 complex component [Source:VGNC Symbol;Acc:VGNC:32282]		protein_coding	1346	26	41841667	41855422
ENSBTAG00000009097		0.274507	4.48813	3.31647	0.082077	0.999751		530.324	0.272675	0.150777	1.80847	0.0705341	0.99986		530.324	0.272675	0.150777	3.28695	0.0698326	0.999848		FANCI	FA complementation group I [Source:VGNC Symbol;Acc:VGNC:28859]		protein_coding	4587	21	20722980	20787646
ENSBTAG00000031697		-0.269602	2.13836	3.31169	0.0821787	0.999751		103.171	-0.26886	0.150224	-1.78973	0.0734978	0.99986		103.171	-0.26886	0.150224	3.18651	0.0742482	0.999848		KLHDC1	kelch domain containing 1 [Source:VGNC Symbol;Acc:VGNC:30633]		protein_coding	3984	10	42707567	42747501
ENSBTAG00000002175		-0.137263	6.23498	3.31033	0.0822376	0.999751		1788.32	-0.138397	0.0716002	-1.93291	0.0532467	0.99986		1788.32	-0.138397	0.0716002	3.72385	0.0536406	0.999848		SRPK2	SRSF protein kinase 2 [Source:VGNC Symbol;Acc:VGNC:35289]		protein_coding	2324	4	46296970	46536298
ENSBTAG00000002457		0.149838	6.70698	3.30902	0.0822943	0.999751		2485.7	0.151798	0.0892229	1.70133	0.0888808	0.99986		2485.7	0.151798	0.0892229	2.89855	0.0886592	0.999848		SEC61B	SEC61 translocon subunit beta [Source:VGNC Symbol;Acc:VGNC:49570]		protein_coding	791	8	64260374	64268675
ENSBTAG00000014191		0.181406	7.19084	3.30528	0.0824873	0.999751		3483.72	0.182953	0.110875	1.65009	0.0989244	0.99986		3483.72	0.182953	0.110875	2.68834	0.101085	0.999848		QSOX1	quiescin sulfhydryl oxidase 1 [Source:VGNC Symbol;Acc:VGNC:33605]		protein_coding	3221	16	61362225	61403864
ENSBTAG00000046140		0.255718	4.6313	3.30622	0.0825167	0.999751		589.972	0.260866	0.148239	1.75977	0.0784466	0.99986		589.972	0.260866	0.148239	3.06001	0.0802414	0.999848		NPDC1	neural proliferation, differentiation and control 1 [Source:VGNC Symbol;Acc:VGNC:55066]		protein_coding	2893	11	106072818	106080084
ENSBTAG00000008016		-0.138803	3.68024	3.29996	0.0826871	0.999751		303.099	-0.143994	0.0722965	-1.99171	0.0464031	0.99986		303.099	-0.143994	0.0722965	3.9358	0.0472685	0.999848		STX17	syntaxin 17 [Source:VGNC Symbol;Acc:VGNC:35433]		protein_coding	1831	8	64953185	65022721
ENSBTAG00000055077		0.154071	3.87067	3.29969	0.0826988	0.999751		347.132	0.153649	0.0958606	1.60284	0.10897	0.99986		347.132	0.153649	0.0958606	2.55143	0.110194	0.999848		MRPL33	mitochondrial ribosomal protein L33 [Source:NCBI gene (formerly Entrezgene);Acc:614711]		protein_coding	403	11	71932410	71940793
ENSBTAG00000031919		-0.137598	4.4672	3.29929	0.0827163	0.999751		523.559	-0.134628	0.0684454	-1.96694	0.0491905	0.99986		523.559	-0.134628	0.0684454	3.87748	0.048938	0.999848		SLC35E3	solute carrier family 35 member E3 [Source:VGNC Symbol;Acc:VGNC:34831]		protein_coding	3111	5	45047975	45065127
ENSBTAG00000027361		0.123984	5.54305	3.29113	0.0830725	0.999751		1107.31	0.125112	0.0700085	1.78709	0.0739222	0.99986		1107.31	0.125112	0.0700085	3.20861	0.0732519	0.999848		ROMO1	reactive oxygen species modulator 1 [Source:VGNC Symbol;Acc:VGNC:34085]		protein_coding	402	13	64904969	64906500
ENSBTAG00000047793		0.0975872	4.84383	3.28963	0.0831381	0.999751		680.023	0.101969	0.0466285	2.18685	0.0287537	0.99986		680.023	0.101969	0.0466285	4.80404	0.028393	0.999848		TSSC4	tumor suppressing subtransferable candidate 4 [Source:NCBI gene (formerly Entrezgene);Acc:509559]		protein_coding	1419	29	49191068	49194708
ENSBTAG00000021288		0.0947362	7.77035	3.28904	0.083164	0.999751		5202.66	0.0933683	0.0661317	1.41185	0.157993	0.99986		5202.66	0.0933683	0.0661317	1.98955	0.158388	0.999848		PSMB4	proteasome 20S subunit beta 4 [Source:VGNC Symbol;Acc:VGNC:33448]		protein_coding	1647	3	19371017	19374091
ENSBTAG00000008758		0.388576	3.74888	3.29109	0.0832435	0.999751		316.754	0.393317	0.213265	1.84426	0.0651449	0.99986		316.754	0.393317	0.213265	3.42855	0.0640785	0.999848		KIF20A	kinesin family member 20A [Source:VGNC Symbol;Acc:VGNC:30594]		protein_coding	2995	7	49613257	49621657
ENSBTAG00000007836		0.135709	6.60933	3.2864	0.0832794	0.999751		2323.49	0.132853	0.0842001	1.57782	0.114607	0.99986		2323.49	0.132853	0.0842001	2.48637	0.114836	0.999848		PPA1	inorganic pyrophosphatase 1 [Source:VGNC Symbol;Acc:VGNC:55992]		protein_coding	1261	28	26418194	26456501
ENSBTAG00000049563		0.488003	0.440711	3.28459	0.0833589	0.999751		29.7114	0.488549	0.287812	1.69746	0.0896101	0.99986		29.7114	0.488549	0.287812	2.9137	0.0878302	0.999848					protein_coding	450	17	71036156	71036721
ENSBTAG00000051793		-0.256266	1.11505	3.28359	0.0834027	0.999751		49.888	-0.258274	0.144068	-1.79272	0.0730178	0.99986		49.888	-0.258274	0.144068	3.17569	0.0747417	0.999848					protein_coding	192	10	69616429	69618506
ENSBTAG00000016122		0.0904985	5.0201	3.28324	0.0834184	0.999751		769.282	0.0867353	0.041633	2.08333	0.037221	0.99986		769.282	0.0867353	0.041633	4.34363	0.0371476	0.999848		PIGT	phosphatidylinositol glycan anchor biosynthesis class T [Source:VGNC Symbol;Acc:VGNC:32878]		protein_coding	2201	13	73747849	73759591
ENSBTAG00000001038		0.0740504	7.4612	3.28113	0.0835109	0.999751		4190.97	0.0736184	0.0406934	1.8091	0.0704357	0.99986		4190.97	0.0736184	0.0406934	3.27882	0.0701795	0.999848		SNRPB	small nuclear ribonucleoprotein polypeptides B and B1 [Source:VGNC Symbol;Acc:VGNC:35076]		protein_coding	1130	13	52666467	52675560
ENSBTAG00000001527		0.439283	1.015	3.27528	0.0837688	0.999751		46.2094	0.458333	0.251262	1.82413	0.0681331	0.99986		46.2094	0.458333	0.251262	3.33657	0.0677558	0.999848		TMEM213	transmembrane protein 213 [Source:VGNC Symbol;Acc:VGNC:36035]		protein_coding	1555	4	102461080	102467306
ENSBTAG00000006693		0.101364	4.43239	3.27446	0.083805	0.999751		511.825	0.104253	0.0552467	1.88704	0.0591552	0.99986		511.825	0.104253	0.0552467	3.55062	0.0595233	0.999848		MTX2	metaxin 2 [Source:VGNC Symbol;Acc:VGNC:56129]		protein_coding	1431	2	20568451	20644147
ENSBTAG00000019096		0.0866869	7.54406	3.27381	0.0838341	0.999751		4437.1	0.0862545	0.045792	1.88362	0.059617	0.99986		4437.1	0.0862545	0.045792	3.55408	0.0593994	0.999848		UQCRC1	ubiquinol-cytochrome c reductase core protein 1 [Source:VGNC Symbol;Acc:VGNC:36695]		protein_coding	1569	22	51275073	51283826
ENSBTAG00000019645		0.0901465	6.17924	3.27089	0.0839632	0.999751		1721.88	0.0897586	0.0477614	1.87931	0.0602021	0.99986		1721.88	0.0897586	0.0477614	3.535	0.0600863	0.999848		TFDP1	transcription factor Dp-1 [Source:VGNC Symbol;Acc:VGNC:107256]		protein_coding	2654	12	86721195	86738806
ENSBTAG00000004290		0.122348	4.52307	3.27059	0.0839764	0.999751		543.982	0.120593	0.0600021	2.00981	0.0444515	0.99986		543.982	0.120593	0.0600021	4.05301	0.0440926	0.999848		DDX28	DEAD-box helicase 28 [Source:VGNC Symbol;Acc:VGNC:27962]		protein_coding	1833	18	35478077	35479909
ENSBTAG00000019901		0.352361	3.34634	3.27195	0.0840178	0.999751		238.941	0.358875	0.19553	1.83539	0.0664477	0.99986		238.941	0.358875	0.19553	3.40592	0.064963	0.999848		RAD54L	RAD54 like [Source:VGNC Symbol;Acc:VGNC:49567]		protein_coding	2982	3	99817882	99844140
ENSBTAG00000020469		-0.203674	2.68399	3.26688	0.084141	0.999751		150.686	-0.21061	0.111817	-1.88352	0.0596306	0.99986		150.686	-0.21061	0.111817	3.54221	0.0598258	0.999848		TMED8	transmembrane p24 trafficking protein family member 8 [Source:VGNC Symbol;Acc:VGNC:35939]		protein_coding	1373	10	88551975	88581712
ENSBTAG00000008636		-0.141736	7.51586	3.26468	0.0842385	0.999751		4346.74	-0.141865	0.0739993	-1.91712	0.0552231	0.99986		4346.74	-0.141865	0.0739993	3.67499	0.0552346	0.999848		PDE4B	phosphodiesterase 4B [Source:VGNC Symbol;Acc:VGNC:32676]		protein_coding	3844	3	78957184	79406648
ENSBTAG00000047121		0.52145	7.95302	3.27147	0.0843854	0.999751		5883.49	0.52311	0.309812	1.68847	0.0913203	0.99986		5883.49	0.52311	0.309812	2.88342	0.0894958	0.999848					protein_coding	702	17	71092573	71125064
ENSBTAG00000032227		0.1508	5.05458	3.25945	0.0844715	0.999751		789.754	0.148419	0.0906937	1.63649	0.101737	0.99986		789.754	0.148419	0.0906937	2.65358	0.103317	0.999848					protein_coding	821	14	77391292	77396787
ENSBTAG00000005067		-0.109432	8.80059	3.25776	0.0845468	0.999751		10600.6	-0.109181	0.0548267	-1.99139	0.0464381	0.99986		10600.6	-0.109181	0.0548267	3.95523	0.0467259	0.999848		UBTF	upstream binding transcription factor [Source:VGNC Symbol;Acc:VGNC:108188]		protein_coding	4499	19	44022180	44035259
ENSBTAG00000000629		0.387408	3.19256	3.25381	0.0848304	0.999751		215.455	0.391408	0.216592	1.80712	0.0707436	0.99986		215.455	0.391408	0.216592	3.25171	0.0713489	0.999848		MMS22L	MMS22 like, DNA repair protein [Source:VGNC Symbol;Acc:VGNC:31535]		protein_coding	3913	9	52495548	52617857
ENSBTAG00000001338		0.324503	5.34387	3.2562	0.0848482	0.999751		961.796	0.324818	0.176341	1.84199	0.0654766	0.99986		961.796	0.324818	0.176341	3.38025	0.0659818	0.999848		CCR3	C-C motif chemokine receptor 3 [Source:VGNC Symbol;Acc:VGNC:26984]		protein_coding	1077	22	53135114	53136190
ENSBTAG00000008851		-0.352049	3.42442	3.25295	0.0848667	0.999751		252.447	-0.351398	0.194847	-1.80346	0.0713162	0.99986		252.447	-0.351398	0.194847	3.23953	0.0718813	0.999848					protein_coding	1858	18	57488548	57494764
ENSBTAG00000007825		-0.0711794	7.933	3.25009	0.08489	0.999751		5811.67	-0.071864	0.0338237	-2.12466	0.0336149	0.99986		5811.67	-0.071864	0.0338237	4.50902	0.0337166	0.999848		MARK2	microtubule affinity regulating kinase 2 [Source:VGNC Symbol;Acc:VGNC:31248]		protein_coding	4532	29	42197785	42253634
ENSBTAG00000021744		0.145281	6.92844	3.24952	0.0849153	0.999751		2891.97	0.141202	0.0809057	1.74527	0.0809384	0.99986		2891.97	0.141202	0.0809057	3.05605	0.0804369	0.999848		PSMC3	proteasome 26S subunit, ATPase 3 [Source:VGNC Symbol;Acc:VGNC:33456]		protein_coding	2107	15	77250425	77258901
ENSBTAG00000004079		-0.117739	8.1361	3.24886	0.0849449	0.999751		6686.89	-0.115381	0.0607917	-1.89797	0.0577004	0.99986		6686.89	-0.115381	0.0607917	3.60455	0.0576216	0.999848		ZNF106	zinc finger protein 106 [Source:VGNC Symbol;Acc:VGNC:37207]		protein_coding	8297	10	37769390	37821807
ENSBTAG00000023259		0.173496	4.50079	3.24808	0.08498	0.999751		537.493	0.17431	0.101408	1.71889	0.0856343	0.99986		537.493	0.17431	0.101408	2.93077	0.0869059	0.999848		OSBPL1A	oxysterol binding protein like 1A [Source:VGNC Symbol;Acc:VGNC:32460]		protein_coding	2853	24	32306070	32535370
ENSBTAG00000009903		-0.291398	4.18151	3.25034	0.0849838	0.999751		427.993	-0.283185	0.157375	-1.79942	0.0719518	0.99986		427.993	-0.283185	0.157375	3.2372	0.0719834	0.999848		PTCH1	patched 1 [Source:VGNC Symbol;Acc:VGNC:106881]		protein_coding	8153	8	82098120	82161357
ENSBTAG00000051786		0.345139	1.56644	3.24346	0.0851876	0.999751		68.988	0.3424	0.198579	1.72425	0.084663	0.99986		68.988	0.3424	0.198579	2.89324	0.0889517	0.999848					protein_coding	981	4	105602813	105603924
ENSBTAG00000018499		0.465834	1.18077	3.23514	0.0855635	0.999751		51.8455	0.462776	0.269567	1.71674	0.086027	0.99986		51.8455	0.462776	0.269567	2.95572	0.0855742	0.999848		ANXA8L1	annexin A8-like 1 [Source:NCBI gene (formerly Entrezgene);Acc:281627]		protein_coding	1995	28	41953894	41970260
ENSBTAG00000015669		-0.204508	4.94529	3.23496	0.0855717	0.999751		729.067	-0.201517	0.11011	-1.83015	0.067228	0.99986		729.067	-0.201517	0.11011	3.35779	0.0668876	0.999848		ADAT1	adenosine deaminase tRNA specific 1 [Source:VGNC Symbol;Acc:VGNC:25637]		protein_coding	4284	18	2870001	2921632
ENSBTAG00000000868		-0.195976	1.95865	3.23017	0.0857886	0.999751		91.0841	-0.205173	0.107845	-1.90248	0.0571089	0.99986		91.0841	-0.205173	0.107845	3.58139	0.0584303	0.999848		ZFP1	ZFP1 zinc finger protein [Source:VGNC Symbol;Acc:VGNC:37159]		protein_coding	1224	18	2499180	2502934
ENSBTAG00000011635		0.337583	3.56025	3.23048	0.0858797	0.999751		278.285	0.341011	0.189632	1.79828	0.0721325	0.99986		278.285	0.341011	0.189632	3.24333	0.0717149	0.999848		CENPN	centromere protein N [Source:VGNC Symbol;Acc:VGNC:27182]		protein_coding	1719	18	7700533	7719809
ENSBTAG00000009713		0.139404	5.39013	3.22782	0.0858955	0.999751		998.985	0.138936	0.0908045	1.53005	0.126003	0.99986		998.985	0.138936	0.0908045	2.31778	0.127903	0.999848		ATP5MK	ATP synthase membrane subunit k [Source:VGNC Symbol;Acc:VGNC:54246]		protein_coding	350	26	23982416	23987702
ENSBTAG00000026624		-0.170651	3.56586	3.22708	0.0859287	0.999751		279.794	-0.165645	0.0880212	-1.88188	0.0598524	0.99986		279.794	-0.165645	0.0880212	3.51854	0.0606857	0.999848		ETFRF1	electron transfer flavoprotein regulatory factor 1 [Source:VGNC Symbol;Acc:VGNC:28622]		protein_coding	1303	5	84792354	84799340
ENSBTAG00000004374		0.112368	5.2272	3.22133	0.0861908	0.999751		889.192	0.111098	0.0622948	1.78342	0.0745173	0.99986		889.192	0.111098	0.0622948	3.18119	0.0744905	0.999848					protein_coding	765	5	57031093	57034101
ENSBTAG00000010611		-0.0767851	6.57339	3.22106	0.0862031	0.999751		2264.85	-0.0759993	0.0433817	-1.75188	0.0797953	0.99986		2264.85	-0.0759993	0.0433817	3.05993	0.0802449	0.999848		OCIAD1	OCIA domain containing 1 [Source:VGNC Symbol;Acc:VGNC:53769]		protein_coding	1372	6	67496284	67519221
ENSBTAG00000020748		-0.109161	4.99218	3.21958	0.0862708	0.999751		754.896	-0.105077	0.0527818	-1.99078	0.0465047	0.99986		754.896	-0.105077	0.0527818	3.94846	0.0469144	0.999848		FAM76B	family with sequence similarity 76 member B [Source:VGNC Symbol;Acc:VGNC:28828]		protein_coding	2306	15	14489040	14509960
ENSBTAG00000012860		0.102254	5.99557	3.21898	0.0862981	0.999751		1515	0.101396	0.054484	1.86102	0.0627418	0.99986		1515	0.101396	0.054484	3.47124	0.0624446	0.999848		PDZD11	PDZ domain containing 11 [Source:VGNC Symbol;Acc:VGNC:32724]		protein_coding	1069	X	80153461	80156420
ENSBTAG00000009363		0.197783	3.86556	3.21771	0.0863563	0.999751		343.761	0.197194	0.107599	1.83267	0.0668511	0.99986		343.761	0.197194	0.107599	3.35147	0.0671451	0.999848		GINS3	GINS complex subunit 3 [Source:VGNC Symbol;Acc:VGNC:29362]		protein_coding	2059	18	26198116	26204583
ENSBTAG00000048011		-0.390972	1.64371	3.21715	0.0863819	0.999751		73.9836	-0.409835	0.226769	-1.80728	0.0707192	0.99986		73.9836	-0.409835	0.226769	3.15347	0.0757659	0.999848		GPR160	G protein-coupled receptor 160 [Source:VGNC Symbol;Acc:VGNC:29565]		protein_coding	1014	1	97281198	97282211
ENSBTAG00000018423		-0.0840862	9.85066	3.21625	0.0864229	0.999751		21999.5	-0.0839464	0.0558211	-1.50385	0.13262	0.99986		21999.5	-0.0839464	0.0558211	2.25731	0.132985	0.999848		DDX5	DEAD-box helicase 5 [Source:VGNC Symbol;Acc:VGNC:27972]		protein_coding	3721	19	48678120	48691777
ENSBTAG00000008048		-0.225933	3.47417	3.216	0.0864347	0.999751		262.244	-0.226812	0.124919	-1.81566	0.0694218	0.99986		262.244	-0.226812	0.124919	3.25054	0.0713998	0.999848		GCFC2	GC-rich sequence DNA-binding factor 2 [Source:VGNC Symbol;Acc:VGNC:29283]		protein_coding	2483	11	43921124	43998529
ENSBTAG00000005010		0.32047	3.67444	3.21696	0.0864925	0.999751		301.781	0.32882	0.182055	1.80615	0.0708945	0.99986		301.781	0.32882	0.182055	3.28833	0.0697738	0.999848		MXD3	MAX dimerization protein 3 [Source:VGNC Symbol;Acc:VGNC:55224]		protein_coding	1613	7	38779127	38784017
ENSBTAG00000021023		-0.11975	4.87837	3.21263	0.0865889	0.999751		698.036	-0.120779	0.0647096	-1.86648	0.0619739	0.99986		698.036	-0.120779	0.0647096	3.46279	0.0627643	0.999848		ZMYM4	zinc finger MYM-type containing 4 [Source:VGNC Symbol;Acc:VGNC:37200]		protein_coding	5498	3	110330490	110491582
ENSBTAG00000047473		-0.778812	0.979694	3.21713	0.0866028	0.999751		43.9858	-0.829123	0.423574	-1.95745	0.0502948	0.99986		43.9858	-0.829123	0.423574	3.47369	0.062352	0.999848					protein_coding	2814	18	62490163	62504128
ENSBTAG00000003798		-0.0859208	7.49998	3.21192	0.0866218	0.999751		4304.92	-0.0873211	0.0481315	-1.81422	0.0696442	0.99986		4304.92	-0.0873211	0.0481315	3.29228	0.0696062	0.999848		AMFR	autocrine motility factor receptor [Source:VGNC Symbol;Acc:VGNC:25863]		protein_coding	3505	18	24207779	24253288
ENSBTAG00000005724		-0.174901	3.26223	3.20668	0.0868625	0.999751		225.315	-0.171935	0.0961283	-1.7886	0.0736789	0.99986		225.315	-0.171935	0.0961283	3.21255	0.0730754	0.999848		SYTL4	synaptotagmin like 4 [Source:VGNC Symbol;Acc:VGNC:35548]		protein_coding	2315	X	51443291	51477597
ENSBTAG00000004155		0.58407	1.99542	3.20919	0.0869457	0.999751		91.3494	0.599796	0.322216	1.86147	0.0626773	0.99986		91.3494	0.599796	0.322216	3.47576	0.0622742	0.999848		SPATA20	spermatosis associated 20 [Source:VGNC Symbol;Acc:VGNC:35179]		protein_coding	2765	19	36171006	36179075
ENSBTAG00000010001		-0.270095	5.60185	3.20892	0.0869554	0.999751		1152.62	-0.26682	0.148643	-1.79504	0.0726468	0.99986		1152.62	-0.26682	0.148643	3.16516	0.0752249	0.999848		RHOT1	ras homolog family member T1 [Source:VGNC Symbol;Acc:VGNC:33953]		protein_coding	2903	19	17908914	17977497
ENSBTAG00000040277		0.266097	1.93376	3.20466	0.0869556	0.999751		89.4987	0.264119	0.151924	1.7385	0.0821233	0.99986		89.4987	0.264119	0.151924	2.99201	0.0836765	0.999848		H4C4	H4 clustered histone 4 [Source:VGNC Symbol;Acc:VGNC:83562]		protein_coding	792	23	31774497	31775288
ENSBTAG00000007247		0.339073	3.89364	3.20683	0.0869998	0.999751		352.432	0.343075	0.192596	1.78132	0.0748606	0.99986		352.432	0.343075	0.192596	3.14697	0.0760679	0.999848		NUF2	NUF2 component of NDC80 kinetochore complex [Source:VGNC Symbol;Acc:VGNC:32344]		protein_coding	1824	3	5960360	5998691
ENSBTAG00000015437		0.170577	3.195	3.20223	0.0870678	0.999751		214.55	0.174676	0.0863056	2.02393	0.0429774	0.99986		214.55	0.174676	0.0863056	4.13274	0.0420612	0.999848		NTMT1	N-terminal Xaa-Pro-Lys N-methyltransferase 1 [Source:VGNC Symbol;Acc:VGNC:32303]		protein_coding	1039	11	100021354	100029200
ENSBTAG00000004269		-0.285261	5.37868	3.20288	0.0872433	0.999751		987.921	-0.291475	0.162093	-1.7982	0.0721458	0.99986		987.921	-0.291475	0.162093	3.2282	0.0723801	0.999848		SGK1	serum/glucocorticoid regulated kinase 1 [Source:VGNC Symbol;Acc:VGNC:34541]		protein_coding	3123	9	72305979	72418535
ENSBTAG00000007981		-0.117534	6.82558	3.19736	0.0872928	0.999751		2698.2	-0.117451	0.07068	-1.66173	0.096567	0.99986		2698.2	-0.117451	0.07068	2.75298	0.0970733	0.999848		GRK5	G protein-coupled receptor kinase 5 [Source:VGNC Symbol;Acc:VGNC:29656]		protein_coding	6283	26	39360203	39592150
ENSBTAG00000007335		-0.142213	6.19158	3.19454	0.0874233	0.999751		1734.72	-0.142806	0.0754985	-1.89151	0.0585565	0.99986		1734.72	-0.142806	0.0754985	3.57963	0.0584923	0.999848					protein_coding	2414	14	43230911	43359853
ENSBTAG00000018004		0.844775	0.134516	3.19851	0.0874455	0.999751		24.2772	0.826612	0.478922	1.72599	0.0843498	0.99986		24.2772	0.826612	0.478922	2.79289	0.0946836	0.999848		SH3GL3	SH3 domain containing GRB2 like 3, endophilin A3 [Source:VGNC Symbol;Acc:VGNC:34574]		protein_coding	1321	21	24498758	24614322
ENSBTAG00000018332		-0.103957	6.20233	3.19318	0.0874868	0.999751		1750.48	-0.105176	0.0596582	-1.76297	0.077905	0.99986		1750.48	-0.105176	0.0596582	3.09237	0.07866	0.999848		PPTC7	protein phosphatase targeting COQ7 [Source:VGNC Symbol;Acc:VGNC:33278]		protein_coding	4665	17	54408216	54453472
ENSBTAG00000031500		0.169292	6.76466	3.19198	0.0875591	0.999751		2581.56	0.172663	0.0937618	1.8415	0.0655479	0.99986		2581.56	0.172663	0.0937618	3.4152	0.0645985	0.999848		SHMT2	serine hydroxymethyltransferase 2 [Source:VGNC Symbol;Acc:VGNC:34604]		protein_coding	2101	5	56208141	56213412
ENSBTAG00000034700		-0.120339	4.27454	3.19092	0.0875916	0.999751		457.59	-0.111546	0.0564812	-1.97493	0.0482764	0.99986		457.59	-0.111546	0.0564812	3.91131	0.0479621	0.999848		NAF1	nuclear assembly factor 1 ribonucleoprotein [Source:VGNC Symbol;Acc:VGNC:54460]		protein_coding	2213	6	2620816	2722452
ENSBTAG00000015828		0.123286	6.33332	3.19077	0.0875986	0.999751		1917.26	0.123894	0.0740347	1.67346	0.0942359	0.99986		1917.26	0.123894	0.0740347	2.79884	0.0943326	0.999848		FKBP11	FKBP prolyl isomerase 11 [Source:VGNC Symbol;Acc:VGNC:29018]		protein_coding	1860	5	30881465	30913799
ENSBTAG00000015707		0.11119	7.73093	3.1906	0.0876067	0.999751		5057.85	0.11107	0.0703983	1.57774	0.114626	0.99986		5057.85	0.11107	0.0703983	2.49432	0.114258	0.999848		TREML2	triggering receptor expressed on myeloid cells like 2 [Source:VGNC Symbol;Acc:VGNC:36301]		protein_coding	1311	23	15118374	15125755
ENSBTAG00000013960		0.183671	5.56787	3.1898	0.0876437	0.999751		1126.23	0.187472	0.104659	1.79127	0.0732506	0.99986		1126.23	0.187472	0.104659	3.21039	0.0731719	0.999848		PSAT1	phosphoserine aminotransferase 1 [Source:VGNC Symbol;Acc:VGNC:55075]		protein_coding	2646	8	54216465	54245158
ENSBTAG00000047031		0.081776	6.05049	3.18958	0.0876539	0.999751		1574.06	0.0824437	0.041611	1.9813	0.0475582	0.99986		1574.06	0.0824437	0.041611	3.93432	0.0473102	0.999848		WDR5	WD repeat domain 5 [Source:VGNC Symbol;Acc:VGNC:58619]		protein_coding	2967	11	104868346	104884495
ENSBTAG00000050748		-0.147383	4.50935	3.18905	0.0876786	0.999751		540.338	-0.145768	0.0853449	-1.70799	0.0876385	0.99986		540.338	-0.145768	0.0853449	2.8927	0.0889819	0.999848					lncRNA	1861	16	1581030	1588613
ENSBTAG00000007442		-0.103036	7.17895	3.18674	0.0877863	0.999751		3447.73	-0.10376	0.0607763	-1.70724	0.0877775	0.99986		3447.73	-0.10376	0.0607763	2.89176	0.0890335	0.999848		AKAP9	A-kinase anchoring protein 9 [Source:VGNC Symbol;Acc:VGNC:25791]		protein_coding	11919	4	9333128	9455572
ENSBTAG00000001810		-0.0922979	7.71249	3.18552	0.0878433	0.999751		4990.27	-0.0929415	0.052376	-1.7745	0.0759797	0.99986		4990.27	-0.0929415	0.052376	3.12668	0.0770202	0.999848		SCAF11	SR-related CTD associated factor 11 [Source:VGNC Symbol;Acc:VGNC:34314]		protein_coding	5366	5	34210393	34303160
ENSBTAG00000014042		-0.20612	6.20966	3.18461	0.0879915	0.999751		1757.04	-0.205737	0.113042	-1.82	0.0687593	0.99986		1757.04	-0.205737	0.113042	3.29334	0.0695614	0.999848		TLR10	toll like receptor 10 [Source:VGNC Symbol;Acc:VGNC:50019]		protein_coding	3145	6	58034093	58059082
ENSBTAG00000012981		0.100309	4.88567	3.18194	0.0880104	0.999751		700.553	0.104123	0.0492102	2.11588	0.0343551	0.99986		700.553	0.104123	0.0492102	4.48209	0.0342518	0.999848		HEXA	hexosaminidase subunit alpha [Source:NCBI gene (formerly Entrezgene);Acc:504468]		protein_coding	1808	10	19264662	19296240
ENSBTAG00000009914		0.0945665	6.06522	3.17962	0.0881187	0.999751		1590.15	0.0946268	0.0505361	1.87246	0.0611429	0.99986		1590.15	0.0946268	0.0505361	3.51795	0.0607073	0.999848		NDUFS6	NADH:ubiquinone oxidoreductase subunit S6 [Source:VGNC Symbol;Acc:VGNC:31971]		protein_coding	1291	20	70839103	70844383
ENSBTAG00000008840		0.120844	6.9412	3.1796	0.0881199	0.999751		2920.54	0.121669	0.0686908	1.77126	0.0765178	0.99986		2920.54	0.121669	0.0686908	3.14593	0.0761167	0.999848		HM13	histocompatibility minor 13 [Source:VGNC Symbol;Acc:VGNC:29868]		protein_coding	2470	13	61107684	61147486
ENSBTAG00000004557		-0.286576	3.23148	3.17846	0.0881733	0.999751		220.322	-0.291429	0.157874	-1.84596	0.064898	0.99986		220.322	-0.291429	0.157874	3.41171	0.0647355	0.999848		DHRS9	dehydrogenase/reductase 9 [Source:VGNC Symbol;Acc:VGNC:28046]		protein_coding	2206	2	27067552	27092118
ENSBTAG00000019884		-0.186598	3.30167	3.17831	0.0881804	0.999751		232.634	-0.186904	0.103485	-1.8061	0.0709023	0.99986		232.634	-0.186904	0.103485	3.25545	0.0711865	0.999848		PKD1L3	polycystin 1 like 3, transient receptor potential channel interacting [Source:VGNC Symbol;Acc:VGNC:32934]		protein_coding	5094	18	39085074	39165547
ENSBTAG00000046160		-0.155219	3.44019	3.175	0.0883356	0.999751		256.193	-0.159444	0.0844398	-1.88826	0.0589906	0.99986		256.193	-0.159444	0.0844398	3.55609	0.0593274	0.999848		SMIM13	small integral membrane protein 13 [Source:VGNC Symbol;Acc:VGNC:35015]		protein_coding	4528	23	45163467	45184760
ENSBTAG00000006227		0.180506	4.84688	3.17392	0.0883863	0.999751		682.392	0.182048	0.105092	1.73228	0.0832243	0.99986		682.392	0.182048	0.105092	3.00947	0.0827792	0.999848		IDH3A	isocitrate dehydrogenase (NAD(+)) 3 catalytic subunit alpha [Source:VGNC Symbol;Acc:VGNC:53942]		protein_coding	2001	21	30538294	30554581
ENSBTAG00000010384		0.438213	4.27438	3.17901	0.0884287	0.999751		457.445	0.443554	0.241583	1.83604	0.0663523	0.99986		457.445	0.443554	0.241583	3.40698	0.0649212	0.999848		CDC6	cell division cycle 6 [Source:VGNC Symbol;Acc:VGNC:27081]		protein_coding	3094	19	40524612	40546357
ENSBTAG00000033563		-0.207861	2.37797	3.17273	0.0884423	0.999751		122.339	-0.203557	0.117649	-1.73021	0.0835934	0.99986		122.339	-0.203557	0.117649	2.97062	0.0847894	0.999848		ZNF529	zinc finger protein 529 [Source:HGNC Symbol;Acc:HGNC:29328]	ZNF529	protein_coding	1602	18	46997951	47006904
ENSBTAG00000004221		0.642548	0.972604	3.17398	0.0885492	0.999751		44.8335	0.648451	0.367582	1.7641	0.0777151	0.99986		44.8335	0.648451	0.367582	3.14048	0.0763712	0.999848		ESM1	endothelial cell specific molecule 1 [Source:VGNC Symbol;Acc:VGNC:28602]		protein_coding	2063	20	24108178	24117011
ENSBTAG00000004842		-0.0808145	5.51634	3.16739	0.0886938	0.999751		1087.33	-0.078178	0.0460538	-1.69754	0.0895948	0.99986		1087.33	-0.078178	0.0460538	2.87872	0.0897572	0.999848		RSPRY1	ring finger and SPRY domain containing 1 [Source:VGNC Symbol;Acc:VGNC:34191]		protein_coding	3503	18	25212511	25249920
ENSBTAG00000009483		0.10202	5.72228	3.16696	0.0887138	0.999751		1253.32	0.10187	0.0547473	1.86073	0.0627829	0.99986		1253.32	0.10187	0.0547473	3.4751	0.062299	0.999848		POLR2G	RNA polymerase II subunit G [Source:VGNC Symbol;Acc:VGNC:33141]		protein_coding	782	29	41079651	41082911
ENSBTAG00000005316		-0.0684012	8.57559	3.16262	0.0889188	0.999751		9080.52	-0.0685698	0.0386178	-1.7756	0.0757985	0.99986		9080.52	-0.0685698	0.0386178	3.14828	0.0760069	0.999848		GDI2	GDP dissociation inhibitor 2 [Source:VGNC Symbol;Acc:VGNC:29308]		protein_coding	2971	13	42926081	42955333
ENSBTAG00000010439		-0.14085	5.70477	3.16157	0.0889689	0.999751		1237.88	-0.138527	0.0784452	-1.7659	0.0774118	0.99986		1237.88	-0.138527	0.0784452	3.12506	0.077097	0.999848		AKAP8L	A-kinase anchoring protein 8 like [Source:VGNC Symbol;Acc:VGNC:25790]		protein_coding	1950	7	7737722	7765967
ENSBTAG00000031242		0.306241	2.2024	3.1615	0.0889722	0.999751		107.04	0.31199	0.177275	1.75993	0.0784205	0.99986		107.04	0.31199	0.177275	3.12665	0.0770219	0.999848		CDCA4	cell division cycle associated 4 [Source:VGNC Symbol;Acc:VGNC:27085]		protein_coding	669	21	69414725	69415393
ENSBTAG00000015053		-0.22249	3.28382	3.16045	0.0890216	0.999751		229.287	-0.222388	0.122164	-1.82041	0.0686966	0.99986		229.287	-0.222388	0.122164	3.30188	0.0692008	0.999848		CFL2	cofilin 2 [Source:VGNC Symbol;Acc:VGNC:27254]		protein_coding	1373	21	45099213	45101864
ENSBTAG00000013889		0.146751	3.18676	3.1587	0.0891046	0.999751		214.948	0.145864	0.0831702	1.7538	0.0794649	0.99986		214.948	0.145864	0.0831702	3.06668	0.0799125	0.999848		TMEM141	transmembrane protein 141 [Source:VGNC Symbol;Acc:VGNC:35974]		protein_coding	791	11	105895673	105897519
ENSBTAG00000044075		0.141283	6.16383	3.15355	0.0893494	0.999751		1703.41	0.139887	0.0825073	1.69545	0.0899901	0.99986		1703.41	0.139887	0.0825073	2.87523	0.089952	0.999848		SRPRB	SRP receptor subunit beta [Source:VGNC Symbol;Acc:VGNC:35291]		protein_coding	2524	1	135532008	135573130
ENSBTAG00000012887		-0.283369	3.34001	3.15249	0.0893997	0.999751		239.093	-0.279201	0.162241	-1.7209	0.0852698	0.99986		239.093	-0.279201	0.162241	2.95371	0.0856809	0.999848		FCER1A	Fc fragment of IgE receptor Ia [Source:VGNC Symbol;Acc:VGNC:28930]		protein_coding	1140	3	10419633	10425891
ENSBTAG00000020279		-0.101241	4.72653	3.15239	0.0894045	0.999751		627.871	-0.10371	0.0558417	-1.85721	0.0632818	0.99986		627.871	-0.10371	0.0558417	3.44832	0.0633161	0.999848					protein_coding	6016	15	22105770	22219837
ENSBTAG00000000949		0.235434	3.70261	3.15086	0.0894773	0.999751		308.02	0.2403	0.136442	1.76118	0.0782077	0.99986		308.02	0.2403	0.136442	3.08151	0.0791872	0.999848		DNAJC9	DnaJ heat shock protein family (Hsp40) member C9 [Source:VGNC Symbol;Acc:VGNC:55985]		protein_coding	1546	28	29287220	29293350
ENSBTAG00000015584		-0.161786	5.53321	3.14907	0.0895627	0.999751		1099.41	-0.162817	0.0900196	-1.80869	0.0704993	0.99986		1099.41	-0.162817	0.0900196	3.253	0.0712927	0.999848		BMI1	BMI1 proto-onco, polycomb ring finger [Source:NCBI gene (formerly Entrezgene);Acc:510666]		protein_coding	3405	13	23430468	23440823
ENSBTAG00000019214		0.115578	5.14372	3.14903	0.0895646	0.999751		838.784	0.116991	0.0630793	1.85466	0.0636448	0.99986		838.784	0.116991	0.0630793	3.43889	0.0636785	0.999848		USP14	ubiquitin specific peptidase 14 [Source:VGNC Symbol;Acc:VGNC:36712]		protein_coding	2429	24	35149151	35184341
ENSBTAG00000047752		-0.155239	2.49115	3.14836	0.0895964	0.999751		131.738	-0.151597	0.0835508	-1.81442	0.0696124	0.99986		131.738	-0.151597	0.0835508	3.29351	0.0695544	0.999848		OTUD1	OTU deubiquitinase 1 [Source:VGNC Symbol;Acc:VGNC:32493]		protein_coding	1446	13	24387958	24389403
ENSBTAG00000049130		0.479565	2.44631	3.1458	0.0898542	0.999751		127.589	0.474831	0.263045	1.80513	0.0710542	0.99986		127.589	0.474831	0.263045	3.02494	0.0819933	0.999848					lncRNA	1367	1	53561497	53563094
ENSBTAG00000014388		0.0766847	6.88449	3.13707	0.0901373	0.999751		2810.51	0.0766974	0.0469103	1.63498	0.102053	0.99986		2810.51	0.0766974	0.0469103	2.67672	0.101825	0.999848		EIF3I	eukaryotic translation initiation factor 3 subunit I [Source:VGNC Symbol;Acc:VGNC:28399]		protein_coding	1208	2	121298262	121306107
ENSBTAG00000018455		0.0851712	4.92901	3.13513	0.0902305	0.999751		722.869	0.079284	0.0472452	1.67814	0.0933198	0.99986		722.869	0.079284	0.0472452	2.81822	0.0932	0.999848		COMMD5	COMM domain containing 5 [Source:VGNC Symbol;Acc:VGNC:27586]		protein_coding	1202	14	347689	349724
ENSBTAG00000049557		0.174043	3.09144	3.13451	0.0902605	0.999751		200.837	0.176908	0.0975419	1.81366	0.0697306	0.99986		200.837	0.176908	0.0975419	3.27201	0.0704714	0.999848					protein_coding	900	18	64499682	64500782
ENSBTAG00000008181		0.3205	5.14466	3.13812	0.0903206	0.999751		837.772	0.322685	0.179493	1.79776	0.0722154	0.99986		837.772	0.322685	0.179493	3.26121	0.0709369	0.999848		CHAF1A	chromatin assembly factor 1 subunit A [Source:VGNC Symbol;Acc:VGNC:27266]		protein_coding	3875	7	19676722	19701793
ENSBTAG00000053210		0.128675	5.21297	3.13272	0.0903467	0.999751		882.383	0.129211	0.0816546	1.58241	0.113557	0.99986		882.383	0.129211	0.0816546	2.48636	0.114837	0.999848		SNRPG	small nuclear ribonucleoprotein polypeptide G [Source:NCBI gene (formerly Entrezgene);Acc:522621]		protein_coding	783	11	68602486	68611488
ENSBTAG00000013126		0.144275	3.97072	3.12974	0.0904905	0.999751		370.047	0.147095	0.0759393	1.93701	0.0527443	0.99986		370.047	0.147095	0.0759393	3.77014	0.0521754	0.999848		EMG1	EMG1 N1-specific pseudouridine methyltransferase [Source:VGNC Symbol;Acc:VGNC:58013]		protein_coding	2235	5	103486417	103493327
ENSBTAG00000000197		0.151389	2.69781	3.12763	0.0905925	0.999751		152.155	0.151927	0.0853183	1.78071	0.0749606	0.99986		152.155	0.151927	0.0853183	3.17301	0.0748643	0.999848		TRMT10A	tRNA methyltransferase 10A [Source:VGNC Symbol;Acc:VGNC:36366]		protein_coding	3859	6	25073203	25099775
ENSBTAG00000030960		0.17371	4.20843	3.12728	0.0906092	0.999751		437.378	0.175029	0.100427	1.74285	0.0813605	0.99986		437.378	0.175029	0.100427	3.03934	0.0812689	0.999848		DNAJC25	DnaJ heat shock protein family (Hsp40) member C25 [Source:VGNC Symbol;Acc:VGNC:56946]		protein_coding	1447	8	101055832	101073360
ENSBTAG00000045937		-0.0819496	5.16625	3.12666	0.0906393	0.999751		852.663	-0.0782613	0.0440552	-1.77644	0.0756609	0.99986		852.663	-0.0782613	0.0440552	3.15039	0.0759089	0.999848					protein_coding	1851	4	16779419	16781333
ENSBTAG00000009383		0.373171	4.91066	3.132	0.0906639	0.999751		714.423	0.374974	0.210548	1.78094	0.0749225	0.99986		714.423	0.374974	0.210548	3.17286	0.0748714	0.999848		KIF11	kinesin family member 11 [Source:VGNC Symbol;Acc:VGNC:30580]		protein_coding	4242	26	14004835	14050631
ENSBTAG00000017339		-0.27455	5.33903	3.12992	0.0906815	0.999751		958.399	-0.271781	0.150017	-1.81167	0.0700369	0.99986		958.399	-0.271781	0.150017	3.2787	0.0701846	0.999848		RUNX1T1	RUNX1 partner transcriptional co-repressor 1 [Source:VGNC Symbol;Acc:VGNC:55756]		protein_coding	7485	14	72301543	72458757
ENSBTAG00000001471		0.178727	4.95291	3.12403	0.0907666	0.999751		732.969	0.179618	0.0983834	1.8257	0.0678958	0.99986		732.969	0.179618	0.0983834	3.35671	0.0669316	0.999848		POC1A	POC1 centriolar protein A [Source:VGNC Symbol;Acc:VGNC:50094]		protein_coding	2077	22	48705195	48805972
ENSBTAG00000008755		-0.133831	6.79666	3.12305	0.0908143	0.999751		2645.32	-0.135068	0.0800579	-1.68713	0.0915775	0.99986		2645.32	-0.135068	0.0800579	2.80747	0.093826	0.999848		MARCHF7	membrane associated ring-CH-type finger 7 [Source:VGNC Symbol;Acc:VGNC:31242]		protein_coding	3476	2	36579472	36627161
ENSBTAG00000010937		0.125494	2.86411	3.12245	0.0908431	0.999751		170.995	0.120582	0.0690719	1.74575	0.080855	0.99986		170.995	0.120582	0.0690719	3.04381	0.0810456	0.999848		APOO	apolipoprotein O [Source:VGNC Symbol;Acc:VGNC:26035]		protein_coding	1665	X	119337922	119408077
ENSBTAG00000017048		0.102063	3.46758	3.1202	0.0909526	0.999751		261.245	0.105788	0.0529892	1.9964	0.0458905	0.99986		261.245	0.105788	0.0529892	3.97653	0.0461385	0.999848		CENPJ	centromere protein J [Source:VGNC Symbol;Acc:VGNC:50039]		protein_coding	5479	12	36486712	36521339
ENSBTAG00000004833		0.0932953	4.61257	3.11806	0.0910562	0.999751		580.198	0.0897701	0.0553063	1.62314	0.104559	0.99986		580.198	0.0897701	0.0553063	2.6269	0.105067	0.999848		NIT2	nitrilase family member 2 [Source:VGNC Symbol;Acc:VGNC:32090]		protein_coding	1166	1	44617553	44637448
ENSBTAG00000048565		-0.211825	6.6158	3.11794	0.0912282	0.999751		2327.92	-0.215593	0.119964	-1.79714	0.0723128	0.99986		2327.92	-0.215593	0.119964	3.23682	0.0720004	0.999848		BASP1	brain abundant membrane attached signal protein 1 [Source:VGNC Symbol;Acc:VGNC:106649]		protein_coding	1783	20	55908762	55964145
ENSBTAG00000027843		-0.165782	3.36511	3.11322	0.0912921	0.999751		243.529	-0.166476	0.0973615	-1.70988	0.0872879	0.99986		243.529	-0.166476	0.0973615	2.90613	0.0882433	0.999848		TCEAL8	transcription elongation factor A like 8 [Source:VGNC Symbol;Acc:VGNC:35683]		protein_coding	591	X	52052105	52053716
ENSBTAG00000004643		-0.109669	4.46986	3.10001	0.091939	0.999751		525.559	-0.108186	0.0614498	-1.76056	0.0783133	0.99986		525.559	-0.108186	0.0614498	3.08592	0.0789727	0.999848		WASL	WASP like actin nucleation promoting factor [Source:VGNC Symbol;Acc:VGNC:56336]		protein_coding	2945	4	87988365	88069929
ENSBTAG00000047637		0.33487	3.04717	3.09996	0.0919647	0.999751		194.375	0.348323	0.191775	1.81632	0.0693217	0.99986		194.375	0.348323	0.191775	3.32239	0.0683424	0.999848					protein_coding	747	11	46537344	46538090
ENSBTAG00000004662		-0.734946	1.48761	3.10376	0.0919895	0.999751		66.7043	-0.774248	0.414188	-1.86932	0.0615788	0.99986		66.7043	-0.774248	0.414188	3.38053	0.065971	0.999848		SLC16A12	solute carrier family 16 member 12 [Source:VGNC Symbol;Acc:VGNC:34686]		protein_coding	2382	26	11104543	11177185
ENSBTAG00000005967		-0.0883106	7.11163	3.09754	0.0920605	0.999751		3290.02	-0.0891933	0.0523507	-1.70377	0.0884247	0.99986		3290.02	-0.0891933	0.0523507	2.89021	0.0891192	0.999848		UBR2	ubiquitin protein ligase E3 component n-recognin 2 [Source:VGNC Symbol;Acc:VGNC:36617]		protein_coding	6948	23	16255756	16363361
ENSBTAG00000025001		0.0891547	5.28623	3.09729	0.092073	0.999751		926.167	0.0906447	0.0480617	1.88601	0.0592937	0.99986		926.167	0.0906447	0.0480617	3.5481	0.0596138	0.999848		MRPL45	mitochondrial ribosomal protein L45 [Source:VGNC Symbol;Acc:VGNC:31640]		protein_coding	1440	19	38966206	38985585
ENSBTAG00000000213		0.121704	4.98176	3.09478	0.0921969	0.999751		749.625	0.122503	0.0706831	1.73313	0.0830718	0.99986		749.625	0.122503	0.0706831	2.99449	0.0835481	0.999848		TMEM39A	transmembrane protein 39A [Source:VGNC Symbol;Acc:VGNC:36082]		protein_coding	1985	1	64211525	64240562
ENSBTAG00000016006		-0.10225	8.62419	3.09475	0.0921981	0.999751		9377.09	-0.100685	0.0511618	-1.96797	0.0490715	0.99986		9377.09	-0.100685	0.0511618	3.88103	0.0488346	0.999848		ANKRD11	ankyrin repeat domain 11 [Source:VGNC Symbol;Acc:VGNC:25910]		protein_coding	8797	18	14327315	14446553
ENSBTAG00000002039		0.109444	5.95894	3.09353	0.0922582	0.999751		1474.82	0.109558	0.0543616	2.01536	0.0438667	0.99986		1474.82	0.109558	0.0543616	4.08863	0.0431727	0.999848		FRMD8	FERM domain containing 8 [Source:VGNC Symbol;Acc:VGNC:56264]		protein_coding	3093	29	43582047	43603325
ENSBTAG00000016956		0.0695115	8.20046	3.09112	0.0923775	0.999751		6994.91	0.0697875	0.032587	2.14158	0.0322275	0.99986		6994.91	0.0697875	0.032587	4.59309	0.0321011	0.999848		GANAB	glucosidase II alpha subunit [Source:VGNC Symbol;Acc:VGNC:29245]		protein_coding	3934	29	40966901	40982284
ENSBTAG00000005269		0.347633	3.97725	3.0909	0.092555	0.999751		371.948	0.348478	0.198458	1.75592	0.0791012	0.99986		371.948	0.348478	0.198458	3.10476	0.0780636	0.999848		CCNB2	cyclin B2 [Source:VGNC Symbol;Acc:VGNC:26960]		protein_coding	1547	10	51184626	51209368
ENSBTAG00000054199		0.116213	4.02377	3.08434	0.0927132	0.999751		385.064	0.115572	0.0652417	1.77145	0.0764859	0.99986		385.064	0.115572	0.0652417	3.12687	0.0770114	0.999848		COA4	cytochrome c oxidase assembly factor 4 homolog [Source:VGNC Symbol;Acc:VGNC:106696]		protein_coding	807	15	53342076	53344586
ENSBTAG00000049306		0.108393	6.93661	3.08276	0.0927918	0.999751		2913.55	0.110641	0.065444	1.69062	0.0909087	0.99986		2913.55	0.110641	0.065444	2.86557	0.0904936	0.999848		MSRB1	methionine sulfoxide reductase B1 [Source:NCBI gene (formerly Entrezgene);Acc:618441]		protein_coding	1297	25	1502595	1507193
ENSBTAG00000018126		-0.0723262	5.78854	3.08188	0.0928356	0.999751		1313.32	-0.0685695	0.0374943	-1.8288	0.0674303	0.99986		1313.32	-0.0685695	0.0374943	3.3377	0.0677093	0.999848		VPS53	VPS53 subunit of GARP complex [Source:VGNC Symbol;Acc:VGNC:36829]		protein_coding	3310	19	22125877	22249140
ENSBTAG00000005096		0.129859	6.04824	3.0747	0.0931933	0.999751		1576.83	0.129628	0.0872523	1.48567	0.137367	0.99986		1576.83	0.129628	0.0872523	2.19605	0.138365	0.999848		COX7A2	cytochrome c oxidase subunit 7A2 [Source:VGNC Symbol;Acc:VGNC:53788]		protein_coding	548	9	14833551	14838734
ENSBTAG00000001286		0.386201	1.75201	3.07424	0.0932163	0.999751		77.7048	0.384626	0.227808	1.68838	0.0913388	0.99986		77.7048	0.384626	0.227808	2.84153	0.0918567	0.999848		ELMO3	engulfment and cell motility 3 [Source:VGNC Symbol;Acc:VGNC:28440]		protein_coding	2428	18	34834852	34839375
ENSBTAG00000048798		-0.106184	8.23062	3.07126	0.0933655	0.999751		7145.09	-0.104953	0.0593865	-1.76729	0.0771801	0.99986		7145.09	-0.104953	0.0593865	3.11155	0.0777389	0.999848					protein_coding	13647	17	35321748	35476298
ENSBTAG00000012808		-0.246977	3.70664	3.07054	0.0934017	0.999751		309.049	-0.248192	0.141865	-1.74949	0.0802068	0.99986		309.049	-0.248192	0.141865	3.03404	0.0815345	0.999848		MASP2	MBL associated serine protease 2 [Source:VGNC Symbol;Acc:VGNC:31256]		protein_coding	3070	16	42581910	42597203
ENSBTAG00000003842		-0.111698	6.01158	3.0705	0.0934039	0.999751		1530.72	-0.111991	0.0569326	-1.96708	0.0491735	0.99986		1530.72	-0.111991	0.0569326	3.88002	0.0488639	0.999848		RABGEF1	RAB guanine nucleotide exchange factor 1 [Source:NCBI gene (formerly Entrezgene);Acc:282335]		protein_coding	3392	25	28224570	28275671
ENSBTAG00000004268		0.109205	5.82677	3.07001	0.0934283	0.999751		1348.74	0.108703	0.0632461	1.71873	0.0856641	0.99986		1348.74	0.108703	0.0632461	2.95206	0.0857682	0.999848		TRAPPC5	trafficking protein particle complex subunit 5 [Source:VGNC Symbol;Acc:VGNC:36291]		protein_coding	641	7	16526036	16528271
ENSBTAG00000048550		-0.324423	4.31501	3.07345	0.0934333	0.999751		469.442	-0.317594	0.17954	-1.76893	0.0769058	0.99986		469.442	-0.317594	0.17954	3.11724	0.0774679	0.999848		GCSAM	germinal center associated signaling and motility [Source:VGNC Symbol;Acc:VGNC:29293]		protein_coding	1507	1	56929578	56944529
ENSBTAG00000001243		-0.232832	3.25454	3.06731	0.0935636	0.999751		225.321	-0.233665	0.134383	-1.7388	0.0820694	0.99986		225.321	-0.233665	0.134383	3.00536	0.0829894	0.999848		AP3M2	adaptor related protein complex 3 subunit mu 2 [Source:VGNC Symbol;Acc:VGNC:25990]		protein_coding	2443	27	37031655	37049363
ENSBTAG00000050907		0.18158	2.79554	3.06578	0.0936402	0.999751		163.106	0.179219	0.106252	1.68674	0.0916526	0.99986		163.106	0.179219	0.106252	2.85468	0.0911082	0.999848		RPP21	ribonuclease P/MRP subunit p21 [Source:VGNC Symbol;Acc:VGNC:106902]		protein_coding	576	23	28451481	28453766
ENSBTAG00000007329		-0.13249	5.25653	3.06505	0.093677	0.999751		906.933	-0.131143	0.0737243	-1.77883	0.0752683	0.99986		906.933	-0.131143	0.0737243	3.15847	0.0755337	0.999848		SETDB2	SET domain bifurcated histone lysine methyltransferase 2 [Source:VGNC Symbol;Acc:VGNC:34500]		protein_coding	3824	12	19015845	19053524
ENSBTAG00000018837		0.336916	4.92547	3.06803	0.0937623	0.999751		721.729	0.336658	0.191788	1.75536	0.0791971	0.99986		721.729	0.336658	0.191788	2.99105	0.083726	0.999848		SLC39A11	solute carrier family 39 member 11 [Source:VGNC Symbol;Acc:VGNC:34859]		protein_coding	2710	19	58209287	58503188
ENSBTAG00000053781		0.186725	2.4252	3.06073	0.0938946	0.999751		126	0.178863	0.108903	1.6424	0.100507	0.99986		126	0.178863	0.108903	2.67367	0.10202	0.999848					pseudogene	447	8	32085084	32085560
ENSBTAG00000008110		0.100765	5.33576	3.05581	0.0941429	0.999751		958.393	0.100833	0.0546166	1.84619	0.0648649	0.99986		958.393	0.100833	0.0546166	3.40455	0.0650168	0.999848		IFT20	intraflagellar transport 20 [Source:VGNC Symbol;Acc:VGNC:50160]		protein_coding	1100	19	19814952	19821909
ENSBTAG00000010490		0.0814672	5.70604	3.05565	0.0941511	0.999751		1240.1	0.0802144	0.0474586	1.6902	0.0909903	0.99986		1240.1	0.0802144	0.0474586	2.84524	0.0916447	0.999848		PEX5	peroxisomal biosis factor 5 [Source:VGNC Symbol;Acc:VGNC:32761]		protein_coding	3843	5	103177675	103195053
ENSBTAG00000007785		-0.295924	1.75616	3.05416	0.0942265	0.999751		78.887	-0.292052	0.167662	-1.7419	0.0815251	0.99986		78.887	-0.292052	0.167662	3.00823	0.0828425	0.999848		PKD2L2	polycystin 2 like 2, transient receptor potential cation channel [Source:VGNC Symbol;Acc:VGNC:32937]		protein_coding	1939	7	49358740	49403930
ENSBTAG00000013915		0.182665	4.33202	3.05341	0.0942644	0.999751		476.583	0.182822	0.103423	1.76772	0.0771084	0.99986		476.583	0.182822	0.103423	3.11485	0.0775815	0.999848		DSN1	DSN1 component of MIS12 kinetochore complex [Source:VGNC Symbol;Acc:VGNC:28224]		protein_coding	2165	13	65811649	65827589
ENSBTAG00000016771		0.240315	1.33443	3.05097	0.0943879	0.999751		57.1536	0.246335	0.134089	1.8371	0.0661948	0.99986		57.1536	0.246335	0.134089	3.39727	0.0653044	0.999848		PLK2	polo like kinase 2 [Source:VGNC Symbol;Acc:VGNC:33034]		protein_coding	2749	20	20847409	20853378
ENSBTAG00000013573		0.346168	4.57008	3.05476	0.0944283	0.999751		563.171	0.351629	0.199074	1.76632	0.0773421	0.99986		563.171	0.351629	0.199074	3.14297	0.0762548	0.999848		BIRC5	baculoviral IAP repeat containing 5 [Source:VGNC Symbol;Acc:VGNC:26501]		protein_coding	1666	19	53940667	53947960
ENSBTAG00000015868		-0.123692	4.86447	3.04813	0.0945318	0.999751		691.406	-0.124419	0.0705774	-1.76288	0.0779209	0.99986		691.406	-0.124419	0.0705774	3.08667	0.0789364	0.999848		LIG4	DNA ligase 4 [Source:VGNC Symbol;Acc:VGNC:30884]		protein_coding	4296	12	83594754	83602827
ENSBTAG00000017729		-0.121273	4.42345	3.04801	0.0945378	0.999751		508.531	-0.12418	0.0657072	-1.8899	0.0587715	0.99986		508.531	-0.12418	0.0657072	3.55811	0.059255	0.999848		NR2C1	nuclear receptor subfamily 2 group C member 1 [Source:VGNC Symbol;Acc:VGNC:32235]		protein_coding	2344	5	24721336	24760106
ENSBTAG00000006479		-0.10897	6.16918	3.04665	0.0946069	0.999751		1707.78	-0.109888	0.0544738	-2.01726	0.0436684	0.99986		1707.78	-0.109888	0.0544738	4.07042	0.0436405	0.999848		CAPN7	calpain 7 [Source:VGNC Symbol;Acc:VGNC:26750]		protein_coding	3515	1	152232655	152284372
ENSBTAG00000005970		0.178598	7.02501	3.04662	0.0946918	0.999751		3095.75	0.181931	0.105301	1.72772	0.0840389	0.99986		3095.75	0.181931	0.105301	3.00672	0.08292	0.999848		XBP1	X-box binding protein 1 [Source:VGNC Symbol;Acc:VGNC:53930]		protein_coding	1131	17	68052596	68056965
ENSBTAG00000014771		-0.118208	6.05802	3.04449	0.0947169	0.999751		1581.23	-0.118283	0.0638146	-1.85354	0.0638044	0.99986		1581.23	-0.118283	0.0638146	3.436	0.0637898	0.999848					protein_coding	1993	X	14358111	14371745
ENSBTAG00000005843		0.165796	4.96566	3.0439	0.094747	0.999751		740.202	0.166738	0.0949589	1.7559	0.0791059	0.99986		740.202	0.166738	0.0949589	3.10668	0.0779719	0.999848		REXO2	RNA exonuclease 2 [Source:VGNC Symbol;Acc:VGNC:33884]		protein_coding	1110	15	24957690	24968465
ENSBTAG00000004161		-0.0740761	7.96712	3.04371	0.0947569	0.999751		5957.62	-0.0743919	0.0475781	-1.56357	0.117918	0.99986		5957.62	-0.0743919	0.0475781	2.43313	0.118795	0.999848		UBE2D2	ubiquitin conjugating enzyme E2 D2 [Source:VGNC Symbol;Acc:VGNC:36580]		protein_coding	1812	7	50789407	50831986
ENSBTAG00000018240		0.319201	1.43291	3.04032	0.0949297	0.999751		61.2806	0.320548	0.181715	1.76402	0.0777291	0.99986		61.2806	0.320548	0.181715	3.14495	0.0761624	0.999848		CYP2S1	cytochrome P450 family 2 subfamily S member 1 [Source:HGNC Symbol;Acc:HGNC:15654]	CYP2S1	protein_coding	2970	18	50379572	50393561
ENSBTAG00000002495		-0.0902155	6.92834	3.04023	0.0949341	0.999751		2893.38	-0.0899824	0.0459916	-1.9565	0.0504068	0.99986		2893.38	-0.0899824	0.0459916	3.83056	0.0503261	0.999848		BRD4	bromodomain containing 4 [Source:VGNC Symbol;Acc:VGNC:26559]		protein_coding	3291	7	7854283	7884854
ENSBTAG00000000050		0.119918	4.00204	3.03275	0.0953167	0.999751		378.274	0.11937	0.063363	1.88391	0.0595771	0.99986		378.274	0.11937	0.063363	3.56417	0.0590393	0.999848		PSMG3	proteasome assembly chaperone 3 [Source:VGNC Symbol;Acc:VGNC:33480]		protein_coding	708	25	41386821	41387986
ENSBTAG00000001781		0.124024	5.85247	3.03253	0.0953281	0.999751		1370.92	0.124312	0.068665	1.81041	0.0702327	0.99986		1370.92	0.124312	0.068665	3.29781	0.0693724	0.999848		TOMM40	translocase of outer mitochondrial membrane 40 [Source:VGNC Symbol;Acc:VGNC:49148]		protein_coding	2074	18	52618777	52630573
ENSBTAG00000054245		0.531589	6.32443	3.03785	0.0955111	0.999751		1922.21	0.545546	0.329273	1.65682	0.0975562	0.99986		1922.21	0.545546	0.329273	2.56362	0.109348	0.999848		CD163L1	CD163 molecule-like 1 [Source:NCBI gene (formerly Entrezgene);Acc:338056]		protein_coding	4329	5	103022590	103086215
ENSBTAG00000039851		0.0737083	6.40378	3.02864	0.0955277	0.999751		2013.08	0.0740118	0.0451145	1.64053	0.100895	0.99986		2013.08	0.0740118	0.0451145	2.69609	0.100595	0.999848		UBAC1	UBA domain containing 1 [Source:VGNC Symbol;Acc:VGNC:36567]		protein_coding	2580	11	103462731	103481943
ENSBTAG00000038283		-0.167144	4.3572	3.02563	0.095683	0.999751		485.051	-0.167562	0.0953759	-1.75686	0.0789411	0.99986		485.051	-0.167562	0.0953759	3.09021	0.0787645	0.999848		TMEM243	transmembrane protein 243 [Source:VGNC Symbol;Acc:VGNC:36054]		protein_coding	1815	4	33226967	33248624
ENSBTAG00000002101		0.0874791	5.27234	3.0233	0.095803	0.999751		917.871	0.0888843	0.0509617	1.74414	0.0811347	0.99986		917.871	0.0888843	0.0509617	3.04076	0.081198	0.999848		GDE1	glycerophosphodiester phosphodiesterase 1 [Source:VGNC Symbol;Acc:VGNC:29298]		protein_coding	1638	25	17101520	17127013
ENSBTAG00000005744		-0.178783	5.87871	3.02341	0.0958078	0.999751		1399.18	-0.175711	0.106863	-1.64426	0.100123	0.99986		1399.18	-0.175711	0.106863	2.68481	0.101309	0.999848		COQ2	coenzyme Q2, polyprenyltransferase [Source:VGNC Symbol;Acc:VGNC:27611]		protein_coding	1546	6	98037930	98065079
ENSBTAG00000018813		0.0877975	6.34962	3.02269	0.0958342	0.999751		1938.62	0.0877294	0.0543158	1.61517	0.106273	0.99986		1938.62	0.0877294	0.0543158	2.60528	0.106508	0.999848		IDH3B	isocitrate dehydrogenase (NAD(+)) 3 non-catalytic subunit beta [Source:NCBI gene (formerly Entrezgene);Acc:613338]		protein_coding	1549	13	52514469	52519429
ENSBTAG00000014014		0.197796	3.29055	3.01968	0.09599	0.999751		229.798	0.197877	0.112281	1.76233	0.078013	0.99986		229.798	0.197877	0.112281	3.09391	0.0785859	0.999848		UBIAD1	UbiA prenyltransferase domain containing 1 [Source:VGNC Symbol;Acc:VGNC:36606]		protein_coding	1614	16	42376909	42387230
ENSBTAG00000010063		-0.0840475	7.50321	3.01861	0.096045	0.999751		4312.57	-0.0840407	0.0422012	-1.99143	0.0464339	0.99986		4312.57	-0.0840407	0.0422012	3.96432	0.0464743	0.999848		KDM3B	lysine demethylase 3B [Source:VGNC Symbol;Acc:VGNC:30526]		protein_coding	5690	7	49749644	49805938
ENSBTAG00000013736		0.598441	0.924296	3.01945	0.0961137	0.999751		44.8831	0.613023	0.349965	1.75167	0.0798307	0.99986		44.8831	0.613023	0.349965	2.94948	0.0859051	0.999848		PROM1	prominin 1 [Source:VGNC Symbol;Acc:VGNC:33364]		protein_coding	2595	6	111165322	111279541
ENSBTAG00000008403		-0.0972396	7.96041	3.01078	0.0964511	0.999751		5929.14	-0.0979035	0.0602505	-1.62494	0.104175	0.99986		5929.14	-0.0979035	0.0602505	2.61807	0.105653	0.999848		ROCK1	Rho associated coiled-coil containing protein kinase 1 [Source:VGNC Symbol;Acc:VGNC:56371]		protein_coding	4698	24	35016400	35139433
ENSBTAG00000052775		-0.541767	0.224671	3.01005	0.0965	0.999751		25.2348	-0.532929	0.32768	-1.62637	0.103871	0.99986		25.2348	-0.532929	0.32768	2.63727	0.104383	0.999848					lncRNA	1372	10	101830189	101834706
ENSBTAG00000000550		0.10832	6.898	3.00901	0.0965433	0.999751		2835.64	0.110249	0.0650703	1.6943	0.090208	0.99986		2835.64	0.110249	0.0650703	2.88586	0.0893605	0.999848		ATP5F1D	ATP synthase F1 subunit delta [Source:VGNC Symbol;Acc:VGNC:26302]		protein_coding	973	7	43683704	43685876
ENSBTAG00000018157		-0.218919	1.88566	3.00835	0.0965778	0.999751		85.1411	-0.223269	0.122275	-1.82596	0.0678567	0.99986		85.1411	-0.223269	0.122275	3.35898	0.0668396	0.999848		IFT172	intraflagellar transport 172 [Source:VGNC Symbol;Acc:VGNC:30066]		protein_coding	2259	11	72210703	72219493
ENSBTAG00000002447		-0.297459	2.27856	3.0062	0.0966896	0.999751		112.586	-0.294348	0.172422	-1.70714	0.0877969	0.99986		112.586	-0.294348	0.172422	2.9064	0.0882288	0.999848		C7H19orf44	chromosome 7 C19orf44 homolog [Source:VGNC Symbol;Acc:VGNC:55200]		protein_coding	2075	7	6498766	6520939
ENSBTAG00000005293		0.392037	1.68351	3.00607	0.0966964	0.999751		74.096	0.393971	0.234662	1.67889	0.0931743	0.99986		74.096	0.393971	0.234662	2.84429	0.0916991	0.999848		CDC25C	cell division cycle 25C [Source:VGNC Symbol;Acc:VGNC:27064]		protein_coding	2416	7	49701226	49731890
ENSBTAG00000009912		-0.107377	7.41533	3.00563	0.0967193	0.999751		4060.59	-0.108194	0.0626352	-1.72737	0.0841014	0.99986		4060.59	-0.108194	0.0626352	2.95349	0.0856921	0.999848		PAN3	poly(A) specific ribonuclease subunit PAN3 [Source:VGNC Symbol;Acc:VGNC:53830]		protein_coding	5098	12	31834570	31957265
ENSBTAG00000051191		-0.170056	5.82383	3.00561	0.0967205	0.999751		1345.5	-0.167095	0.102801	-1.62543	0.104072	0.99986		1345.5	-0.167095	0.102801	2.64055	0.104168	0.999848					lncRNA	1306	29	43612214	43614028
ENSBTAG00000000295		-0.183458	4.29923	3.00391	0.0968094	0.999751		467.695	-0.187453	0.112175	-1.67108	0.0947055	0.99986		467.695	-0.187453	0.112175	2.77167	0.0959459	0.999848		CLHC1	clathrin heavy chain linker domain containing 1 [Source:VGNC Symbol;Acc:VGNC:27438]		protein_coding	2982	11	37932812	37970086
ENSBTAG00000054406		0.332716	1.34074	3.00158	0.0969312	0.999751		57.4155	0.328863	0.192565	1.7078	0.087674	0.99986		57.4155	0.328863	0.192565	2.92115	0.0874258	0.999848					protein_coding	1701	18	48119157	48121108
ENSBTAG00000002313		-0.0979252	7.37665	2.99916	0.0970576	0.999751		3951.89	-0.097456	0.0559317	-1.74241	0.0814365	0.99986		3951.89	-0.097456	0.0559317	3.02796	0.0818411	0.999848		ITPR2	inositol 1,4,5-trisphosphate receptor type 2 [Source:VGNC Symbol;Acc:VGNC:30347]		protein_coding	10474	5	82983642	83572811
ENSBTAG00000018697		-0.094257	5.58212	2.99642	0.0972012	0.999751		1138.64	-0.0939796	0.0594112	-1.58185	0.113684	0.99986		1138.64	-0.0939796	0.0594112	2.49382	0.114294	0.999848		WDR44	WD repeat domain 44 [Source:VGNC Symbol;Acc:VGNC:36900]		protein_coding	4086	X	2534675	2628017
ENSBTAG00000004753		0.157066	2.57328	2.99394	0.0973315	0.999751		139.861	0.153202	0.0912337	1.67923	0.0931072	0.99986		139.861	0.153202	0.0912337	2.80168	0.0941654	0.999848		RXYLT1	ribitol xylosyltransferase 1 [Source:VGNC Symbol;Acc:VGNC:36091]		protein_coding	1675	5	49919291	49945730
ENSBTAG00000021754		0.108089	4.73892	2.99332	0.0973639	0.999751		632.05	0.111285	0.0556249	2.00063	0.0454318	0.99986		632.05	0.111285	0.0556249	4.01258	0.0451621	0.999848		DUSP12	dual specificity phosphatase 12 [Source:VGNC Symbol;Acc:VGNC:28251]		protein_coding	2445	3	7851912	7861112
ENSBTAG00000010113		-0.0898159	5.55177	2.99186	0.0974406	0.999751		1113.59	-0.0911103	0.0467233	-1.95	0.0511764	0.99986		1113.59	-0.0911103	0.0467233	3.80138	0.0512102	0.999848		ZBTB24	zinc finger and BTB domain containing 24 [Source:VGNC Symbol;Acc:VGNC:37068]		protein_coding	4900	9	40680702	40691320
ENSBTAG00000010613		0.0816562	6.74457	2.99158	0.0974554	0.999751		2547.19	0.0825279	0.0394983	2.08941	0.0366711	0.99986		2547.19	0.0825279	0.0394983	4.37802	0.0364054	0.999848		NUP188	nucleoporin 188 [Source:VGNC Symbol;Acc:VGNC:32354]		protein_coding	5727	11	99445824	99489060
ENSBTAG00000054388		-0.158726	4.62605	2.99154	0.0974576	0.999751		584.481	-0.158318	0.0927122	-1.70763	0.0877056	0.99986		584.481	-0.158318	0.0927122	2.92915	0.0869932	0.999848					protein_coding	690	10	46356404	46365224
ENSBTAG00000017074		0.102536	4.91064	2.99103	0.0974847	0.999751		713.124	0.100892	0.0560635	1.79961	0.0719225	0.99986		713.124	0.100892	0.0560635	3.25134	0.0713651	0.999848		ANO8	anoctamin 8 [Source:VGNC Symbol;Acc:VGNC:25956]		protein_coding	3342	7	5794556	5803719
ENSBTAG00000014522		-0.157915	5.29568	2.98819	0.0976338	0.999751		931.625	-0.156877	0.0883967	-1.77469	0.075949	0.99986		931.625	-0.156877	0.0883967	3.12742	0.0769854	0.999848		SMIM14	small integral membrane protein 14 [Source:VGNC Symbol;Acc:VGNC:35016]		protein_coding	1152	6	58632233	58690833
ENSBTAG00000020047		0.129037	4.37362	2.98753	0.0976688	0.999751		490.601	0.12985	0.0743623	1.74618	0.0807788	0.99986		490.601	0.12985	0.0743623	3.0557	0.0804541	0.999848		MON1A	MON1 homolog A, secretory trafficking associated [Source:VGNC Symbol;Acc:VGNC:31552]		protein_coding	2958	22	50341652	50353722
ENSBTAG00000016337		-0.111789	4.78216	2.98752	0.0976696	0.999751		652.162	-0.110975	0.0592922	-1.87166	0.0612536	0.99986		652.162	-0.110975	0.0592922	3.50686	0.0611152	0.999848		ACOT13	acyl-CoA thioesterase 13 [Source:VGNC Symbol;Acc:VGNC:25549]		protein_coding	1145	23	33069547	33082602
ENSBTAG00000010322		0.238704	6.9986	2.98991	0.0977525	0.999751		3038.53	0.24133	0.139059	1.73545	0.0826605	0.99986		3038.53	0.24133	0.139059	3.02829	0.0818241	0.999848		HYOU1	hypoxia up-regulated 1 [Source:VGNC Symbol;Acc:VGNC:50032]		protein_coding	4950	15	29631206	29653505
ENSBTAG00000004820		0.109463	5.35645	2.98451	0.0978286	0.999751		971.122	0.108852	0.0580714	1.87444	0.0608696	0.99986		971.122	0.108852	0.0580714	3.52608	0.0604105	0.999848		POLR2F	RNA polymerase II, I and III subunit F [Source:VGNC Symbol;Acc:VGNC:33140]		protein_coding	1509	5	109745905	109755102
ENSBTAG00000007799		0.390068	2.74473	2.98428	0.0979476	0.999751		156.512	0.395766	0.227123	1.74252	0.0814173	0.99986		156.512	0.395766	0.227123	3.05912	0.0802853	0.999848		MTFR2	mitochondrial fission regulator 2 [Source:VGNC Symbol;Acc:VGNC:31728]		protein_coding	2351	9	74232905	74250570
ENSBTAG00000016533		-0.114523	7.2899	2.97708	0.0982221	0.999751		3721.31	-0.115233	0.0663541	-1.73663	0.0824523	0.99986		3721.31	-0.115233	0.0663541	2.98826	0.0838701	0.999848		FOXP1	forkhead box P1 [Source:VGNC Symbol;Acc:VGNC:29101]		protein_coding	3427	22	30294351	30686756
ENSBTAG00000013291		0.140492	3.9487	2.97574	0.0982931	0.999751		364.113	0.142781	0.0743041	1.92158	0.0546588	0.99986		364.113	0.142781	0.0743041	3.71523	0.0539183	0.999848		ARMC6	armadillo repeat containing 6 [Source:VGNC Symbol;Acc:VGNC:26160]		protein_coding	3055	7	4167879	4183780
ENSBTAG00000010442		0.173235	2.8958	2.97527	0.0983182	0.999751		175.215	0.175038	0.103879	1.68501	0.0919861	0.99986		175.215	0.175038	0.103879	2.83192	0.0924079	0.999848		PANK1	pantothenate kinase 1 [Source:VGNC Symbol;Acc:VGNC:32563]		protein_coding	1776	26	11248533	11303502
ENSBTAG00000012170		-0.116389	7.08167	2.96877	0.0986643	0.999751		3225.83	-0.118026	0.0753202	-1.567	0.117116	0.99986		3225.83	-0.118026	0.0753202	2.4219	0.119649	0.999848		UBL3	ubiquitin like 3 [Source:VGNC Symbol;Acc:VGNC:36607]		protein_coding	3389	12	30806229	30854060
ENSBTAG00000043564		-0.315702	6.10181	2.97368	0.0986878	0.999751		1642.87	-0.324771	0.187602	-1.73117	0.0834206	0.99986		1642.87	-0.324771	0.187602	2.8419	0.0918357	0.999848		ATP8	ATP synthase F0 subunit 8 [Source:NCBI gene (formerly Entrezgene);Acc:3283881]		protein_coding	201	MT	8129	8329
ENSBTAG00000026263		-0.140816	4.04956	2.96815	0.0986974	0.999751		392.663	-0.14439	0.0846826	-1.70507	0.0881809	0.99986		392.663	-0.14439	0.0846826	2.89731	0.0887274	0.999848		ZNF45	zinc finger protein 45 [Source:VGNC Symbol;Acc:VGNC:55089]		protein_coding	2863	18	52099337	52107295
ENSBTAG00000001511		-0.238173	5.87207	2.97109	0.0987127	0.999751		1391.22	-0.234796	0.140997	-1.66526	0.0958614	0.99986		1391.22	-0.234796	0.140997	2.77518	0.0957358	0.999848		BCL6	BCL6 transcription repressor [Source:VGNC Symbol;Acc:VGNC:58471]		protein_coding	3279	1	79558314	79611183
ENSBTAG00000008499		0.296574	3.84187	2.96779	0.0988212	0.999751		338.712	0.301819	0.17501	1.72458	0.0846036	0.99986		338.712	0.301819	0.17501	3.00337	0.0830913	0.999848		TROAP	trophinin associated protein [Source:VGNC Symbol;Acc:VGNC:36378]		protein_coding	2803	5	30487010	30495995
ENSBTAG00000049571		-0.120579	7.662	2.96355	0.0989437	0.999751		4821.2	-0.122954	0.0753991	-1.63071	0.102951	0.99986		4821.2	-0.122954	0.0753991	2.63124	0.10478	0.999848		CNOT6L	CCR4-NOT transcription complex subunit 6 like [Source:VGNC Symbol;Acc:VGNC:27521]		protein_coding	8968	6	92412054	92527559
ENSBTAG00000053790		-0.462349	1.14142	2.96311	0.0989776	0.999751		51.8058	-0.450632	0.278566	-1.61769	0.10573	0.99986		51.8058	-0.450632	0.278566	2.58089	0.108161	0.999848					lncRNA	517	12	22400962	22449671
ENSBTAG00000010217		-0.263339	7.49787	2.96634	0.0990308	0.999751		4283.04	-0.257203	0.145317	-1.76995	0.0767355	0.99986		4283.04	-0.257203	0.145317	3.13174	0.0767819	0.999848		ZNF318	zinc finger protein 318 [Source:VGNC Symbol;Acc:VGNC:37245]		protein_coding	6753	23	16929147	16955126
ENSBTAG00000011127		0.104467	6.10197	2.96143	0.0990573	0.999751		1631.33	0.103719	0.059618	1.73973	0.0819073	0.99986		1631.33	0.103719	0.059618	3.02149	0.082168	0.999848		NUP205	nucleoporin 205 [Source:VGNC Symbol;Acc:VGNC:32355]		protein_coding	7040	4	99335497	99461007
ENSBTAG00000001618		-0.331712	3.62294	2.9604	0.0992193	0.999751		289.417	-0.324428	0.188258	-1.72332	0.0848305	0.99986		289.417	-0.324428	0.188258	2.96825	0.0849135	0.999848		ALPK3	alpha kinase 3 [Source:VGNC Symbol;Acc:VGNC:25849]		protein_coding	5181	21	22458575	22510554
ENSBTAG00000050078		0.235682	2.00741	2.95687	0.0993018	0.999751		93.0816	0.235434	0.139342	1.68961	0.0911022	0.99986		93.0816	0.235434	0.139342	2.83927	0.0919861	0.999848		SFXN5	sideroflexin 5 [Source:VGNC Symbol;Acc:VGNC:34534]		protein_coding	4454	11	11371161	11498288
ENSBTAG00000053482		-0.26135	0.510435	2.95129	0.0996027	0.999751		31.9121	-0.264466	0.165203	-1.60085	0.109409	0.99986		31.9121	-0.264466	0.165203	2.56099	0.10953	0.999848		SAMD13	sterile alpha motif domain containing 13 [Source:VGNC Symbol;Acc:VGNC:34268]		protein_coding	1549	3	59767060	59819902
ENSBTAG00000011913		0.254196	6.264	2.95472	0.0996513	0.999751		1823.6	0.256547	0.146662	1.74924	0.0802494	0.99986		1823.6	0.256547	0.146662	3.07552	0.0794792	0.999848		CKAP4	cytoskeleton associated protein 4 [Source:VGNC Symbol;Acc:VGNC:27382]		protein_coding	2091	5	69631578	69639265
ENSBTAG00000018025		0.292396	1.26733	2.94914	0.0997186	0.999751		56.3012	0.294114	0.188824	1.55762	0.119324	0.99986		56.3012	0.294114	0.188824	2.40647	0.120835	0.999848		IQCG	IQ motif containing G [Source:VGNC Symbol;Acc:VGNC:30256]		protein_coding	1817	1	70180444	70226096
ENSBTAG00000009061		-0.102294	6.07997	2.94848	0.0997546	0.999751		1608.51	-0.102253	0.0620206	-1.64869	0.0992114	0.99986		1608.51	-0.102253	0.0620206	2.70131	0.100266	0.999848		FAR1	fatty acyl-CoA reductase 1 [Source:VGNC Symbol;Acc:VGNC:28863]		protein_coding	2737	15	38992000	39068406
ENSBTAG00000019652		-0.151592	7.25892	2.9457	0.0999047	0.999751		3646.12	-0.153243	0.0938895	-1.63216	0.102645	0.99986		3646.12	-0.153243	0.0938895	2.62651	0.105092	0.999848		STK26	serine/threonine kinase 26 [Source:VGNC Symbol;Acc:VGNC:35392]		protein_coding	3507	X	15912813	15979088
ENSBTAG00000013602		-0.118351	6.66995	2.94517	0.0999333	0.999751		2421.2	-0.116376	0.0705299	-1.65003	0.0989372	0.99986		2421.2	-0.116376	0.0705299	2.70624	0.0999564	0.999848		BRWD1	bromodomain and WD repeat domain containing 1 [Source:VGNC Symbol;Acc:VGNC:26575]		protein_coding	9885	1	139238832	139362519
ENSBTAG00000039462		0.380741	5.03018	2.94997	0.0999592	0.999751		776.509	0.38534	0.219514	1.75542	0.0791872	0.99986		776.509	0.38534	0.219514	3.06296	0.0800958	0.999848		PCLAF	PCNA clamp associated factor [Source:NCBI gene (formerly Entrezgene);Acc:540737]		protein_coding	1343	10	45645746	45653956
ENSBTAG00000055057		0.141486	2.97841	2.94292	0.100056	0.999751		185.136	0.144714	0.0803499	1.80104	0.071696	0.99986		185.136	0.144714	0.0803499	3.24647	0.0715774	0.999848					lncRNA	838	10	85904732	85945067
ENSBTAG00000021582		0.348756	5.19732	2.94717	0.10011	0.999751		870.932	0.349175	0.202347	1.72562	0.0844152	0.99986		870.932	0.349175	0.202347	2.98923	0.0838202	0.999848		NCAPG	non-SMC condensin I complex subunit G [Source:VGNC Symbol;Acc:VGNC:31903]		protein_coding	3324	6	37277323	37378124
ENSBTAG00000005497		-0.141337	4.83242	2.94085	0.100168	0.999751		675.286	-0.141185	0.0804945	-1.75397	0.0794356	0.99986		675.286	-0.141185	0.0804945	3.08109	0.0792072	0.999848		RPRD1A	regulation of nuclear pre-mRNA domain containing 1A [Source:VGNC Symbol;Acc:VGNC:34126]		protein_coding	2345	24	21051655	21117141
ENSBTAG00000008466		-0.278857	2.06348	2.93931	0.100252	0.999751		97.6774	-0.279248	0.167545	-1.66671	0.0955726	0.99986		97.6774	-0.279248	0.167545	2.77235	0.0959052	0.999848		CCNB1IP1	cyclin B1 interacting protein 1 [Source:VGNC Symbol;Acc:VGNC:26959]		protein_coding	1759	10	26794963	26802885
ENSBTAG00000052187		-0.174174	3.85367	2.93883	0.100278	0.999751		342.108	-0.175911	0.101228	-1.73777	0.0822517	0.99986		342.108	-0.175911	0.101228	3.01069	0.0827169	0.999848					lncRNA	1160	5	22470723	22473989
ENSBTAG00000011957		-0.143176	6.18232	2.93811	0.100317	0.999751		1727.75	-0.147024	0.0925855	-1.58798	0.112291	0.99986		1727.75	-0.147024	0.0925855	2.51797	0.112555	0.999848		CREBL2	cAMP responsive element binding protein like 2 [Source:VGNC Symbol;Acc:VGNC:27699]		protein_coding	3617	5	97173598	97203053
ENSBTAG00000016911		0.256242	2.42644	2.93631	0.100415	0.999751		126.806	0.255955	0.156531	1.63517	0.102014	0.99986		126.806	0.255955	0.156531	2.64187	0.104081	0.999848		ARHGAP23	Rho GTPase activating protein 23 [Source:VGNC Symbol;Acc:VGNC:55773]		protein_coding	4557	19	39088363	39136166
ENSBTAG00000023840		-0.0830292	5.45015	2.93523	0.100474	0.999751		1037.53	-0.0810046	0.0441927	-1.83299	0.0668048	0.99986		1037.53	-0.0810046	0.0441927	3.36804	0.0664728	0.999848		ABRAXAS2	abraxas 2, BRISC complex subunit [Source:VGNC Symbol;Acc:VGNC:107296]		protein_coding	2953	26	44381768	44410582
ENSBTAG00000010582		-0.101486	6.04729	2.93475	0.1005	0.999751		1571.12	-0.10154	0.0586346	-1.73174	0.0833192	0.99986		1571.12	-0.10154	0.0586346	3.00045	0.0832412	0.999848		BRD3	bromodomain containing 3 [Source:VGNC Symbol;Acc:VGNC:26558]		protein_coding	3078	11	104804414	104838104
ENSBTAG00000019488		-0.21127	5.19424	2.93276	0.100694	0.999751		866.801	-0.209495	0.119219	-1.75723	0.0788788	0.99986		866.801	-0.209495	0.119219	3.0914	0.0787069	0.999848		USP6NL	USP6 N-terminal like [Source:VGNC Symbol;Acc:VGNC:36737]		protein_coding	3015	13	12640351	12773414
ENSBTAG00000012135		0.254294	3.02268	2.93004	0.100757	0.999751		190.755	0.254028	0.150494	1.68796	0.0914197	0.99986		190.755	0.254028	0.150494	2.854	0.0911468	0.999848		LARP1B	La ribonucleoprotein 1B [Source:VGNC Symbol;Acc:VGNC:30791]		protein_coding	4768	17	29525417	29663774
ENSBTAG00000012636		0.214437	1.62017	2.92938	0.100793	0.999751		71.04	0.213641	0.12651	1.68873	0.0912704	0.99986		71.04	0.213641	0.12651	2.83144	0.0924352	0.999848		IKZF4	IKAROS family zinc finger 4 [Source:VGNC Symbol;Acc:VGNC:30105]		protein_coding	1758	5	57292528	57302803
ENSBTAG00000007838		0.225822	1.20383	2.92877	0.100826	0.999751		52.6538	0.208074	0.135108	1.54006	0.123547	0.99986		52.6538	0.208074	0.135108	2.38308	0.122655	0.999848		MFSD3	major facilitator superfamily domain containing 3 [Source:VGNC Symbol;Acc:VGNC:31437]		protein_coding	1411	14	435003	437076
ENSBTAG00000027764		-0.15974	5.99744	2.92138	0.101232	0.999751		1517.66	-0.161725	0.0935277	-1.72917	0.0837794	0.99986		1517.66	-0.161725	0.0935277	2.94881	0.0859407	0.999848					protein_coding	1757	10	61370363	61372119
ENSBTAG00000020819		-0.0695998	6.88995	2.91907	0.101359	0.999751		2820.29	-0.0692684	0.0400078	-1.73137	0.0833859	0.99986		2820.29	-0.0692684	0.0400078	2.99202	0.0836757	0.999848		YY1	YY1 transcription factor [Source:VGNC Symbol;Acc:VGNC:55896]		protein_coding	2035	21	65168061	65193179
ENSBTAG00000018801		-0.0940769	6.8844	2.91894	0.101366	0.999751		2810.71	-0.0930012	0.0588403	-1.58057	0.113977	0.99986		2810.71	-0.0930012	0.0588403	2.49378	0.114297	0.999848		SNX3	sorting nexin 3 [Source:VGNC Symbol;Acc:VGNC:35107]		protein_coding	1294	9	41870929	41918140
ENSBTAG00000003649		0.103946	4.85611	2.91541	0.101561	0.999751		686.075	0.10329	0.0539081	1.91604	0.0553603	0.99986		686.075	0.10329	0.0539081	3.68323	0.0549622	0.999848		POMK	protein O-mannose kinase [Source:VGNC Symbol;Acc:VGNC:33156]		protein_coding	3316	27	37734906	37749415
ENSBTAG00000016795		-0.142627	4.11153	2.91469	0.101601	0.999751		408.002	-0.141095	0.0788466	-1.78949	0.0735363	0.99986		408.002	-0.141095	0.0788466	3.22194	0.0726577	0.999848		RUFY3	RUN and FYVE domain containing 3 [Source:VGNC Symbol;Acc:VGNC:34215]		protein_coding	1515	6	86092957	86171203
ENSBTAG00000016107		0.211444	2.41064	2.91366	0.101658	0.999751		124.738	0.215592	0.128754	1.67445	0.0940428	0.99986		124.738	0.215592	0.128754	2.78177	0.0953428	0.999848		PCYT1B	phosphate cytidylyltransferase 1B, choline [Source:VGNC Symbol;Acc:VGNC:32653]		protein_coding	1885	X	118649772	118793523
ENSBTAG00000018548		0.15505	6.53105	2.91339	0.101673	0.999751		2197.32	0.150331	0.0928367	1.61931	0.105381	0.99986		2197.32	0.150331	0.0928367	2.60237	0.106704	0.999848		INTS7	integrator complex subunit 7 [Source:VGNC Symbol;Acc:VGNC:30233]		protein_coding	4202	16	71466476	71549865
ENSBTAG00000016429		-0.658161	2.59527	2.91761	0.101726	0.999751		140.167	-0.684411	0.364342	-1.87849	0.0603146	0.99986		140.167	-0.684411	0.364342	3.37502	0.0661916	0.999848		TMEM205	transmembrane protein 205 [Source:VGNC Symbol;Acc:VGNC:36027]		protein_coding	754	7	15749276	15751958
ENSBTAG00000013652		-0.14476	5.6739	2.90975	0.101874	0.999751		1212.02	-0.144971	0.0832629	-1.74112	0.0816623	0.99986		1212.02	-0.144971	0.0832629	3.00666	0.0829229	0.999848		GTF2A1	ral transcription factor IIA subunit 1 [Source:VGNC Symbol;Acc:VGNC:29691]		protein_coding	5733	10	92473239	92511524
ENSBTAG00000054326		-0.165197	3.51255	2.90487	0.102145	0.999751		269.598	-0.165882	0.0921059	-1.80099	0.0717044	0.99986		269.598	-0.165882	0.0921059	3.22847	0.0723681	0.999848		WDR5B	WD repeat domain 5B [Source:VGNC Symbol;Acc:VGNC:107025]		protein_coding	1191	1	66864803	66866398
ENSBTAG00000015857		0.0653734	7.22936	2.90348	0.102222	0.999751		3568.34	0.063784	0.0373699	1.70683	0.0878536	0.99986		3568.34	0.063784	0.0373699	2.9088	0.0880974	0.999848		TPRG1L	tumor protein p63 regulated 1 like [Source:VGNC Symbol;Acc:VGNC:36262]		protein_coding	1301	16	49419764	49422765
ENSBTAG00000018883		0.0792594	5.07262	2.90019	0.102406	0.999751		797.934	0.0825113	0.0378174	2.18184	0.0291216	0.99986		797.934	0.0825113	0.0378174	4.77154	0.0289339	0.999848		DCTN3	dynactin subunit 3 [Source:VGNC Symbol;Acc:VGNC:27930]		protein_coding	874	8	75981882	75990372
ENSBTAG00000015483		0.336512	3.89179	2.90182	0.102484	0.999751		351.812	0.348621	0.200212	1.74126	0.0816378	0.99986		351.812	0.348621	0.200212	3.03883	0.0812946	0.999848		CCR8	C-C motif chemokine receptor 8 [Source:VGNC Symbol;Acc:VGNC:26988]		protein_coding	1059	22	12634614	12635672
ENSBTAG00000006550		0.165031	6.73432	2.89851	0.102523	0.999751		2532.68	0.161726	0.101547	1.59261	0.111248	0.99986		2532.68	0.161726	0.101547	2.50627	0.113394	0.999848		GABARAPL2	GABA type A receptor associated protein like 2 [Source:VGNC Symbol;Acc:VGNC:29186]		protein_coding	964	18	2868273	2878363
ENSBTAG00000006876		-0.0930431	5.27402	2.89649	0.102612	0.999751		917.446	-0.0925137	0.0449405	-2.05858	0.0395346	0.99986		917.446	-0.0925137	0.0449405	4.24523	0.0393607	0.999848		PMPCB	peptidase, mitochondrial processing subunit beta [Source:VGNC Symbol;Acc:VGNC:33076]		protein_coding	2294	4	44516585	44531440
ENSBTAG00000023172		-0.093143	7.00129	2.89561	0.102661	0.999751		3046.62	-0.0925142	0.0537948	-1.71976	0.0854761	0.99986		3046.62	-0.0925142	0.0537948	2.94718	0.0860274	0.999848		ITSN2	intersectin 2 [Source:VGNC Symbol;Acc:VGNC:30353]		protein_coding	3075	11	74844189	74898502
ENSBTAG00000008072		-0.0900762	7.11805	2.89525	0.102681	0.999751		3304.35	-0.0899152	0.0545168	-1.64931	0.0990836	0.99986		3304.35	-0.0899152	0.0545168	2.70817	0.0998358	0.999848		SRSF10	serine and arginine rich splicing factor 10 [Source:VGNC Symbol;Acc:VGNC:35298]		protein_coding	2491	2	128924106	128936367
ENSBTAG00000006963		-0.271752	8.59363	2.89742	0.102794	0.999751		9210.48	-0.273186	0.164122	-1.66453	0.0960057	0.99986		9210.48	-0.273186	0.164122	2.75862	0.0967316	0.999848		RPL12	ribosomal protein L12 [Source:NCBI gene (formerly Entrezgene);Acc:404133]		protein_coding	597	11	98179658	98183783
ENSBTAG00000010339		0.22568	3.32281	2.8867	0.103161	0.999751		235.109	0.227037	0.13091	1.7343	0.0828644	0.99986		235.109	0.227037	0.13091	3.03948	0.0812619	0.999848		ABHD11	abhydrolase domain containing 11 [Source:VGNC Symbol;Acc:VGNC:25489]		protein_coding	1259	25	33530965	33533374
ENSBTAG00000010492		-0.0882177	6.78731	2.88628	0.103184	0.999751		2626.26	-0.0891662	0.0528493	-1.68718	0.0915686	0.99986		2626.26	-0.0891662	0.0528493	2.84113	0.0918795	0.999848		VPS4B	vacuolar protein sorting 4 homolog B [Source:VGNC Symbol;Acc:VGNC:36825]		protein_coding	2887	24	61648831	61686320
ENSBTAG00000006984		-0.128307	8.72812	2.88539	0.103235	0.999751		10097.9	-0.129318	0.0809403	-1.5977	0.11011	0.99986		10097.9	-0.129318	0.0809403	2.54736	0.110479	0.999848					protein_coding	2959	16	5250021	5279400
ENSBTAG00000011586		-0.22222	5.71934	2.88572	0.103362	0.999751		1247.87	-0.220141	0.125411	-1.75536	0.0791976	0.99986		1247.87	-0.220141	0.125411	3.08256	0.079136	0.999848		HABP4	hyaluronan binding protein 4 [Source:VGNC Symbol;Acc:VGNC:29736]		protein_coding	2729	8	83156981	83193125
ENSBTAG00000014795		-0.347154	0.100518	2.88256	0.103394	0.999751		23.377	-0.347058	0.230648	-1.50471	0.1324	0.99986		23.377	-0.347058	0.230648	2.27973	0.131075	0.999848					protein_coding	882	4	49666022	49666903
ENSBTAG00000004358		-0.129511	4.17318	2.88213	0.103418	0.999751		426.678	-0.13162	0.0693132	-1.89891	0.0575762	0.99986		426.678	-0.13162	0.0693132	3.59834	0.0578372	0.999848		DARS2	aspartyl-tRNA synthetase 2, mitochondrial [Source:VGNC Symbol;Acc:VGNC:27882]		protein_coding	3268	16	55204247	55232009
ENSBTAG00000011014		-0.194095	3.55915	2.88208	0.103421	0.999751		278.381	-0.194988	0.115088	-1.69425	0.0902169	0.99986		278.381	-0.194988	0.115088	2.87175	0.0901468	0.999848		CHST3	carbohydrate sulfotransferase 3 [Source:VGNC Symbol;Acc:VGNC:27345]		protein_coding	2286	28	28073465	28097452
ENSBTAG00000045966		0.21135	4.33397	2.88024	0.103524	0.999751		479.466	0.212915	0.1319	1.61421	0.106481	0.99986		479.466	0.212915	0.1319	2.54707	0.110499	0.999848		GPRIN3	GPRIN family member 3 [Source:VGNC Symbol;Acc:VGNC:29611]		protein_coding	2343	6	35563653	35565995
ENSBTAG00000012471		0.0706177	7.10257	2.87952	0.103565	0.999751		3268	0.0705314	0.0413304	1.70653	0.0879099	0.99986		3268	0.0705314	0.0413304	2.91801	0.0875957	0.999848		ILF2	interleukin enhancer binding factor 2 [Source:VGNC Symbol;Acc:VGNC:30175]		protein_coding	1954	3	16711945	16723007
ENSBTAG00000023452		0.138974	4.62294	2.87885	0.103603	0.999751		582.992	0.136743	0.0760892	1.79714	0.0723136	0.99986		582.992	0.136743	0.0760892	3.22538	0.0725048	0.999848		B9D2	B9 domain containing 2 [Source:VGNC Symbol;Acc:VGNC:26397]		protein_coding	1484	18	50509251	50517302
ENSBTAG00000005129		0.414063	3.74935	2.88196	0.103662	0.999751		317.427	0.415123	0.242209	1.71391	0.086546	0.99986		317.427	0.415123	0.242209	2.95888	0.0854072	0.999848		CEP55	centrosomal protein 55 [Source:VGNC Symbol;Acc:VGNC:27206]		protein_coding	2709	26	14823940	14845414
ENSBTAG00000046301		-0.130765	4.65555	2.87525	0.103807	0.999751		597.12	-0.132783	0.073537	-1.80566	0.0709716	0.99986		597.12	-0.132783	0.073537	3.25625	0.0711519	0.999848		ZNF445	zinc finger protein 445 [Source:VGNC Symbol;Acc:VGNC:37277]		protein_coding	3084	22	16329359	16337918
ENSBTAG00000003830		0.0789891	6.93954	2.87507	0.103817	0.999751		2919.64	0.0785137	0.0508816	1.54307	0.122815	0.99986		2919.64	0.0785137	0.0508816	2.38327	0.12264	0.999848		PSMB3	proteasome 20S subunit beta 3 [Source:VGNC Symbol;Acc:VGNC:33447]		protein_coding	853	19	39343958	39353533
ENSBTAG00000054411		-0.210002	2.26216	2.87159	0.104014	0.999751		112.353	-0.209721	0.131588	-1.59377	0.110989	0.99986		112.353	-0.209721	0.131588	2.54461	0.110671	0.999848					lncRNA	1437	19	33231187	33237924
ENSBTAG00000048648		0.403578	1.67878	2.8685	0.10419	0.999751		73.9506	0.40837	0.244603	1.66952	0.0950137	0.99986		73.9506	0.40837	0.244603	2.78369	0.0952286	0.999848					protein_coding	2709	27	4284458	4287678
ENSBTAG00000015346		0.152404	6.44217	2.8684	0.104196	0.999751		2066.72	0.153954	0.093457	1.64733	0.099491	0.99986		2066.72	0.153954	0.093457	2.71913	0.0991521	0.999848		NASP	nuclear autoantigenic sperm protein [Source:VGNC Symbol;Acc:VGNC:31887]		protein_coding	2736	3	100461046	100505190
ENSBTAG00000002956		-0.203978	2.1249	2.86815	0.10421	0.999751		101.265	-0.20727	0.10368	-1.99913	0.0455942	0.99986		101.265	-0.20727	0.10368	3.98666	0.0458618	0.999848		ZNF674	zinc finger protein 674 [Source:VGNC Symbol;Acc:VGNC:50044]		protein_coding	1809	X	97435741	97465361
ENSBTAG00000014076		-0.190824	5.39338	2.86794	0.104246	0.999751		996.006	-0.191382	0.108796	-1.75908	0.0785631	0.99986		996.006	-0.191382	0.108796	3.08369	0.0790808	0.999848		ABRAXAS1	abraxas 1, BRCA1 A complex subunit [Source:VGNC Symbol;Acc:VGNC:53684]		protein_coding	1538	6	98233356	98250555
ENSBTAG00000003067		0.0806843	6.55599	2.86575	0.104347	0.999751		2236.61	0.0797825	0.0490239	1.62742	0.103648	0.99986		2236.61	0.0797825	0.0490239	2.64525	0.10386	0.999848		PSMB7	proteasome 20S subunit beta 7 [Source:VGNC Symbol;Acc:VGNC:33451]		protein_coding	1028	11	95402062	95459519
ENSBTAG00000013111		0.157628	7.02408	2.86532	0.104382	0.999751		3096.21	0.159443	0.0980068	1.62686	0.103767	0.99986		3096.21	0.159443	0.0980068	2.6468	0.103759	0.999848		RRM1	ribonucleotide reductase catalytic subunit M1 [Source:VGNC Symbol;Acc:VGNC:34164]		protein_coding	3211	15	50969950	51010523
ENSBTAG00000017488		-0.0972695	6.64698	2.865	0.104389	0.999751		2384.12	-0.0975855	0.0614569	-1.58787	0.112316	0.99986		2384.12	-0.0975855	0.0614569	2.49694	0.114068	0.999848		KLF3	Kruppel like factor 3 [Source:VGNC Symbol;Acc:VGNC:30630]		protein_coding	2186	6	57942697	57975237
ENSBTAG00000019105		0.0739274	7.01224	2.86123	0.104605	0.999751		3067.54	0.0747488	0.0385319	1.93992	0.0523895	0.99986		3067.54	0.0747488	0.0385319	3.77331	0.0520764	0.999848		NPLOC4	NPL4 homolog, ubiquitin recognition factor [Source:VGNC Symbol;Acc:VGNC:32206]		protein_coding	4212	19	51171780	51221977
ENSBTAG00000009426		0.224196	5.74302	2.86332	0.104653	0.999751		1270.99	0.226872	0.133511	1.69928	0.0892668	0.99986		1270.99	0.226872	0.133511	2.90784	0.08815	0.999848		EZH2	enhancer of zeste 2 polycomb repressive complex 2 subunit [Source:VGNC Symbol;Acc:VGNC:28675]		protein_coding	2521	4	112024328	112069782
ENSBTAG00000049341		-0.105261	6.44864	2.85927	0.104716	0.999751		2076.29	-0.104906	0.0620968	-1.6894	0.0911424	0.99986		2076.29	-0.104906	0.0620968	2.839	0.0920013	0.999848		SERTAD2	SERTA domain containing 2 [Source:VGNC Symbol;Acc:VGNC:34484]		protein_coding	5447	11	63035631	63058567
ENSBTAG00000001123		-0.0958066	4.57675	2.85842	0.104765	0.999751		565.438	-0.0935976	0.0513883	-1.82138	0.0685493	0.99986		565.438	-0.0935976	0.0513883	3.31995	0.0684439	0.999848		SNRNP48	small nuclear ribonucleoprotein U11/U12 subunit 48 [Source:VGNC Symbol;Acc:VGNC:35072]		protein_coding	1082	23	47800492	47816538
ENSBTAG00000019672		-0.129034	3.51412	2.85833	0.10477	0.999751		270.767	-0.132966	0.0796898	-1.66855	0.0952071	0.99986		270.767	-0.132966	0.0796898	2.75851	0.0967386	0.999848					protein_coding	1479	23	40831987	40833465
ENSBTAG00000016465		0.142909	6.09773	2.85633	0.104885	0.999751		1627.97	0.144457	0.089113	1.62105	0.105007	0.99986		1627.97	0.144457	0.089113	2.63109	0.10479	0.999848		DHCR7	7-dehydrocholesterol reductase [Source:VGNC Symbol;Acc:VGNC:28034]		protein_coding	2850	29	48285096	48304702
ENSBTAG00000009471		-0.136029	4.17247	2.84815	0.105355	0.999751		426.621	-0.134583	0.0735923	-1.82876	0.0674354	0.99986		426.621	-0.134583	0.0735923	3.3279	0.0681139	0.999848		CEP135	centrosomal protein 135 [Source:VGNC Symbol;Acc:VGNC:27193]		protein_coding	3831	6	71357447	71431834
ENSBTAG00000032557		0.131692	5.69382	2.84767	0.105383	0.999751		1229.17	0.132289	0.0805571	1.64218	0.100553	0.99986		1229.17	0.132289	0.0805571	2.70803	0.099844	0.999848		TMEM258	transmembrane protein 258 [Source:VGNC Symbol;Acc:VGNC:36066]		protein_coding	452	29	40232832	40236557
ENSBTAG00000026953		-0.125751	6.36161	2.84734	0.105402	0.999751		1954.42	-0.126242	0.0761519	-1.65777	0.0973634	0.99986		1954.42	-0.126242	0.0761519	2.73054	0.0984462	0.999848		TRIP11	thyroid hormone receptor interactor 11 [Source:VGNC Symbol;Acc:VGNC:106999]		protein_coding	5931	21	56677264	56744131
ENSBTAG00000012900		-0.111138	6.95448	2.84549	0.105509	0.999751		2945.23	-0.112955	0.060521	-1.86638	0.0619883	0.99986		2945.23	-0.112955	0.060521	3.48489	0.0619314	0.999848		TMEM229B	transmembrane protein 229B [Source:VGNC Symbol;Acc:VGNC:36045]		protein_coding	4040	10	79345988	79359617
ENSBTAG00000019280		0.125684	4.5646	2.84483	0.105547	0.999751		560.817	0.124302	0.0731329	1.69967	0.0891924	0.99986		560.817	0.124302	0.0731329	2.88678	0.0893095	0.999848		CRYBB1	crystallin beta B1 [Source:VGNC Symbol;Acc:VGNC:27736]		protein_coding	1844	17	66251943	66289558
ENSBTAG00000010788		-0.324047	1.58638	2.84445	0.105568	0.999751		68.1951	-0.325314	0.193945	-1.67735	0.0934748	0.99986		68.1951	-0.325314	0.193945	2.83928	0.0919854	0.999848		PPM1E	protein phosphatase, Mg2+/Mn2+ dependent 1E [Source:VGNC Symbol;Acc:VGNC:33211]		protein_coding	2268	19	9720415	9936721
ENSBTAG00000000105		-0.108614	7.06065	2.84388	0.105601	0.999751		3178.97	-0.109374	0.0723592	-1.51155	0.130649	0.99986		3178.97	-0.109374	0.0723592	2.25313	0.133345	0.999848		RIT1	Ras like without CAAX 1 [Source:VGNC Symbol;Acc:VGNC:33987]		protein_coding	3223	3	14853319	14862517
ENSBTAG00000004256		0.168657	7.64236	2.84347	0.105652	0.999751		4747.44	0.171201	0.0993973	1.72239	0.0849991	0.99986		4747.44	0.171201	0.0993973	2.96433	0.0851195	0.999848		ODC1	ornithine decarboxylase 1 [Source:NCBI gene (formerly Entrezgene);Acc:281365]		protein_coding	2236	11	87197374	87204771
ENSBTAG00000052518		0.108539	8.08952	2.84299	0.105653	0.999751		6479.3	0.109047	0.06624	1.64624	0.0997146	0.99986		6479.3	0.109047	0.06624	2.71979	0.0991113	0.999848		TUBB4B	tubulin beta 4B class IVb [Source:NCBI gene (formerly Entrezgene);Acc:539149]		protein_coding	4563	11	106254513	106259949
ENSBTAG00000009584		-0.0743507	7.38584	2.84188	0.105717	0.999751		3979.35	-0.0739228	0.0457771	-1.61484	0.106345	0.99986		3979.35	-0.0739228	0.0457771	2.59628	0.107115	0.999848		PPP6R3	protein phosphatase 6 regulatory subunit 3 [Source:VGNC Symbol;Acc:VGNC:33275]		protein_coding	4354	29	45936791	46061309
ENSBTAG00000006118		-0.0946692	6.55325	2.84136	0.105747	0.999751		2233.67	-0.0963379	0.0588261	-1.63767	0.10149	0.99986		2233.67	-0.0963379	0.0588261	2.66543	0.10255	0.999848		RSRC2	arginine and serine rich coiled-coil 2 [Source:VGNC Symbol;Acc:VGNC:52819]		protein_coding	1308	17	52924879	52940209
ENSBTAG00000008562		-0.12575	4.47745	2.8405	0.105797	0.999751		528.353	-0.128462	0.0753592	-1.70466	0.0882573	0.99986		528.353	-0.128462	0.0753592	2.89988	0.0885862	0.999848		POGLUT1	protein O-glucosyltransferase 1 [Source:VGNC Symbol;Acc:VGNC:33108]		protein_coding	2480	1	64246626	64269696
ENSBTAG00000004722		0.237886	3.36959	2.83902	0.105883	0.999751		244.504	0.236058	0.150801	1.56536	0.117499	0.99986		244.504	0.236058	0.150801	2.45278	0.117317	0.999848		THUMPD2	THUMP domain containing 2 [Source:VGNC Symbol;Acc:VGNC:35854]		protein_coding	2141	11	22040726	22080803
ENSBTAG00000003069		0.196073	4.01942	2.83889	0.10589	0.999751		385.739	0.19496	0.12663	1.5396	0.123658	0.99986		385.739	0.19496	0.12663	2.32446	0.127355	0.999848		MAN1C1	mannosidase alpha class 1C member 1 [Source:VGNC Symbol;Acc:VGNC:31163]		protein_coding	2787	2	127292652	127444339
ENSBTAG00000002025		0.191578	4.29684	2.83516	0.106106	0.999751		467.095	0.193415	0.11808	1.638	0.101421	0.99986		467.095	0.193415	0.11808	2.60956	0.106221	0.999848		AMIGO2	adhesion molecule with Ig like domain 2 [Source:VGNC Symbol;Acc:VGNC:25866]		protein_coding	2948	5	33169556	33172868
ENSBTAG00000018383		0.251757	3.99638	2.83502	0.106132	0.999751		377.665	0.253048	0.153572	1.64775	0.0994047	0.99986		377.665	0.253048	0.153572	2.71087	0.0996663	0.999848		ATAD5	ATPase family AAA domain containing 5 [Source:VGNC Symbol;Acc:VGNC:26235]		protein_coding	6820	19	18061035	18096596
ENSBTAG00000003408		0.431505	7.60887	2.83955	0.106185	0.999751		4650.42	0.442843	0.275076	1.60989	0.107421	0.99986		4650.42	0.442843	0.275076	2.6083	0.106306	0.999848					protein_coding	723	11	47233511	47305610
ENSBTAG00000055215		-0.291745	0.487128	2.83274	0.106247	0.999751		30.9313	-0.288707	0.179381	-1.60946	0.107516	0.99986		30.9313	-0.288707	0.179381	2.59189	0.107412	0.999848					lncRNA	1141	11	99342885	99345379
ENSBTAG00000002710		-0.281872	0.723353	2.83232	0.106272	0.999751		37.756	-0.299702	0.171142	-1.75119	0.0799136	0.99986		37.756	-0.299702	0.171142	3.04694	0.0808896	0.999848		TSSK4	testis specific serine kinase 4 [Source:VGNC Symbol;Acc:VGNC:50063]		protein_coding	1304	10	20949085	20955298
ENSBTAG00000001600		-0.189096	3.4162	2.83153	0.106318	0.999751		253.252	-0.188542	0.119279	-1.58067	0.113953	0.99986		253.252	-0.188542	0.119279	2.47873	0.115396	0.999848		DCUN1D4	defective in cullin neddylation 1 domain containing 4 [Source:VGNC Symbol;Acc:VGNC:53698]		protein_coding	3046	6	67707010	67787380
ENSBTAG00000005961		-0.101812	7.61254	2.82971	0.106424	0.999751		4657.84	-0.104549	0.065138	-1.60503	0.108487	0.99986		4657.84	-0.104549	0.065138	2.55191	0.110161	0.999848		CDC42SE2	CDC42 small effector 2 [Source:VGNC Symbol;Acc:VGNC:27078]		protein_coding	3306	7	23073268	23192277
ENSBTAG00000021520		-0.0715444	7.27293	2.82885	0.106474	0.999751		3676.04	-0.0711971	0.0330396	-2.1549	0.0311695	0.99986		3676.04	-0.0711971	0.0330396	4.63625	0.0313034	0.999848		DDX46	DEAD-box helicase 46 [Source:VGNC Symbol;Acc:VGNC:27969]		protein_coding	3295	7	46263607	46314820
ENSBTAG00000015069		-0.0842672	6.82127	2.82371	0.106774	0.999751		2689.6	-0.0843521	0.0505891	-1.6674	0.0954354	0.99986		2689.6	-0.0843521	0.0505891	2.77149	0.095957	0.999848		PCNP	PEST proteolytic signal containing nuclear protein [Source:VGNC Symbol;Acc:VGNC:32636]		protein_coding	2318	1	46001965	46016856
ENSBTAG00000019568		-0.186722	3.36556	2.82302	0.106815	0.999751		243.324	-0.186252	0.106407	-1.75038	0.0800526	0.99986		243.324	-0.186252	0.106407	3.04737	0.0808678	0.999848		IFT74	intraflagellar transport 74 [Source:VGNC Symbol;Acc:VGNC:30072]		protein_coding	2664	8	17184479	17277618
ENSBTAG00000016619		0.27259	2.28279	2.82288	0.106823	0.999751		113.927	0.274314	0.169141	1.6218	0.104846	0.99986		113.927	0.274314	0.169141	2.61361	0.10595	0.999848		MIS18A	MIS18 kinetochore protein A [Source:VGNC Symbol;Acc:VGNC:31485]		protein_coding	1960	1	3209824	3222938
ENSBTAG00000026704		0.366957	2.22575	2.82271	0.106844	0.999751		108.908	0.376157	0.223455	1.68336	0.0923045	0.99986		108.908	0.376157	0.223455	2.83398	0.0922892	0.999848		CENPW	centromere protein W [Source:VGNC Symbol;Acc:VGNC:27187]		protein_coding	950	9	24949872	24958580
ENSBTAG00000024044		-0.224918	2.40287	2.82217	0.106865	0.999751		123.497	-0.224163	0.130246	-1.72107	0.0852374	0.99986		123.497	-0.224163	0.130246	2.97755	0.084427	0.999848		CDKL4	cyclin dependent kinase like 4 [Source:VGNC Symbol;Acc:VGNC:27141]		protein_coding	1244	11	21498947	21549080
ENSBTAG00000010427		-0.0626244	8.51061	2.82146	0.106906	0.999751		8682.21	-0.0633874	0.0399066	-1.5884	0.112197	0.99986		8682.21	-0.0633874	0.0399066	2.51101	0.113053	0.999848		RASSF5	Ras association domain family member 5 [Source:VGNC Symbol;Acc:VGNC:33761]		protein_coding	3610	16	4293882	4367194
ENSBTAG00000016495		-0.138674	3.45091	2.82128	0.106917	0.999751		258.419	-0.131094	0.0808057	-1.62234	0.104732	0.99986		258.419	-0.131094	0.0808057	2.63132	0.104775	0.999848		LINS1	lines homolog 1 [Source:VGNC Symbol;Acc:VGNC:30903]		protein_coding	3062	21	6023636	6056491
ENSBTAG00000051794		-0.133664	3.8876	2.81998	0.106993	0.999751		349.131	-0.13363	0.0765524	-1.7456	0.0808802	0.99986		349.131	-0.13363	0.0765524	3.05837	0.0803223	0.999848					protein_coding	1401	7	18669526	18683341
ENSBTAG00000012178		-0.194265	3.97815	2.81727	0.107152	0.999751		371.698	-0.196223	0.112803	-1.73952	0.0819433	0.99986		371.698	-0.196223	0.112803	3.0313	0.0816728	0.999848		NR1D1	nuclear receptor subfamily 1 group D member 1 [Source:VGNC Symbol;Acc:VGNC:32228]		protein_coding	3091	19	40389125	40397513
ENSBTAG00000046003		0.319751	4.16704	2.82023	0.107152	0.999751		426.816	0.318602	0.19517	1.63243	0.102589	0.99986		426.816	0.318602	0.19517	2.67136	0.102169	0.999848		H2AC19	H2A clustered histone 19 [Source:VGNC Symbol;Acc:VGNC:83602]		protein_coding	432	3	20746488	20747479
ENSBTAG00000014463		-0.14187	7.153	2.81599	0.107227	0.999751		3381.12	-0.139557	0.0815354	-1.71161	0.0869681	0.99986		3381.12	-0.139557	0.0815354	2.91864	0.0875616	0.999848		CAMK2D	calcium/calmodulin dependent protein kinase II delta [Source:VGNC Symbol;Acc:VGNC:53692]		protein_coding	2992	6	11800357	12107600
ENSBTAG00000014091		-0.138337	7.19547	2.81574	0.107242	0.999751		3488.09	-0.136717	0.0872468	-1.56702	0.11711	0.99986		3488.09	-0.136717	0.0872468	2.443	0.118051	0.999848		ARHGEF3	Rho guanine nucleotide exchange factor 3 [Source:VGNC Symbol;Acc:VGNC:26115]		protein_coding	4089	22	44017422	44330646
ENSBTAG00000000660		0.349588	1.39083	2.81385	0.107353	0.999751		59.5174	0.353891	0.216936	1.63131	0.102824	0.99986		59.5174	0.353891	0.216936	2.67087	0.1022	0.999848		FAM83D	family with sequence similarity 83 member D [Source:VGNC Symbol;Acc:VGNC:28835]		protein_coding	2765	13	67709013	67732524
ENSBTAG00000017706		0.091182	4.47464	2.81023	0.107567	0.999751		526.678	0.0919158	0.0518765	1.77182	0.0764244	0.99986		526.678	0.0919158	0.0518765	3.14133	0.0763314	0.999848		SLC39A3	solute carrier family 39 member 3 [Source:VGNC Symbol;Acc:VGNC:52882]		protein_coding	4518	7	20936284	20945759
ENSBTAG00000001671		-0.08028	6.94395	2.80799	0.107699	0.999751		2925.33	-0.0799499	0.0416318	-1.9204	0.0548069	0.99986		2925.33	-0.0799499	0.0416318	3.69395	0.0546103	0.999848		RTF1	RTF1 homolog, Paf1/RNA polymerase II complex component [Source:VGNC Symbol;Acc:VGNC:34195]		protein_coding	3457	10	36864199	36909769
ENSBTAG00000010649		-0.0940954	6.67507	2.80738	0.107735	0.999751		2429.63	-0.0938758	0.0567234	-1.65498	0.0979295	0.99986		2429.63	-0.0938758	0.0567234	2.72415	0.0988408	0.999848		MEF2A	myocyte enhancer factor 2A [Source:VGNC Symbol;Acc:VGNC:31372]		protein_coding	5552	21	6860316	7041397
ENSBTAG00000047874		-0.0973507	6.86417	2.80704	0.107755	0.999751		2770.3	-0.098011	0.0587518	-1.66822	0.0952722	0.99986		2770.3	-0.098011	0.0587518	2.76563	0.096309	0.999848		PRPF38B	pre-mRNA processing factor 38B [Source:VGNC Symbol;Acc:VGNC:33376]		protein_coding	2004	3	34673537	34681037
ENSBTAG00000016819		0.22872	5.04754	2.80834	0.107786	0.999751		786.826	0.230335	0.143135	1.60921	0.10757	0.99986		786.826	0.230335	0.143135	2.55841	0.109709	0.999848		FABP3	fatty acid binding protein 3 [Source:VGNC Symbol;Acc:VGNC:28697]		protein_coding	1341	2	122285620	122294666
ENSBTAG00000021143		-0.13884	7.36933	2.8058	0.107829	0.999751		3929.91	-0.13546	0.0822743	-1.64645	0.0996717	0.99986		3929.91	-0.13546	0.0822743	2.7012	0.100273	0.999848		DNMT3A	DNA methyltransferase 3 alpha [Source:VGNC Symbol;Acc:VGNC:28146]		protein_coding	10281	11	73971560	74074893
ENSBTAG00000012925		0.285972	4.82795	2.80865	0.107871	0.999751		672.955	0.290057	0.171539	1.69091	0.0908546	0.99986		672.955	0.290057	0.171539	2.87914	0.0897339	0.999848		NCAPH	non-SMC condensin I complex subunit H [Source:VGNC Symbol;Acc:VGNC:31905]		protein_coding	2637	11	2433855	2467290
ENSBTAG00000051481		-0.236223	2.04401	2.80266	0.108015	0.999751		96.3521	-0.233997	0.141516	-1.6535	0.0982293	0.99986		96.3521	-0.233997	0.141516	2.72796	0.0986051	0.999848		FAM200A	family with sequence similarity 200 member A [Source:HGNC Symbol;Acc:HGNC:25401]	FAM200A	protein_coding	1731	25	36860238	36861968
ENSBTAG00000006395		0.0859145	6.49764	2.80243	0.108028	0.999751		2146.12	0.0848361	0.0453219	1.87186	0.0612265	0.99986		2146.12	0.0848361	0.0453219	3.50003	0.0613676	0.999848		TUBGCP2	tubulin gamma complex associated protein 2 [Source:VGNC Symbol;Acc:VGNC:36512]		protein_coding	3869	26	25714368	25732401
ENSBTAG00000002603		-0.136569	5.75765	2.80136	0.108092	0.999751		1285.33	-0.138019	0.0817874	-1.68754	0.0914998	0.99986		1285.33	-0.138019	0.0817874	2.82944	0.0925508	0.999848		PRPF39	pre-mRNA processing factor 39 [Source:VGNC Symbol;Acc:VGNC:33377]		protein_coding	3143	21	54809297	54844780
ENSBTAG00000010046		-0.117167	3.92812	2.80118	0.108103	0.999751		359.756	-0.116082	0.0672794	-1.72538	0.0844594	0.99986		359.756	-0.116082	0.0672794	2.9795	0.0843251	0.999848		ZNF350	zinc finger protein 350 [Source:NCBI gene (formerly Entrezgene);Acc:515334]		protein_coding	2545	18	57875071	57894839
ENSBTAG00000044006		0.311701	3.7125	2.80298	0.108104	0.999751		309.482	0.319472	0.189018	1.69016	0.0909967	0.99986		309.482	0.319472	0.189018	2.88426	0.0894493	0.999848		GINS2	GINS complex subunit 2 [Source:VGNC Symbol;Acc:VGNC:29361]		protein_coding	1195	18	11648869	11684545
ENSBTAG00000010356		-0.119951	5.12032	2.79829	0.108274	0.999751		824.771	-0.12078	0.0705177	-1.71276	0.0867571	0.99986		824.771	-0.12078	0.0705177	2.93724	0.0865583	0.999848		RAB12	RAB12, member RAS onco family [Source:VGNC Symbol;Acc:VGNC:33620]		protein_coding	1849	24	41081076	41101417
ENSBTAG00000047339		-0.165613	6.5865	2.79833	0.108299	0.999751		2285.91	-0.160293	0.103732	-1.54525	0.122285	0.99986		2285.91	-0.160293	0.103732	2.37725	0.123114	0.999848		BCOR	BCL6 corepressor [Source:VGNC Symbol;Acc:VGNC:56520]		protein_coding	6173	X	103408842	103432576
ENSBTAG00000010756		0.168683	3.62584	2.79717	0.108341	0.999751		291.704	0.168156	0.103513	1.62449	0.104271	0.99986		291.704	0.168156	0.103513	2.62297	0.105327	0.999848		ST7	suppression of tumorigenicity 7 [Source:VGNC Symbol;Acc:VGNC:49974]		protein_coding	2646	4	51165809	51456320
ENSBTAG00000039218		0.267594	-0.108949	2.79643	0.108385	0.999751		20.5663	0.27194	0.19078	1.42541	0.154038	0.99986		20.5663	0.27194	0.19078	2.00471	0.156811	0.999848					protein_coding	498	11	60336402	60336899
ENSBTAG00000005852		-0.190832	1.06987	2.79601	0.10841	0.999751		48.0257	-0.194106	0.124515	-1.5589	0.119019	0.99986		48.0257	-0.194106	0.124515	2.42035	0.119768	0.999848		KLF8	Kruppel like factor 8 [Source:VGNC Symbol;Acc:VGNC:52791]		protein_coding	1144	X	93319321	93445155
ENSBTAG00000016990		-0.0852571	7.58402	2.7926	0.108614	0.999751		4562.31	-0.0858815	0.0485077	-1.77047	0.0766488	0.99986		4562.31	-0.0858815	0.0485077	3.13002	0.076863	0.999848		USP24	ubiquitin specific peptidase 24 [Source:VGNC Symbol;Acc:VGNC:36717]		protein_coding	7854	3	91131528	91284630
ENSBTAG00000017045		0.780673	-0.335501	2.79523	0.108625	0.999751		17.6906	0.709512	0.485991	1.45993	0.14431	0.99986		17.6906	0.709512	0.485991	1.90969	0.166997	0.999848		FABP2	fatty acid binding protein 2 [Source:NCBI gene (formerly Entrezgene);Acc:515768]		protein_coding	709	6	5970114	5973346
ENSBTAG00000051147		0.355567	1.48053	2.79189	0.108656	0.999751		64.8207	0.354905	0.22198	1.59882	0.109862	0.99986		64.8207	0.354905	0.22198	2.47069	0.115987	0.999848					protein_coding	588	4	106051439	106054690
ENSBTAG00000003942		-0.0945083	6.13565	2.79077	0.108723	0.999751		1670.45	-0.095454	0.0541784	-1.76185	0.0780951	0.99986		1670.45	-0.095454	0.0541784	3.09915	0.0783331	0.999848		PIP4K2C	phosphatidylinositol-5-phosphate 4-kinase type 2 gamma [Source:VGNC Symbol;Acc:VGNC:32908]		protein_coding	2774	5	55886481	55898381
ENSBTAG00000049992		-0.26695	0.610571	2.78938	0.108806	0.999751		33.2666	-0.2656	0.156954	-1.69221	0.090605	0.99986		33.2666	-0.2656	0.156954	2.91297	0.0878697	0.999848					lncRNA	1029	19	44017094	44018122
ENSBTAG00000018278		0.100468	7.04161	2.78581	0.10902	0.999751		3138.42	0.0997354	0.0716651	1.39169	0.164017	0.99986		3138.42	0.0997354	0.0716651	1.92071	0.165778	0.999848		ATP5PO	ATP synthase peripheral stalk subunit OSCP [Source:VGNC Symbol;Acc:VGNC:103017]		protein_coding	820	1	1643628	1651039
ENSBTAG00000008388		-0.082093	6.79862	2.78422	0.109115	0.999751		2648.44	-0.0822482	0.0521674	-1.57662	0.114882	0.99986		2648.44	-0.0822482	0.0521674	2.46968	0.116062	0.999848		THOC2	THO complex 2 [Source:NCBI gene (formerly Entrezgene);Acc:507738]		protein_coding	4797	X	7973369	8083076
ENSBTAG00000054299		-0.210241	1.92372	2.78297	0.109191	0.999751		87.871	-0.202308	0.122847	-1.64682	0.0995953	0.99986		87.871	-0.202308	0.122847	2.72991	0.0984848	0.999848					protein_coding	225	6	61240446	61242820
ENSBTAG00000007860		0.378543	4.9644	2.7876	0.1092	0.999751		740.233	0.381485	0.223513	1.70677	0.087865	0.99986		740.233	0.381485	0.223513	2.93099	0.0868944	0.999848		ASPM	assembly factor for spindle microtubules [Source:NCBI gene (formerly Entrezgene);Acc:534849]		protein_coding	10541	16	76021939	76082066
ENSBTAG00000003954		-0.100965	7.4524	2.78221	0.109236	0.999751		4165.49	-0.0996187	0.0604414	-1.64818	0.0993148	0.99986		4165.49	-0.0996187	0.0604414	2.70232	0.100202	0.999848		ASH1L	ASH1 like histone lysine methyltransferase [Source:VGNC Symbol;Acc:VGNC:50606]		protein_coding	11263	3	15121790	15298435
ENSBTAG00000055104		-0.279994	1.12936	2.78135	0.109288	0.999751		49.6672	-0.286647	0.170301	-1.68317	0.0923414	0.99986		49.6672	-0.286647	0.170301	2.83128	0.0924448	0.999848		ZNF660	zinc finger protein 660 [Source:HGNC Symbol;Acc:HGNC:26720]	ZNF660	protein_coding	981	22	16416500	16417480
ENSBTAG00000054700		-0.488567	3.45044	2.78161	0.10956	0.999751		256.584	-0.464952	0.279712	-1.66226	0.0964616	0.99986		256.584	-0.464952	0.279712	2.71496	0.0994115	0.999848					protein_coding	11102	7	4928081	4978568
ENSBTAG00000051333		-0.121859	6.46794	2.77602	0.109609	0.999751		2103.26	-0.120312	0.0720511	-1.66981	0.0949572	0.99986		2103.26	-0.120312	0.0720511	2.77901	0.095507	0.999848		ARID5B	AT-rich interaction domain 5B [Source:VGNC Symbol;Acc:VGNC:26132]		protein_coding	7442	28	17916578	18109450
ENSBTAG00000010595		-0.0792365	4.17673	2.77601	0.109609	0.999751		428.034	-0.0795246	0.0434461	-1.83042	0.0671873	0.99986		428.034	-0.0795246	0.0434461	3.35366	0.0670559	0.999848		DNAAF10	dynein axonemal assembly factor 10 [Source:VGNC Symbol;Acc:VGNC:50103]		protein_coding	1851	11	66560111	66589114
ENSBTAG00000054934		-0.146787	6.04905	2.77519	0.109659	0.999751		1569.71	-0.144237	0.0819267	-1.76056	0.0783134	0.99986		1569.71	-0.144237	0.0819267	3.10705	0.0779538	0.999848		VAMP2	vesicle associated membrane protein 2 [Source:NCBI gene (formerly Entrezgene);Acc:282116]		protein_coding	2210	19	27795436	27799326
ENSBTAG00000000022		0.131962	3.79707	2.77408	0.109726	0.999751		328.255	0.134077	0.0778903	1.72136	0.0851861	0.99986		328.255	0.134077	0.0778903	2.95927	0.0853866	0.999848		NUP37	nucleoporin 37 [Source:VGNC Symbol;Acc:VGNC:32360]		protein_coding	1258	5	65900759	65952780
ENSBTAG00000016069		0.0698162	6.94097	2.77353	0.109759	0.999751		2922.71	0.0705019	0.0457783	1.54007	0.123542	0.99986		2922.71	0.0705019	0.0457783	2.37671	0.123157	0.999848		ARF4	ADP ribosylation factor 4 [Source:VGNC Symbol;Acc:VGNC:26059]		protein_coding	1073	22	43606541	43625327
ENSBTAG00000012675		-0.105386	4.09256	2.76884	0.110043	0.999751		404.356	-0.107752	0.0653482	-1.64889	0.0991707	0.99986		404.356	-0.107752	0.0653482	2.71334	0.0995124	0.999848		MYO19	myosin XIX [Source:VGNC Symbol;Acc:VGNC:31815]		protein_coding	3891	19	12850548	12884004
ENSBTAG00000030587		-0.0635168	9.04347	2.76814	0.110086	0.999751		12560.3	-0.062642	0.0386942	-1.6189	0.105469	0.99986		12560.3	-0.062642	0.0386942	2.61852	0.105623	0.999848		LASP1	LIM and SH3 protein 1 [Source:VGNC Symbol;Acc:VGNC:30798]		protein_coding	3826	19	39454627	39495001
ENSBTAG00000021703		-0.239436	3.07644	2.76739	0.110132	0.999751		197.944	-0.237506	0.140517	-1.69023	0.0909838	0.99986		197.944	-0.237506	0.140517	2.86065	0.0907708	0.999848		MED12L	mediator complex subunit 12L [Source:VGNC Symbol;Acc:VGNC:53588]		protein_coding	7996	1	116654940	117017533
ENSBTAG00000018142		0.424854	2.86213	2.76938	0.11018	0.999751		170.79	0.435165	0.255728	1.70167	0.0888171	0.99986		170.79	0.435165	0.255728	2.92032	0.0874704	0.999848		DTL	denticleless E3 ubiquitin [Source:VGNC Symbol;Acc:VGNC:28230]		protein_coding	3375	16	71416165	71464237
ENSBTAG00000011767		-0.11306	6.09103	2.76571	0.110234	0.999751		1619.98	-0.113227	0.0677188	-1.67201	0.0945214	0.99986		1619.98	-0.113227	0.0677188	2.76923	0.0960921	0.999848		PALS1	protein associated with LIN7 1, MAGUK p55 family member [Source:VGNC Symbol;Acc:VGNC:31584]		protein_coding	7068	10	79127657	79238619
ENSBTAG00000013836		-0.234935	2.33931	2.76553	0.110244	0.999751		118.942	-0.235974	0.145695	-1.61965	0.105308	0.99986		118.942	-0.235974	0.145695	2.60812	0.106318	0.999848					protein_coding	1773	10	76507877	76538495
ENSBTAG00000009780		-0.107578	7.15164	2.76499	0.110277	0.999751		3381.5	-0.106481	0.067092	-1.58709	0.112493	0.99986		3381.5	-0.106481	0.067092	2.5137	0.112861	0.999848		GTF2I	ral transcription factor IIi [Source:VGNC Symbol;Acc:VGNC:29699]		protein_coding	4429	25	32782209	32863447
ENSBTAG00000053488		-0.15716	3.68315	2.76407	0.110333	0.999751		303.234	-0.160425	0.0917615	-1.74829	0.0804146	0.99986		303.234	-0.160425	0.0917615	3.0555	0.0804643	0.999848					lncRNA	1633	19	39929799	39938923
ENSBTAG00000011003		-0.120009	7.44321	2.76235	0.110437	0.999751		4139.41	-0.118456	0.0728492	-1.62604	0.103941	0.99986		4139.41	-0.118456	0.0728492	2.62132	0.105437	0.999848		IKZF3	IKAROS family zinc finger 3 [Source:VGNC Symbol;Acc:VGNC:30104]		protein_coding	2139	19	40128960	40213794
ENSBTAG00000036258		0.327784	-0.12878	2.76076	0.110534	0.999751		19.6677	0.332209	0.220951	1.50354	0.132699	0.99986		19.6677	0.332209	0.220951	2.27294	0.13165	0.999848					protein_coding	210	2	25523794	25529803
ENSBTAG00000018864		0.223843	3.17166	2.75993	0.110585	0.999751		212.358	0.225405	0.136708	1.6488	0.0991883	0.99986		212.358	0.225405	0.136708	2.71364	0.0994936	0.999848		CENPU	centromere protein U [Source:VGNC Symbol;Acc:VGNC:27186]		protein_coding	1640	27	15119556	15165355
ENSBTAG00000016271		0.098765	5.37207	2.75973	0.110597	0.999751		984.062	0.0983327	0.0636329	1.54531	0.122271	0.99986		984.062	0.0983327	0.0636329	2.37247	0.123491	0.999848		SNRPF	small nuclear ribonucleoprotein polypeptide F [Source:VGNC Symbol;Acc:VGNC:35081]		protein_coding	1299	5	60214476	60222722
ENSBTAG00000019750		-0.159313	4.56351	2.75824	0.110688	0.999751		561.693	-0.160363	0.0991073	-1.61807	0.105648	0.99986		561.693	-0.160363	0.0991073	2.58306	0.108012	0.999848		TMEM106B	transmembrane protein 106B [Source:VGNC Symbol;Acc:VGNC:35945]		protein_coding	1966	4	20366146	20388726
ENSBTAG00000050061		0.200899	5.6841	2.75668	0.110892	0.999751		1218.89	0.200856	0.120139	1.67187	0.0945503	0.99986		1218.89	0.200856	0.120139	2.80613	0.0939047	0.999848		INCENP	inner centromere protein [Source:VGNC Symbol;Acc:VGNC:106783]		protein_coding	2637	29	40599706	40634288
ENSBTAG00000008061		-0.227795	2.47733	2.75315	0.111	0.999751		130.777	-0.228691	0.141537	-1.61577	0.106144	0.99986		130.777	-0.228691	0.141537	2.60819	0.106313	0.999848		RILPL1	Rab interacting lysosomal protein like 1 [Source:VGNC Symbol;Acc:VGNC:33967]		protein_coding	2594	17	52111245	52153382
ENSBTAG00000013772		-0.0730195	7.72394	2.75203	0.111068	0.999751		5024.66	-0.0726732	0.033267	-2.18455	0.028922	0.99986		5024.66	-0.0726732	0.033267	4.77336	0.0289034	0.999848		SRRM1	serine and arginine repetitive matrix 1 [Source:VGNC Symbol;Acc:VGNC:35294]		protein_coding	4176	2	128253260	128282672
ENSBTAG00000010091		-0.182872	1.69817	2.75019	0.111181	0.999751		75.5987	-0.169903	0.114064	-1.48953	0.136347	0.99986		75.5987	-0.169903	0.114064	2.22115	0.136132	0.999848		ARL6	ADP ribosylation factor like GTPase 6 [Source:VGNC Symbol;Acc:VGNC:26149]		protein_coding	3650	1	42010599	42049950
ENSBTAG00000016625		-0.107914	7.43958	2.74943	0.111228	0.999751		4124.46	-0.107231	0.059913	-1.78977	0.0734907	0.99986		4124.46	-0.107231	0.059913	3.19845	0.0737082	0.999848		TMEM131L	transmembrane 131 like [Source:VGNC Symbol;Acc:VGNC:53926]		protein_coding	4954	17	3995816	4171087
ENSBTAG00000032084		-0.132497	7.3797	2.74746	0.111349	0.999751		3959.94	-0.134878	0.0798177	-1.68983	0.0910611	0.99986		3959.94	-0.134878	0.0798177	2.83227	0.0923877	0.999848		GPR183	G protein-coupled receptor 183 [Source:VGNC Symbol;Acc:VGNC:29577]		protein_coding	1504	12	76165404	76180037
ENSBTAG00000004009		0.135563	3.42781	2.7472	0.111364	0.999751		253.494	0.131286	0.0790319	1.66117	0.0966789	0.99986		253.494	0.131286	0.0790319	2.7626	0.096491	0.999848		PMM1	phosphomannomutase 1 [Source:VGNC Symbol;Acc:VGNC:33072]		protein_coding	2110	5	112654669	112670817
ENSBTAG00000045817		0.0669943	7.13677	2.74685	0.111386	0.999751		3343.21	0.0669248	0.0288537	2.31945	0.0203705	0.99986		3343.21	0.0669248	0.0288537	5.38903	0.0202637	0.999848		BAP1	BRCA1 associated protein 1 [Source:VGNC Symbol;Acc:VGNC:26419]		protein_coding	3831	22	48479063	48487708
ENSBTAG00000003209		0.0711509	6.78323	2.74525	0.111485	0.999751		2618.37	0.0707486	0.041043	1.72377	0.0847495	0.99986		2618.37	0.0707486	0.041043	2.96586	0.0850392	0.999848		BLCAP	BLCAP apoptosis inducing factor [Source:VGNC Symbol;Acc:VGNC:54701]		protein_coding	1995	13	66461377	66471861
ENSBTAG00000001439		-0.234031	0.521947	3.13977	0.111619	0.999751		32.0945	-0.217918	0.154697	-1.40868	0.158929	0.99986		32.0945	-0.217918	0.154697	1.99336	0.15799	0.999848		HESX1	HESX homeobox 1 [Source:VGNC Symbol;Acc:VGNC:29825]		protein_coding	825	22	43884242	43906075
ENSBTAG00000047254		0.156262	6.46019	2.74243	0.111669	0.999751		2095.48	0.156882	0.102137	1.536	0.124538	0.99986		2095.48	0.156882	0.102137	2.36314	0.124232	0.999848		ABCA2	ATP binding cassette subfamily A member 2 [Source:VGNC Symbol;Acc:VGNC:25457]		pseudogene	7458	11	106046569	106065509
ENSBTAG00000019828		0.158694	5.66678	2.7412	0.111734	0.999751		1206.88	0.160045	0.100108	1.59872	0.109884	0.99986		1206.88	0.160045	0.100108	2.56653	0.109147	0.999848		TAB1	TGF-beta activated kinase 1 (MAP3K7) binding protein 1 [Source:VGNC Symbol;Acc:VGNC:58447]		protein_coding	3463	5	110829261	110855258
ENSBTAG00000001968		-0.146911	5.87788	2.73985	0.111818	0.999751		1398.55	-0.150568	0.0926728	-1.62472	0.104222	0.99986		1398.55	-0.150568	0.0926728	2.59301	0.107336	0.999848		TTC14	tetratricopeptide repeat domain 14 [Source:VGNC Symbol;Acc:VGNC:53610]		protein_coding	3930	1	86372984	86382674
ENSBTAG00000008762		-0.127069	7.2473	2.73784	0.111942	0.999751		3611.12	-0.123776	0.0765792	-1.61631	0.106028	0.99986		3611.12	-0.123776	0.0765792	2.61509	0.105852	0.999848		HECTD4	HECT domain E3 ubiquitin protein ligase 4 [Source:VGNC Symbol;Acc:VGNC:106766]		protein_coding	13308	17	61854475	62022631
ENSBTAG00000019457		0.115385	4.83795	2.73729	0.111976	0.999751		677.546	0.115598	0.0648446	1.78269	0.0746371	0.99986		677.546	0.115598	0.0648446	3.17212	0.0749052	0.999848		MRPL22	mitochondrial ribosomal protein L22 [Source:VGNC Symbol;Acc:VGNC:31626]		protein_coding	727	7	66108778	66144328
ENSBTAG00000005795		0.110342	5.18155	2.73524	0.112103	0.999751		861.03	0.109513	0.0652929	1.67726	0.0934922	0.99986		861.03	0.109513	0.0652929	2.78904	0.094911	0.999848		DHX32	DEAH-box helicase 32 (putative) [Source:VGNC Symbol;Acc:VGNC:56178]		protein_coding	3335	26	45341113	45394948
ENSBTAG00000018527		-0.156158	5.41078	2.73346	0.112213	0.999751		1008.91	-0.158574	0.0909973	-1.74262	0.0814002	0.99986		1008.91	-0.158574	0.0909973	3.0118	0.0826603	0.999848		HDGFL3	HDGF like 3 [Source:VGNC Symbol;Acc:VGNC:53939]		protein_coding	2175	21	24845099	24921366
ENSBTAG00000011748		-0.0995222	6.0379	2.73117	0.112355	0.999751		1558.94	-0.0995076	0.0523274	-1.90164	0.0572189	0.99986		1558.94	-0.0995076	0.0523274	3.62346	0.0569702	0.999848		SGMS1	sphingomyelin synthase 1 [Source:VGNC Symbol;Acc:VGNC:34543]		protein_coding	3864	26	8700589	9024462
ENSBTAG00000002676		0.0958868	6.41273	2.72952	0.112458	0.999751		2024.16	0.0970126	0.0568964	1.70507	0.0881809	0.99986		2024.16	0.0970126	0.0568964	2.91882	0.0875516	0.999848		SAE1	SUMO1 activating enzyme subunit 1 [Source:VGNC Symbol;Acc:VGNC:34261]		protein_coding	2128	18	54170188	54232475
ENSBTAG00000007172		0.0760749	6.79412	2.72752	0.112582	0.999751		2638.65	0.0763455	0.0463137	1.64844	0.0992617	0.99986		2638.65	0.0763455	0.0463137	2.71763	0.0992451	0.999848		GOT2	glutamic-oxaloacetic transaminase 2 [Source:VGNC Symbol;Acc:VGNC:29503]		protein_coding	2343	18	26447740	26471387
ENSBTAG00000000341		0.156318	3.028	2.72616	0.112667	0.999751		191.935	0.155005	0.0949952	1.63171	0.102741	0.99986		191.935	0.155005	0.0949952	2.65307	0.10335	0.999848		ISOC1	isochorismatase domain containing 1 [Source:VGNC Symbol;Acc:VGNC:30301]		protein_coding	1102	7	24975144	24993919
ENSBTAG00000049661		-0.123624	2.41677	2.72504	0.112737	0.999751		125.234	-0.123341	0.076267	-1.61723	0.105829	0.99986		125.234	-0.123341	0.076267	2.61037	0.106167	0.999848					lncRNA	1490	24	3483236	3485623
ENSBTAG00000018775		0.296071	5.82912	2.72855	0.112806	0.999751		1349.99	0.298722	0.179023	1.66862	0.0951918	0.99986		1349.99	0.298722	0.179023	2.8007	0.0942231	0.999848		TPX2	TPX2 microtubule nucleation factor [Source:VGNC Symbol;Acc:VGNC:36266]		protein_coding	2898	13	61285805	61340092
ENSBTAG00000021691		0.0982958	5.77134	2.72319	0.112853	0.999751		1297.92	0.0981574	0.0634429	1.54718	0.121821	0.99986		1297.92	0.0981574	0.0634429	2.39365	0.121829	0.999848		PSMD14	proteasome 26S subunit, non-ATPase 14 [Source:VGNC Symbol;Acc:VGNC:33465]		protein_coding	1961	2	34972722	35083065
ENSBTAG00000005456		0.405357	3.07356	2.72327	0.113017	0.999751		197.933	0.408943	0.24536	1.6667	0.0955731	0.99986		197.933	0.408943	0.24536	2.77839	0.095544	0.999848		TTK	TTK protein kinase [Source:VGNC Symbol;Acc:VGNC:36487]		protein_coding	3383	9	19702310	19748999
ENSBTAG00000003199		0.115645	4.27127	2.72001	0.113052	0.999751		456.575	0.112852	0.0615777	1.83268	0.0668499	0.99986		456.575	0.112852	0.0615777	3.3779	0.0660763	0.999848		SLC35C1	solute carrier family 35 member C1 [Source:VGNC Symbol;Acc:VGNC:34827]		protein_coding	3072	15	75852557	75860286
ENSBTAG00000007093		0.168651	2.49309	2.71915	0.113105	0.999751		131.879	0.170378	0.103702	1.64296	0.100391	0.99986		131.879	0.170378	0.103702	2.68427	0.101344	0.999848		DDX11	DEAD/H-box helicase 11 [Source:HGNC Symbol;Acc:HGNC:2736]	DDX11	protein_coding	1851	5	106982821	106999621
ENSBTAG00000001042		-0.346627	5.3512	2.72278	0.113166	0.999751		969.018	-0.356764	0.208094	-1.71444	0.0864479	0.99986		969.018	-0.356764	0.208094	2.92836	0.087036	0.999848		MXD1	MAX dimerization protein 1 [Source:VGNC Symbol;Acc:VGNC:31771]		protein_coding	2318	11	68259932	68282685
ENSBTAG00000007499		-0.0782917	6.76414	2.7174	0.113215	0.999751		2583.52	-0.0779391	0.0432921	-1.80031	0.071812	0.99986		2583.52	-0.0779391	0.0432921	3.23438	0.0721077	0.999848		HNRNPH2	heteroous nuclear ribonucleoprotein H2 [Source:VGNC Symbol;Acc:VGNC:50192]		protein_coding	2343	X	50797768	50803571
ENSBTAG00000047418		0.116694	9.77883	2.71533	0.113345	0.999751		20944.3	0.117471	0.0827028	1.4204	0.155491	0.99986		20944.3	0.117471	0.0827028	2.00864	0.156405	0.999848		SLC25A6	solute carrier family 25 member 6 [Source:VGNC Symbol;Acc:VGNC:49967]		protein_coding	1447	26	15190922	15195504
ENSBTAG00000018851		-0.0876264	8.91094	2.71259	0.113517	0.999751		11451.7	-0.085874	0.0519667	-1.65248	0.0984369	0.99986		11451.7	-0.085874	0.0519667	2.72821	0.0985897	0.999848		MYCBP2	MYC binding protein 2 [Source:VGNC Symbol;Acc:VGNC:31785]		protein_coding	14250	12	52149494	52373739
ENSBTAG00000012352		0.207367	3.63398	2.71042	0.113653	0.999751		292.541	0.208982	0.124588	1.67738	0.093469	0.99986		292.541	0.208982	0.124588	2.83278	0.0923584	0.999848		PARP16	poly(ADP-ribose) polymerase family member 16 [Source:VGNC Symbol;Acc:VGNC:53576]		protein_coding	2878	10	12187382	12228909
ENSBTAG00000009272		-0.108114	7.11162	2.70847	0.113776	0.999751		3284.6	-0.105542	0.0598504	-1.76343	0.0778285	0.99986		3284.6	-0.105542	0.0598504	3.11431	0.0776074	0.999848		MIDEAS	mitotic deacetylase associated SANT domain protein [Source:VGNC Symbol;Acc:VGNC:28444]		protein_coding	3824	10	85127443	85158072
ENSBTAG00000024918		-0.140654	8.54339	2.70745	0.113841	0.999751		8900.41	-0.145006	0.0983662	-1.47414	0.140443	0.99986		8900.41	-0.145006	0.0983662	2.14831	0.142727	0.999848		BIRC3	baculoviral IAP repeat containing 3 [Source:VGNC Symbol;Acc:VGNC:26500]		protein_coding	2539	15	6392614	6406143
ENSBTAG00000016741		-0.250863	1.90642	2.70734	0.113847	0.999751		87.5108	-0.253931	0.158504	-1.60204	0.109146	0.99986		87.5108	-0.253931	0.158504	2.55586	0.109886	0.999848		TOX2	TOX high mobility group box family member 2 [Source:VGNC Symbol;Acc:VGNC:55084]		protein_coding	2286	13	72414396	72567739
ENSBTAG00000025571		0.138572	5.03586	2.70665	0.113891	0.999751		776.678	0.137448	0.0808088	1.7009	0.0889618	0.99986		776.678	0.137448	0.0808088	2.90594	0.088254	0.999848		MRPS18A	mitochondrial ribosomal protein S18A [Source:VGNC Symbol;Acc:VGNC:31658]		protein_coding	868	23	17178373	17194684
ENSBTAG00000019746		-0.129888	4.13124	2.70603	0.11393	0.999751		415.228	-0.130248	0.0782082	-1.6654	0.0958333	0.99986		415.228	-0.130248	0.0782082	2.75843	0.0967431	0.999848		CCDC66	coiled-coil domain containing 66 [Source:VGNC Symbol;Acc:VGNC:26909]		protein_coding	3010	22	44403376	44442769
ENSBTAG00000003788		0.132767	5.01814	2.70197	0.114187	0.999751		768.336	0.133714	0.0802101	1.66704	0.0955056	0.99986		768.336	0.133714	0.0802101	2.78957	0.0948795	0.999848		RCC1	regulator of chromosome condensation 1 [Source:VGNC Symbol;Acc:VGNC:33825]		protein_coding	2581	2	124883384	124903231
ENSBTAG00000018538		-0.123561	4.39722	2.70184	0.114195	0.999751		500.027	-0.124422	0.0777715	-1.59983	0.109635	0.99986		500.027	-0.124422	0.0777715	2.53558	0.111306	0.999848		CEP70	centrosomal protein 70 [Source:VGNC Symbol;Acc:VGNC:27211]		protein_coding	1791	1	130531395	130598375
ENSBTAG00000013727		0.115416	5.13062	2.70092	0.114253	0.999751		830.59	0.11536	0.0689785	1.6724	0.0944448	0.99986		830.59	0.11536	0.0689785	2.80236	0.0941259	0.999848		UMPS	uridine monophosphate synthetase [Source:VGNC Symbol;Acc:VGNC:36661]		protein_coding	2443	1	69127863	69178521
ENSBTAG00000050993		-0.195597	2.45134	2.69894	0.114379	0.999751		128.557	-0.193077	0.113103	-1.70708	0.0878063	0.99986		128.557	-0.193077	0.113103	2.87393	0.0900247	0.999848					lncRNA	1211	18	47099300	47125426
ENSBTAG00000002458		0.108732	5.46877	2.69849	0.114407	0.999751		1051.32	0.109818	0.0668026	1.64391	0.100195	0.99986		1051.32	0.109818	0.0668026	2.70517	0.100023	0.999848		NUP155	nucleoporin 155 [Source:VGNC Symbol;Acc:VGNC:32352]		protein_coding	6008	20	36974339	37025868
ENSBTAG00000012408		-0.216521	8.32216	2.69699	0.114673	0.999751		7624.14	-0.221204	0.135554	-1.63185	0.102711	0.99986		7624.14	-0.221204	0.135554	2.63452	0.104564	0.999848					protein_coding	2896	10	55014868	55094843
ENSBTAG00000018295		0.130354	6.58677	2.69018	0.114937	0.999751		2282.59	0.129986	0.078749	1.65064	0.0988127	0.99986		2282.59	0.129986	0.078749	2.73454	0.0981995	0.999848		SEC23B	SEC23 homolog B, COPII coat complex component [Source:VGNC Symbol;Acc:VGNC:34411]		protein_coding	3304	13	38561341	38592220
ENSBTAG00000047991		-0.0665504	5.74946	2.68786	0.115085	0.999751		1278.44	-0.0678669	0.0393937	-1.72279	0.0849272	0.99986		1278.44	-0.0678669	0.0393937	2.96267	0.0852073	0.999848		TAF4	TATA-box binding protein associated factor 4 [Source:VGNC Symbol;Acc:VGNC:57029]		protein_coding	3931	13	55097812	55162325
ENSBTAG00000008719		-0.121237	7.70071	2.68733	0.115118	0.999751		4944.04	-0.120011	0.0722786	-1.66039	0.0968352	0.99986		4944.04	-0.120011	0.0722786	2.76574	0.0963023	0.999848		PRKCD	protein kinase C delta [Source:VGNC Symbol;Acc:VGNC:33329]		protein_coding	2990	22	47749990	47780548
ENSBTAG00000032057		0.256456	2.92197	2.68726	0.115123	0.999751		178.008	0.254073	0.159687	1.59107	0.111594	0.99986		178.008	0.254073	0.159687	2.5091	0.11319	0.999848					protein_coding	312	3	28514070	28514381
ENSBTAG00000027728		-0.160952	3.93549	2.68674	0.115156	0.999751		362.374	-0.162439	0.0956389	-1.69846	0.0894208	0.99986		362.374	-0.162439	0.0956389	2.84697	0.0915463	0.999848		NUDT12	nudix hydrolase 12 [Source:VGNC Symbol;Acc:VGNC:32326]		protein_coding	3447	7	102607083	102621109
ENSBTAG00000022520		0.252713	4.95021	2.68819	0.115233	0.999751		732.793	0.256072	0.155342	1.64844	0.0992622	0.99986		732.793	0.256072	0.155342	2.72944	0.0985139	0.999848		BRCA1	BRCA1 DNA repair associated [Source:VGNC Symbol;Acc:VGNC:55781]		protein_coding	6059	19	43069372	43139018
ENSBTAG00000048983		-0.161249	3.83421	2.68461	0.115292	0.999751		336.773	-0.158874	0.099988	-1.58893	0.112075	0.99986		336.773	-0.158874	0.099988	2.52697	0.111915	0.999848					protein_coding	591	17	5007893	5022532
ENSBTAG00000007003		0.188761	5.06042	2.68278	0.115423	0.999751		791.473	0.19105	0.117546	1.62532	0.104095	0.99986		791.473	0.19105	0.117546	2.64273	0.104024	0.999848		TYMS	thymidylate synthetase [Source:VGNC Symbol;Acc:VGNC:36549]		protein_coding	1654	24	35553464	35564144
ENSBTAG00000008759		0.115436	4.7089	2.6804	0.115563	0.999751		618.802	0.118118	0.0616115	1.91714	0.0552201	0.99986		618.802	0.118118	0.0616115	3.68636	0.0548593	0.999848		CDC23	cell division cycle 23 [Source:VGNC Symbol;Acc:VGNC:50038]		protein_coding	2784	7	49612809	49642263
ENSBTAG00000013100		0.350382	4.62939	2.68464	0.115579	0.999751		585.57	0.354289	0.210905	1.67985	0.0929873	0.99986		585.57	0.354289	0.210905	2.83478	0.0922436	0.999848		SPAG5	sperm associated antigen 5 [Source:VGNC Symbol;Acc:VGNC:55873]		protein_coding	3736	19	20034503	20053455
ENSBTAG00000003990		-0.181688	7.63218	2.68094	0.115636	0.999751		4715.86	-0.183376	0.110854	-1.65421	0.0980852	0.99986		4715.86	-0.183376	0.110854	2.73282	0.0983058	0.999848		ITPRIP	inositol 1,4,5-trisphosphate receptor interacting protein [Source:VGNC Symbol;Acc:VGNC:30349]		protein_coding	3935	26	24869417	24893385
ENSBTAG00000003328		0.143258	3.48661	2.67829	0.115698	0.999751		263.822	0.143056	0.0819812	1.74499	0.0809869	0.99986		263.822	0.143056	0.0819812	3.04684	0.0808942	0.999848		TAMM41	TAM41 mitochondrial translocator assembly and maintenance homolog [Source:NCBI gene (formerly Entrezgene);Acc:514330]		protein_coding	2252	22	55794950	55847377
ENSBTAG00000035615		-0.124891	4.36537	2.67807	0.115712	0.999751		487.092	-0.121083	0.0671469	-1.80325	0.0713488	0.99986		487.092	-0.121083	0.0671469	3.26345	0.0708401	0.999848		UPF3B	UPF3B regulator of nonsense mediated mRNA decay [Source:VGNC Symbol;Acc:VGNC:36683]		protein_coding	1115	X	4167949	4184269
ENSBTAG00000000067		0.285296	5.1803	2.68106	0.115756	0.999751		859.79	0.293564	0.174065	1.68652	0.0916963	0.99986		859.79	0.293564	0.174065	2.87104	0.0901868	0.999848		SDF2L1	stromal cell derived factor 2 like 1 [Source:VGNC Symbol;Acc:VGNC:34386]		protein_coding	1783	17	72112056	72114638
ENSBTAG00000019472		-0.107308	6.9272	2.67701	0.115781	0.999751		2894.97	-0.107705	0.0685212	-1.57186	0.115984	0.99986		2894.97	-0.107705	0.0685212	2.44873	0.11762	0.999848		NR3C1	nuclear receptor subfamily 3 group C member 1 [Source:VGNC Symbol;Acc:VGNC:32243]		protein_coding	6716	7	54344785	54463486
ENSBTAG00000017845		0.110673	6.35818	2.67464	0.115933	0.999751		1950.38	0.107739	0.0721612	1.49304	0.135427	0.99986		1950.38	0.107739	0.0721612	2.21432	0.136735	0.999848		BAG1	BAG cochaperone 1 [Source:VGNC Symbol;Acc:VGNC:26405]		protein_coding	1760	8	75021403	75032653
ENSBTAG00000014202		0.0843603	5.81674	2.67368	0.115995	0.999751		1337.13	0.0842372	0.0412266	2.04327	0.0410255	0.99986		1337.13	0.0842372	0.0412266	4.18313	0.0408283	0.999848		CDK5RAP3	CDK5 regulatory subunit associated protein 3 [Source:VGNC Symbol;Acc:VGNC:27132]		protein_coding	1829	19	38489984	38499387
ENSBTAG00000005119		0.0792349	6.93363	2.6716	0.116129	0.999751		2906.97	0.0793052	0.0505618	1.56848	0.116769	0.99986		2906.97	0.0793052	0.0505618	2.46589	0.116342	0.999848		PSMD1	proteasome 26S subunit, non-ATPase 1 [Source:VGNC Symbol;Acc:VGNC:33461]		protein_coding	3161	2	118865174	118946608
ENSBTAG00000019603		0.080927	8.45272	2.67146	0.116138	0.999751		8348.34	0.0824759	0.0611081	1.34967	0.177121	0.99986		8348.34	0.0824759	0.0611081	1.82214	0.177059	0.999848		LDHB	lactate dehydrogenase B [Source:VGNC Symbol;Acc:VGNC:30824]		protein_coding	1734	5	88544523	88562783
ENSBTAG00000018318		0.228254	2.32333	2.67036	0.116209	0.999751		117.209	0.227751	0.143216	1.59027	0.111775	0.99986		117.209	0.227751	0.143216	2.5263	0.111962	0.999848		DNAJB5	DnaJ heat shock protein family (Hsp40) member B5 [Source:VGNC Symbol;Acc:VGNC:56945]		protein_coding	3377	8	59277670	59286526
ENSBTAG00000019262		0.332413	6.62011	2.67315	0.116317	0.999751		2338.86	0.334952	0.201441	1.66278	0.0963567	0.99986		2338.86	0.334952	0.201441	2.77417	0.0957962	0.999848		TOP2A	DNA topoisomerase II alpha [Source:VGNC Symbol;Acc:VGNC:49583]		protein_coding	5434	19	40627306	40653433
ENSBTAG00000021630		0.125528	3.86032	2.66771	0.116381	0.999751		343.579	0.127374	0.0792771	1.6067	0.108121	0.99986		343.579	0.127374	0.0792771	2.58224	0.108068	0.999848		MTFMT	mitochondrial methionyl-tRNA formyltransferase [Source:VGNC Symbol;Acc:VGNC:31724]		protein_coding	1562	10	11936565	11961634
ENSBTAG00000050242		-0.131344	3.6121	2.66711	0.11642	0.999751		288.706	-0.136618	0.0768865	-1.77688	0.0755878	0.99986		288.706	-0.136618	0.0768865	3.15868	0.0755244	0.999848					protein_coding	1872	19	18620091	18651456
ENSBTAG00000049523		-0.259266	0.232262	2.66126	0.116799	0.999751		25.5396	-0.259511	0.184049	-1.41001	0.158538	0.99986		25.5396	-0.259511	0.184049	2.0119	0.15607	0.999848					lncRNA	297	18	60751023	60754774
ENSBTAG00000005678		0.254516	4.48048	2.66236	0.116841	0.999751		529.172	0.261624	0.158412	1.65155	0.0986271	0.99986		529.172	0.261624	0.158412	2.73323	0.0982805	0.999848		AACS	acetoacetyl-CoA synthetase [Source:VGNC Symbol;Acc:VGNC:25438]		protein_coding	3312	17	50718350	50773650
ENSBTAG00000046173		0.106853	5.52947	2.66035	0.116858	0.999751		1095.5	0.105771	0.0618532	1.71003	0.0872602	0.99986		1095.5	0.105771	0.0618532	2.93836	0.0864985	0.999848		ALG12	ALG12 alpha-1,6-mannosyltransferase [Source:VGNC Symbol;Acc:VGNC:25825]		protein_coding	2070	5	119303243	119312093
ENSBTAG00000006045		0.138909	8.82382	2.65848	0.11698	0.999751		10783.4	0.140517	0.0897226	1.56613	0.117318	0.99986		10783.4	0.140517	0.0897226	2.46633	0.116309	0.999848		P4HB	prolyl 4-hydroxylase subunit beta [Source:VGNC Symbol;Acc:VGNC:32538]		protein_coding	2929	19	51034066	51044560
ENSBTAG00000014523		-0.221104	5.60803	2.66096	0.116987	0.999751		1157.62	-0.216336	0.133783	-1.61707	0.105863	0.99986		1157.62	-0.216336	0.133783	2.6037	0.106615	0.999848		DIRAS2	DIRAS family GTPase 2 [Source:VGNC Symbol;Acc:VGNC:28070]		protein_coding	2243	8	87226523	87261139
ENSBTAG00000030193		0.189333	5.74047	2.65625	0.117215	0.999751		1274.48	0.190884	0.128043	1.49078	0.136018	0.99986		1274.48	0.190884	0.128043	2.20219	0.137815	0.999848		GPR35	G protein-coupled receptor 35 [Source:VGNC Symbol;Acc:VGNC:29584]		protein_coding	5877	3	120005503	120020505
ENSBTAG00000021620		0.0853554	5.89838	2.65352	0.117304	0.999751		1416.9	0.0848809	0.0499072	1.70078	0.0889851	0.99986		1416.9	0.0848809	0.0499072	2.88892	0.0891909	0.999848		PITHD1	PITH domain containing 1 [Source:VGNC Symbol;Acc:VGNC:32918]		protein_coding	1518	2	129122974	129130667
ENSBTAG00000021686		0.323249	3.33531	2.65228	0.117493	0.999751		237.209	0.32972	0.199221	1.65505	0.0979144	0.99986		237.209	0.32972	0.199221	2.75914	0.0967004	0.999848		MELK	maternal embryonic leucine zipper kinase [Source:VGNC Symbol;Acc:VGNC:50031]		protein_coding	2502	8	60775331	60848414
ENSBTAG00000038337		0.409178	6.21722	2.65472	0.117514	0.999751		1764.68	0.416259	0.242541	1.71624	0.0861177	0.99986		1764.68	0.416259	0.242541	2.97643	0.0844853	0.999848		MZB1	marginal zone B and B1 cell specific protein [Source:VGNC Symbol;Acc:VGNC:31849]		protein_coding	810	7	50661348	50663428
ENSBTAG00000046956		-0.171543	4.87212	2.65029	0.117515	0.999751		696.681	-0.177172	0.113585	-1.55981	0.118804	0.99986		696.681	-0.177172	0.113585	2.40204	0.121177	0.999848		STYX	serine/threonine/tyrosine interacting protein [Source:VGNC Symbol;Acc:VGNC:35452]		protein_coding	1062	10	11410206	11460277
ENSBTAG00000006951		-0.144325	8.16992	2.6495	0.117567	0.999751		6842.88	-0.145383	0.0864164	-1.68235	0.0925006	0.99986		6842.88	-0.145383	0.0864164	2.83453	0.0922581	0.999848		LMO2	LIM domain only 2 [Source:VGNC Symbol;Acc:VGNC:30934]		protein_coding	1808	15	64472394	64485114
ENSBTAG00000002223		0.0966134	4.82599	2.64559	0.117824	0.999751		671.544	0.101283	0.0517582	1.95686	0.0503644	0.99986		671.544	0.101283	0.0517582	3.84201	0.0499837	0.999848		POP4	POP4 homolog, ribonuclease P/MRP subunit [Source:VGNC Symbol;Acc:VGNC:33164]		protein_coding	1840	18	40232966	40243001
ENSBTAG00000017067		0.10016	6.16344	2.64253	0.118025	0.999751		1703.8	0.0976398	0.0655294	1.49001	0.13622	0.99986		1703.8	0.0976398	0.0655294	2.20934	0.137177	0.999848		BUD23	BUD23 rRNA methyltransferase and ribosome maturation factor [Source:VGNC Symbol;Acc:VGNC:26608]		protein_coding	1116	25	33562095	33573445
ENSBTAG00000010801		-0.275926	4.00528	2.64362	0.118061	0.999751		379.495	-0.273589	0.172201	-1.58878	0.11211	0.99986		379.495	-0.273589	0.172201	2.5236	0.112154	0.999848		CMBL	carboxymethylenebutenolidase homolog [Source:VGNC Symbol;Acc:VGNC:27477]		protein_coding	1488	20	62947915	62973176
ENSBTAG00000003015		-0.174348	5.11945	2.63699	0.11839	0.999751		823.397	-0.171222	0.103201	-1.65911	0.0970941	0.99986		823.397	-0.171222	0.103201	2.75646	0.0968623	0.999848		SESN1	sestrin 1 [Source:VGNC Symbol;Acc:VGNC:34488]		protein_coding	2989	9	41069671	41183444
ENSBTAG00000046033		0.101425	4.97616	2.63524	0.118506	0.999751		746.771	0.101487	0.0636123	1.59539	0.110624	0.99986		746.771	0.101487	0.0636123	2.55145	0.110193	0.999848		UBFD1	ubiquitin family domain containing 1 [Source:VGNC Symbol;Acc:VGNC:36605]		protein_coding	1205	25	21228703	21240606
ENSBTAG00000020067		0.0968059	5.20438	2.6334	0.118628	0.999751		875.328	0.0942767	0.0583606	1.61542	0.10622	0.99986		875.328	0.0942767	0.0583606	2.61199	0.106059	0.999848		LLGL2	LLGL scribble cell polarity complex component 2 [Source:VGNC Symbol;Acc:VGNC:30916]		protein_coding	3560	19	55984816	56020314
ENSBTAG00000001821		-0.0835951	9.02717	2.63189	0.118727	0.999751		12410.7	-0.0829732	0.0485462	-1.70916	0.0874216	0.99986		12410.7	-0.0829732	0.0485462	2.91463	0.0877797	0.999848		PRRC2C	proline rich coiled-coil 2C [Source:VGNC Symbol;Acc:VGNC:33406]		protein_coding	10331	16	38985133	39080464
ENSBTAG00000031895		-0.26557	3.6923	2.63223	0.118728	0.999751		305.132	-0.270234	0.164631	-1.64146	0.100703	0.99986		305.132	-0.270234	0.164631	2.68706	0.101166	0.999848		TFB1M	transcription factor B1, mitochondrial [Source:VGNC Symbol;Acc:VGNC:35782]		protein_coding	2431	9	91865619	91932590
ENSBTAG00000013524		-0.0944852	7.51545	2.6256	0.119145	0.999751		4353.17	-0.0959408	0.0621236	-1.54435	0.122503	0.99986		4353.17	-0.0959408	0.0621236	2.37636	0.123184	0.999848		CMIP	c-Maf inducing protein [Source:VGNC Symbol;Acc:VGNC:52187]		protein_coding	4224	18	8044687	8257246
ENSBTAG00000009232		-0.0972414	6.4305	2.6255	0.119152	0.999751		2052.76	-0.0975293	0.0658404	-1.4813	0.138527	0.99986		2052.76	-0.0975293	0.0658404	2.17361	0.140396	0.999848		PIK3CA	phosphatidylinositol-4,5-bisphosphate 3-kinase catalytic subunit alpha [Source:VGNC Symbol;Acc:VGNC:32889]		protein_coding	3772	1	87879574	87964195
ENSBTAG00000051299		0.233235	2.08952	2.62165	0.119409	0.999751		99.1444	0.235225	0.146455	1.60613	0.108245	0.99986		99.1444	0.235225	0.146455	2.58465	0.107905	0.999848					protein_coding	749	26	16001951	16007683
ENSBTAG00000021378		0.156943	5.0174	2.62129	0.119433	0.999751		771.859	0.159274	0.109531	1.45414	0.145908	0.99986		771.859	0.159274	0.109531	2.09116	0.148153	0.999848		S100A13	S100 calcium binding protein A13 [Source:VGNC Symbol;Acc:VGNC:34239]		protein_coding	740	3	16756363	16772529
ENSBTAG00000034978		-0.0712486	7.56122	2.61854	0.119616	0.999751		4488.94	-0.0709476	0.0333513	-2.12728	0.0333969	0.99986		4488.94	-0.0709476	0.0333513	4.52135	0.0334743	0.999848		FAM168B	family with sequence similarity 168 member B [Source:VGNC Symbol;Acc:VGNC:28753]		protein_coding	5207	2	1865381	1906516
ENSBTAG00000015164		-0.330736	1.52906	2.61661	0.119746	0.999751		65.7564	-0.324512	0.207242	-1.56586	0.117382	0.99986		65.7564	-0.324512	0.207242	2.45384	0.117238	0.999848		SLC27A5	solute carrier family 27 member 5 [Source:VGNC Symbol;Acc:VGNC:34789]		protein_coding	2285	18	65732865	65741718
ENSBTAG00000014649		0.0996838	5.12747	2.61368	0.119942	0.999751		828.834	0.0999306	0.0583567	1.71241	0.0868209	0.99986		828.834	0.0999306	0.0583567	2.93208	0.0868356	0.999848		CPT2	carnitine palmitoyltransferase 2 [Source:VGNC Symbol;Acc:VGNC:27679]		protein_coding	2380	3	93032987	93057118
ENSBTAG00000048761		-0.0859317	8.44349	2.61327	0.11997	0.999751		8293.59	-0.0880927	0.0622844	-1.41436	0.157256	0.99986		8293.59	-0.0880927	0.0622844	1.9892	0.158424	0.999848		UBE2D3	ubiquitin conjugating enzyme E2 D3 [Source:VGNC Symbol;Acc:VGNC:107251]		protein_coding	1521	6	22015230	22042630
ENSBTAG00000000913		0.0790846	5.73857	2.61143	0.120093	0.999751		1269.26	0.0782335	0.054134	1.44518	0.148407	0.99986		1269.26	0.0782335	0.054134	2.08142	0.149101	0.999848		UQCR10	ubiquinol-cytochrome c reductase, complex III subunit X [Source:VGNC Symbol;Acc:VGNC:36693]		protein_coding	462	17	68887320	68889515
ENSBTAG00000008692		0.0827502	5.38994	2.61142	0.120094	0.999751		996.827	0.0807794	0.0574829	1.40528	0.159939	0.99986		996.827	0.0807794	0.0574829	1.97061	0.160384	0.999848		UQCR11	ubiquinol-cytochrome c reductase, complex III subunit XI [Source:NCBI gene (formerly Entrezgene);Acc:281570]		protein_coding	390	7	43976251	43979203
ENSBTAG00000018456		-0.0875883	4.51853	2.61034	0.120166	0.999751		542.831	-0.094276	0.0460261	-2.04832	0.040529	0.99986		542.831	-0.094276	0.0460261	4.19985	0.0404276	0.999848		ZNF7	zinc finger protein 7 [Source:VGNC Symbol;Acc:VGNC:37332]		protein_coding	2593	14	332701	339111
ENSBTAG00000017571		-0.245177	3.08864	2.6066	0.120418	0.999751		199.228	-0.241074	0.150548	-1.60131	0.109308	0.99986		199.228	-0.241074	0.150548	2.56674	0.109132	0.999848		PLEKHA5	pleckstrin homology domain containing A5 [Source:VGNC Symbol;Acc:VGNC:33007]		protein_coding	5416	5	90600602	90862839
ENSBTAG00000039935		-0.269936	2.95566	2.6057	0.120479	0.999751		182.091	-0.261733	0.1639	-1.59691	0.110287	0.99986		182.091	-0.261733	0.1639	2.53643	0.111246	0.999848		KCNC3	potassium voltage-gated channel subfamily C member 3 [Source:VGNC Symbol;Acc:VGNC:52201]		protein_coding	2325	18	56494454	56506091
ENSBTAG00000048379		-0.176316	2.82843	2.60444	0.120564	0.999751		167.309	-0.184218	0.109576	-1.6812	0.0927249	0.99986		167.309	-0.184218	0.109576	2.82135	0.0930183	0.999848					protein_coding	1722	4	113662016	113697641
ENSBTAG00000014883		-0.052634	8.16011	2.60295	0.120665	0.999751		6810.6	-0.0528187	0.0393685	-1.34165	0.179711	0.99986		6810.6	-0.0528187	0.0393685	1.79834	0.179913	0.999848		GABARAP	GABA type A receptor-associated protein [Source:VGNC Symbol;Acc:VGNC:29185]		protein_coding	820	19	26954142	26956071
ENSBTAG00000020693		0.0870184	7.08137	2.60238	0.120703	0.999751		3219.47	0.0863007	0.0537464	1.6057	0.108339	0.99986		3219.47	0.0863007	0.0537464	2.5775	0.108393	0.999848		DERL1	derlin 1 [Source:VGNC Symbol;Acc:VGNC:28010]		protein_coding	2616	14	16714564	16738151
ENSBTAG00000051611		0.710515	4.08434	2.60742	0.120826	0.999751		402.947	0.727268	0.448453	1.62173	0.104862	0.99986		402.947	0.727268	0.448453	2.62022	0.10551	0.999848					protein_coding	387	11	47200137	47207624
ENSBTAG00000011212		0.0581968	7.65012	2.59985	0.120874	0.999751		4780.92	0.0576902	0.0411729	1.40117	0.161163	0.99986		4780.92	0.0576902	0.0411729	1.95785	0.161743	0.999848		EIF3K	eukaryotic translation initiation factor 3 subunit K [Source:VGNC Symbol;Acc:VGNC:28401]		protein_coding	770	18	48383247	48396141
ENSBTAG00000002395		-0.110837	6.33588	2.59941	0.120904	0.999751		1918.4	-0.110784	0.0655804	-1.68929	0.0911645	0.99986		1918.4	-0.110784	0.0655804	2.85063	0.0913381	0.999848		HPS3	HPS3 biosis of lysosomal organelles complex 2 subunit 1 [Source:VGNC Symbol;Acc:VGNC:29944]		protein_coding	3705	1	118969378	119046161
ENSBTAG00000001086		0.134727	4.79011	2.59868	0.120953	0.999751		658.011	0.136515	0.0926772	1.47301	0.140748	0.99986		658.011	0.136515	0.0926772	2.1657	0.14112	0.999848		FHL2	four and a half LIM domains 2 [Source:VGNC Symbol;Acc:VGNC:29000]		protein_coding	1255	11	9268665	9316088
ENSBTAG00000018263		-0.0810651	7.94698	2.5985	0.120966	0.999751		5876.54	-0.0819584	0.0575833	-1.4233	0.154649	0.99986		5876.54	-0.0819584	0.0575833	2.00829	0.156441	0.999848		WAC	WW domain containing adaptor with coiled-coil [Source:VGNC Symbol;Acc:VGNC:36861]		protein_coding	2864	13	36067572	36144225
ENSBTAG00000020100		0.338277	4.23618	2.60082	0.121043	0.999751		446.355	0.341925	0.209773	1.62997	0.103107	0.99986		446.355	0.341925	0.209773	2.65389	0.103297	0.999848					protein_coding	5458	10	30064006	30087255
ENSBTAG00000035005		0.241667	0.268713	2.59668	0.121089	0.999751		26.4905	0.255679	0.168934	1.51348	0.130157	0.99986		26.4905	0.255679	0.168934	2.31125	0.128441	0.999848					protein_coding	495	10	4904503	4905626
ENSBTAG00000018227		-0.136868	7.57632	2.59653	0.121099	0.999751		4544.73	-0.136822	0.091172	-1.5007	0.133434	0.99986		4544.73	-0.136822	0.091172	2.21969	0.136261	0.999848		SLC4A7	solute carrier family 4 member 7 [Source:VGNC Symbol;Acc:VGNC:34896]		protein_coding	7797	22	1752646	1876184
ENSBTAG00000021977		0.214086	4.39268	2.59458	0.121245	0.999751		497.197	0.214742	0.135125	1.58921	0.112012	0.99986		497.197	0.214742	0.135125	2.51833	0.112529	0.999848		PRRC1	proline rich coiled-coil 1 [Source:VGNC Symbol;Acc:VGNC:33403]		protein_coding	2144	7	26421249	26467627
ENSBTAG00000020761		-0.120093	5.62097	2.59363	0.121296	0.999751		1171.25	-0.123381	0.0825485	-1.49464	0.135008	0.99986		1171.25	-0.123381	0.0825485	2.20358	0.13769	0.999848		USP33	ubiquitin specific peptidase 33 [Source:VGNC Symbol;Acc:VGNC:36723]		protein_coding	4083	3	66900556	66959868
ENSBTAG00000006072		0.197599	5.96723	2.59525	0.121312	0.999751		1484.98	0.19962	0.123993	1.60993	0.107412	0.99986		1484.98	0.19962	0.123993	2.61168	0.10608	0.999848		LRRC59	leucine rich repeat containing 59 [Source:VGNC Symbol;Acc:VGNC:55843]		protein_coding	1601	19	36285469	36297388
ENSBTAG00000020668		0.178395	2.17566	2.59315	0.121329	0.999751		105.117	0.182057	0.111043	1.63951	0.101107	0.99986		105.117	0.182057	0.111043	2.68202	0.101487	0.999848					protein_coding	1059	13	47546444	47547502
ENSBTAG00000000390		0.21818	2.01932	2.59308	0.121334	0.999751		95.1714	0.214973	0.140442	1.53068	0.125848	0.99986		95.1714	0.214973	0.140442	2.28835	0.130348	0.999848		TPST1	tyrosylprotein sulfotransferase 1 [Source:VGNC Symbol;Acc:VGNC:36264]		protein_coding	1964	25	28081759	28188134
ENSBTAG00000017243		0.195084	6.09618	2.59354	0.121416	0.999751		1631.37	0.194119	0.131831	1.47248	0.14089	0.99986		1631.37	0.194119	0.131831	2.11932	0.145451	0.999848		GATA3	GATA binding protein 3 [Source:VGNC Symbol;Acc:VGNC:29267]		protein_coding	2395	13	15906719	15935286
ENSBTAG00000008047		0.301629	-0.0768406	2.59094	0.121479	0.999751		21.3006	0.300753	0.224074	1.34221	0.179529	0.99986		21.3006	0.300753	0.224074	1.77544	0.182711	0.999848		ZDHHC15	zinc finger DHHC-type palmitoyltransferase 15 [Source:VGNC Symbol;Acc:VGNC:37130]		protein_coding	975	X	75746325	75811386
ENSBTAG00000014971		0.16848	5.70474	2.58941	0.121594	0.999751		1242.3	0.16871	0.114909	1.4682	0.142049	0.99986		1242.3	0.16871	0.114909	2.13602	0.143875	0.999848		SEC61G	SEC61 translocon subunit gamma [Source:VGNC Symbol;Acc:VGNC:49154]		protein_coding	414	22	1459780	1466666
ENSBTAG00000000579		-0.0869724	7.96553	2.58739	0.121721	0.999751		5948.57	-0.0870958	0.0564238	-1.5436	0.122685	0.99986		5948.57	-0.0870958	0.0564238	2.36201	0.124322	0.999848		NIPBL	NIPBL cohesin loading factor [Source:VGNC Symbol;Acc:VGNC:32085]		protein_coding	9851	20	37164880	37370342
ENSBTAG00000009704		-0.306257	2.76376	2.58486	0.121894	0.999751		159.317	-0.299962	0.189172	-1.58566	0.112817	0.99986		159.317	-0.299962	0.189172	2.50141	0.113744	0.999848		CECR2	CECR2 histone acetyl-lysine reader [Source:VGNC Symbol;Acc:VGNC:49053]		protein_coding	4215	5	108937842	109051118
ENSBTAG00000019526		-0.0556033	8.78757	2.58095	0.122162	0.999751		10519.7	-0.0562387	0.0365083	-1.54044	0.123454	0.99986		10519.7	-0.0562387	0.0365083	2.36754	0.123882	0.999848		CMTM6	CKLF like MARVEL transmembrane domain containing 6 [Source:VGNC Symbol;Acc:VGNC:27486]		protein_coding	2870	22	6929371	6951459
ENSBTAG00000008765		0.136513	3.491	2.58067	0.122181	0.999751		265.77	0.135021	0.0896565	1.50598	0.132073	0.99986		265.77	0.135021	0.0896565	2.25553	0.133138	0.999848		PRADC1	protease associated domain containing 1 [Source:VGNC Symbol;Acc:VGNC:33282]		protein_coding	1159	11	11215589	11219819
ENSBTAG00000032763		0.111084	4.32242	2.58044	0.122197	0.999751		473.277	0.115776	0.0672022	1.72281	0.0849234	0.99986		473.277	0.115776	0.0672022	2.97531	0.0845438	0.999848		RANBP10	RAN binding protein 10 [Source:VGNC Symbol;Acc:VGNC:33709]		protein_coding	1869	18	35270307	35327179
ENSBTAG00000025358		-0.064396	7.40826	2.57843	0.122335	0.999751		4044.35	-0.0655727	0.0470963	-1.39231	0.163829	0.99986		4044.35	-0.0655727	0.0470963	1.9277	0.16501	0.999848		SNX2	sorting nexin 2 [Source:VGNC Symbol;Acc:VGNC:35100]		protein_coding	2039	7	30993858	31052612
ENSBTAG00000016534		-0.187932	6.01196	2.57954	0.122367	0.999751		1529.15	-0.187592	0.110794	-1.69317	0.0904237	0.99986		1529.15	-0.187592	0.110794	2.86391	0.0905868	0.999848		BCL11A	BAF chromatin remodeling complex subunit BCL11A [Source:VGNC Symbol;Acc:VGNC:59205]		protein_coding	2621	11	43208567	43311324
ENSBTAG00000000103		0.118833	4.98676	2.57502	0.122569	0.999751		751.152	0.117935	0.0708158	1.66537	0.0958388	0.99986		751.152	0.117935	0.0708158	2.78476	0.0951648	0.999848					protein_coding	2328	29	49542736	49549261
ENSBTAG00000020180		-0.200393	4.56987	2.57501	0.122581	0.999751		563.264	-0.204503	0.128081	-1.59666	0.110341	0.99986		563.264	-0.204503	0.128081	2.53093	0.111634	0.999848		TMED5	transmembrane p24 trafficking protein 5 [Source:VGNC Symbol;Acc:VGNC:35938]		protein_coding	1843	3	50290372	50308915
ENSBTAG00000015038		0.145595	7.1541	2.57433	0.122616	0.999751		3389.35	0.145248	0.0958291	1.51569	0.129597	0.99986		3389.35	0.145248	0.0958291	2.26242	0.132547	0.999848		HADHA	hydroxyacyl-CoA dehydrogenase trifunctional multienzyme complex subunit alpha [Source:VGNC Symbol;Acc:VGNC:49553]		protein_coding	2723	11	73256623	73298910
ENSBTAG00000015156		0.116249	4.52353	2.57338	0.122682	0.999751		546.58	0.116437	0.0838544	1.38856	0.164967	0.99986		546.58	0.116437	0.0838544	1.92378	0.165441	0.999848		NDUFB1	NADH:ubiquinone oxidoreductase subunit B1 [Source:NCBI gene (formerly Entrezgene);Acc:327690]		protein_coding	335	21	56801789	56808775
ENSBTAG00000002484		0.0994579	5.63867	2.57224	0.122761	0.999751		1184.33	0.100126	0.0665015	1.50562	0.132166	0.99986		1184.33	0.100126	0.0665015	2.27555	0.131428	0.999848		CIAO3	cytosolic iron-sulfur assembly component 3 [Source:VGNC Symbol;Acc:VGNC:58596]		protein_coding	3323	25	628093	635930
ENSBTAG00000017086		0.258988	1.80863	2.57206	0.122773	0.999751		80.5238	0.259535	0.163862	1.58386	0.113225	0.99986		80.5238	0.259535	0.163862	2.52779	0.111857	0.999848		GRB10	growth factor receptor bound protein 10 [Source:VGNC Symbol;Acc:VGNC:29629]		protein_coding	3744	4	5106065	5327013
ENSBTAG00000019995		0.0782516	5.31446	2.57174	0.122795	0.999751		945.709	0.0750451	0.0519673	1.44408	0.148716	0.99986		945.709	0.0750451	0.0519673	2.07198	0.150027	0.999848		HIKESHI	heat shock protein nuclear import factor hikeshi [Source:VGNC Symbol;Acc:VGNC:29853]		protein_coding	1089	29	9203376	9240814
ENSBTAG00000047768		0.111101	6.73898	2.57095	0.12285	0.999751		2546.51	0.109661	0.0840822	1.30421	0.192163	0.99986		2546.51	0.109661	0.0840822	1.68457	0.194318	0.999848		COX7B	cytochrome c oxidase subunit VIIb [Source:NCBI gene (formerly Entrezgene);Acc:100300550]		protein_coding	1254	X	74502511	74507315
ENSBTAG00000048420		-0.651393	0.0753215	2.57249	0.122886	0.999751		22.1825	-0.666792	0.413563	-1.61231	0.106894	0.99986		22.1825	-0.666792	0.413563	2.52293	0.112202	0.999848					protein_coding	366	18	62937680	62942083
ENSBTAG00000007474		0.079113	7.77035	2.56787	0.123063	0.999751		5187.99	0.0784194	0.0411332	1.90648	0.0565883	0.99986		5187.99	0.0784194	0.0411332	3.6396	0.0564206	0.999848		EIF3B	eukaryotic translation initiation factor 3 subunit B [Source:VGNC Symbol;Acc:VGNC:28393]		protein_coding	3631	25	40885875	40904851
ENSBTAG00000013624		0.147471	6.05298	2.56675	0.12314	0.999751		1576.06	0.149396	0.0924576	1.61584	0.10613	0.99986		1576.06	0.149396	0.0924576	2.62544	0.105163	0.999848		LMNB2	lamin B2 [Source:VGNC Symbol;Acc:VGNC:30931]		protein_coding	5454	7	21133347	21154526
ENSBTAG00000006916		-0.0983677	7.39386	2.56515	0.123251	0.999751		3993.06	-0.0976188	0.0517117	-1.88775	0.0590592	0.99986		3993.06	-0.0976188	0.0517117	3.5768	0.0585918	0.999848		TAF15	TATA-box binding protein associated factor 15 [Source:VGNC Symbol;Acc:VGNC:54497]		protein_coding	1997	19	14543295	14573019
ENSBTAG00000008153		-0.113495	5.89218	2.56441	0.123302	0.999751		1412.91	-0.114295	0.0782244	-1.46111	0.143985	0.99986		1412.91	-0.114295	0.0782244	2.11533	0.14583	0.999848		CAMSAP2	calmodulin regulated spectrin associated protein family member 2 [Source:VGNC Symbol;Acc:VGNC:58365]		protein_coding	6978	16	79375975	79473155
ENSBTAG00000002728		-0.0886813	6.91976	2.56252	0.123433	0.999751		2876.26	-0.0891633	0.049042	-1.8181	0.0690489	0.99986		2876.26	-0.0891633	0.049042	3.29882	0.0693297	0.999848		ARID1B	AT-rich interaction domain 1B [Source:VGNC Symbol;Acc:VGNC:26124]		protein_coding	5663	9	93406676	93842614
ENSBTAG00000013177		0.110946	4.68901	2.56246	0.123437	0.999751		610.202	0.114058	0.0601418	1.89648	0.0578961	0.99986		610.202	0.114058	0.0601418	3.61125	0.05739	0.999848		APEX2	apurinic/apyrimidinic endodeoxyribonuclease 2 [Source:VGNC Symbol;Acc:VGNC:26012]		protein_coding	2075	X	92476249	92484051
ENSBTAG00000003634		0.183328	3.83772	2.56212	0.123461	0.999751		339.227	0.186172	0.12115	1.5367	0.124367	0.99986		339.227	0.186172	0.12115	2.33952	0.126129	0.999848		CISD1	CDGSH iron sulfur domain 1 [Source:VGNC Symbol;Acc:VGNC:27371]		protein_coding	751	26	745915	764085
ENSBTAG00000047834		-0.0903929	7.59958	2.56172	0.123489	0.999751		4616.21	-0.0904826	0.0607175	-1.49022	0.136166	0.99986		4616.21	-0.0904826	0.0607175	2.20569	0.137502	0.999848		EFR3A	EFR3 homolog A [Source:VGNC Symbol;Acc:VGNC:97264]		protein_coding	5434	14	9114129	9202434
ENSBTAG00000012589		0.092994	6.34507	2.56138	0.123512	0.999751		1934.27	0.0935257	0.0659245	1.41868	0.155992	0.99986		1934.27	0.0935257	0.0659245	2.01318	0.155939	0.999848		HSPE1	heat shock protein family E (Hsp10) member 1 [Source:VGNC Symbol;Acc:VGNC:49071]		protein_coding	780	2	86044912	86048062
ENSBTAG00000016038		-0.0891666	6.17557	2.56128	0.123519	0.999751		1716.99	-0.08949	0.0522815	-1.7117	0.0869527	0.99986		1716.99	-0.08949	0.0522815	2.93021	0.0869364	0.999848		GCC2	GRIP and coiled-coil domain containing 2 [Source:VGNC Symbol;Acc:VGNC:29281]		protein_coding	7438	11	44805532	44840401
ENSBTAG00000053414		-0.290982	0.572952	2.56034	0.123584	0.999751		32.6215	-0.294536	0.184634	-1.59524	0.110658	0.99986		32.6215	-0.294536	0.184634	2.57278	0.108716	0.999848					lncRNA	995	18	57527731	57530481
ENSBTAG00000018274		0.142115	5.52763	2.55919	0.123664	0.999751		1093.69	0.141557	0.0880063	1.60848	0.107729	0.99986		1093.69	0.141557	0.0880063	2.60206	0.106725	0.999848		FADD	Fas associated via death domain [Source:VGNC Symbol;Acc:VGNC:28700]		protein_coding	978	29	47373220	47375755
ENSBTAG00000017346		-0.0892068	7.09112	2.55817	0.123736	0.999751		3244.1	-0.0886136	0.0599685	-1.47767	0.139496	0.99986		3244.1	-0.0886136	0.0599685	2.18474	0.139385	0.999848		RASSF2	Ras association domain family member 2 [Source:VGNC Symbol;Acc:VGNC:33758]		protein_coding	2027	13	47134626	47157586
ENSBTAG00000046544		0.503403	0.967997	2.55941	0.123757	0.999751		44.5103	0.506246	0.324074	1.56213	0.118258	0.99986		44.5103	0.506246	0.324074	2.46818	0.116173	0.999848		SLC7A10	solute carrier family 7 member 10 [Source:VGNC Symbol;Acc:VGNC:34925]		protein_coding	1633	18	43644782	43660414
ENSBTAG00000051633		-0.553379	7.37624	2.56448	0.12376	0.999751		3924.73	-0.566796	0.352791	-1.60661	0.108141	0.99986		3924.73	-0.566796	0.352791	2.52591	0.11199	0.999848					lncRNA	582	4	111758120	111785171
ENSBTAG00000006370		0.0699167	7.96639	2.55653	0.12385	0.999751		5950.31	0.068874	0.0447856	1.53786	0.124083	0.99986		5950.31	0.068874	0.0447856	2.36551	0.124044	0.999848		CCT3	chaperonin containing TCP1 subunit 3 [Source:VGNC Symbol;Acc:VGNC:26996]		protein_coding	2060	3	14486486	14501164
ENSBTAG00000013569		-0.32086	6.14359	2.56049	0.123863	0.999751		1670.94	-0.32415	0.190292	-1.70343	0.0884872	0.99986		1670.94	-0.32415	0.190292	2.89272	0.0889805	0.999848		CD38	CD38 molecule [Source:VGNC Symbol;Acc:VGNC:27027]		protein_coding	2381	6	110986237	111044215
ENSBTAG00000010048		0.268097	2.30033	2.55557	0.123916	0.999751		115.123	0.268323	0.173434	1.54712	0.121835	0.99986		115.123	0.268323	0.173434	2.38621	0.12241	0.999848		SPC25	SPC25 component of NDC80 kinetochore complex [Source:VGNC Symbol;Acc:VGNC:35196]		protein_coding	1080	2	27248579	27260964
ENSBTAG00000007572		0.0620289	6.16472	2.55478	0.123972	0.999751		1706.89	0.0607048	0.0469772	1.29222	0.196282	0.99986		1706.89	0.0607048	0.0469772	1.6653	0.196889	0.999848		ATP6V1F	ATPase H+ transporting V1 subunit F [Source:VGNC Symbol;Acc:VGNC:107217]		protein_coding	1499	4	92828149	92831704
ENSBTAG00000020422		-0.0638505	7.75458	2.55422	0.12401	0.999751		5133.57	-0.0638924	0.0280894	-2.27461	0.0229295	0.99986		5133.57	-0.0638924	0.0280894	5.16955	0.0229862	0.999848		CHD8	chromodomain helicase DNA binding protein 8 [Source:VGNC Symbol;Acc:VGNC:27283]		protein_coding	7467	10	25725926	25770778
ENSBTAG00000015392		0.104528	5.5513	2.5533	0.124075	0.999751		1111.72	0.105743	0.0580489	1.82162	0.068513	0.99986		1111.72	0.105743	0.0580489	3.33005	0.0680248	0.999848		TTF2	transcription termination factor 2 [Source:VGNC Symbol;Acc:VGNC:36484]		protein_coding	3712	3	26126025	26179583
ENSBTAG00000005385		0.11565	3.85384	2.55159	0.124194	0.999751		341.239	0.122095	0.0658477	1.8542	0.0637111	0.99986		341.239	0.122095	0.0658477	3.45386	0.0631043	0.999848		POP5	POP5 homolog, ribonuclease P/MRP subunit [Source:VGNC Symbol;Acc:VGNC:33165]		protein_coding	1502	17	62851819	62854683
ENSBTAG00000014981		0.169871	1.59739	2.5512	0.124222	0.999751		69.9564	0.156356	0.11398	1.37178	0.170131	0.99986		69.9564	0.156356	0.11398	1.87931	0.170412	0.999848		OTUB2	OTU deubiquitinase, ubiquitin aldehyde binding 2 [Source:VGNC Symbol;Acc:VGNC:32492]		protein_coding	3042	21	58636677	58659061
ENSBTAG00000003559		-0.140503	5.35476	2.55072	0.124255	0.999751		968.659	-0.1407	0.0804133	-1.74971	0.0801683	0.99986		968.659	-0.1407	0.0804133	3.07573	0.0794688	0.999848		PPP1R13B	protein phosphatase 1 regulatory subunit 13B [Source:VGNC Symbol;Acc:VGNC:33224]		protein_coding	3969	21	68329806	68412242
ENSBTAG00000052882		0.137889	1.97972	2.54848	0.124412	0.999751		92.0785	0.147635	0.0925755	1.59475	0.110769	0.99986		92.0785	0.147635	0.0925755	2.53972	0.111015	0.999848					lncRNA	609	7	16752338	16775155
ENSBTAG00000018192		0.120211	3.82435	2.54762	0.124472	0.999751		334.706	0.122034	0.0717822	1.70006	0.089119	0.99986		334.706	0.122034	0.0717822	2.88077	0.0896431	0.999848		ALG8	ALG8 alpha-1,3-glucosyltransferase [Source:VGNC Symbol;Acc:VGNC:25831]		protein_coding	2051	29	17944119	17972248
ENSBTAG00000020403		-0.129756	6.7147	2.54617	0.124574	0.999751		2498.35	-0.127846	0.0853559	-1.49779	0.134187	0.99986		2498.35	-0.127846	0.0853559	2.22844	0.135491	0.999848		ZMYM2	zinc finger MYM-type containing 2 [Source:VGNC Symbol;Acc:VGNC:56646]		protein_coding	4732	12	36133288	36195719
ENSBTAG00000013931		0.0808389	5.30671	2.54492	0.124662	0.999751		939.057	0.0817187	0.0454207	1.79915	0.0719947	0.99986		939.057	0.0817187	0.0454207	3.2453	0.0716286	0.999848		CIAO2B	cytosolic iron-sulfur assembly component 2B [Source:VGNC Symbol;Acc:VGNC:28847]		protein_coding	1189	18	34635125	34637400
ENSBTAG00000007308		0.0684489	6.05053	2.54481	0.12467	0.999751		1574.03	0.068572	0.0358461	1.91296	0.0557536	0.99986		1574.03	0.068572	0.0358461	3.65386	0.0559393	0.999848		EDC3	enhancer of mRNA decapping 3 [Source:VGNC Symbol;Acc:VGNC:28320]		protein_coding	4075	21	33991423	34046913
ENSBTAG00000018108		-0.109596	8.20748	2.54464	0.124681	0.999751		7020.7	-0.109099	0.0619899	-1.75995	0.0784171	0.99986		7020.7	-0.109099	0.0619899	3.10891	0.0778652	0.999848		PXN	paxillin [Source:VGNC Symbol;Acc:VGNC:107261]		protein_coding	3720	17	62564685	62607750
ENSBTAG00000017631		0.10369	4.51015	2.5439	0.124733	0.999751		539.377	0.10078	0.0576039	1.74954	0.0801977	0.99986		539.377	0.10078	0.0576039	3.07333	0.0795861	0.999848		GFER	growth factor, augmenter of liver reration [Source:VGNC Symbol;Acc:VGNC:29324]		protein_coding	1961	25	1539101	1542233
ENSBTAG00000003112		-0.0784464	5.88811	2.54243	0.124837	0.999751		1406.34	-0.0789446	0.0431955	-1.82761	0.0676078	0.99986		1406.34	-0.0789446	0.0431955	3.33548	0.0678005	0.999848		THUMPD3	THUMP domain containing 3 [Source:VGNC Symbol;Acc:VGNC:35855]		protein_coding	1968	22	17219839	17239593
ENSBTAG00000038745		0.0951318	6.11923	2.54079	0.124952	0.999751		1651.37	0.0929571	0.060807	1.52872	0.126333	0.99986		1651.37	0.0929571	0.060807	2.33148	0.126781	0.999848		CHMP6	charged multivesicular body protein 6 [Source:VGNC Symbol;Acc:VGNC:27305]		protein_coding	1482	19	51669524	51676812
ENSBTAG00000012215		0.287377	2.54671	2.54064	0.124962	0.999751		138.851	0.288459	0.187611	1.53754	0.124162	0.99986		138.851	0.288459	0.187611	2.31522	0.128113	0.999848		CPNE7	copine 7 [Source:VGNC Symbol;Acc:VGNC:27663]		protein_coding	2214	18	14500473	14512698
ENSBTAG00000054325		-0.18956	3.26042	2.53988	0.125016	0.999751		226.849	-0.188241	0.119842	-1.57074	0.116243	0.99986		226.849	-0.188241	0.119842	2.43289	0.118814	0.999848					protein_coding	264	6	23769129	23769392
ENSBTAG00000012007		0.276019	2.4705	2.53942	0.125049	0.999751		129.1	0.275608	0.177164	1.55567	0.119788	0.99986		129.1	0.275608	0.177164	2.44814	0.117664	0.999848		SOCS2	suppressor of cytokine signaling 2 [Source:VGNC Symbol;Acc:VGNC:35120]		protein_coding	2162	5	23367712	23380477
ENSBTAG00000023416		-0.570157	4.11673	2.54318	0.125072	0.999751		411.857	-0.584017	0.360866	-1.61838	0.105581	0.99986		411.857	-0.584017	0.360866	2.39106	0.122031	0.999848		PPP2R3A	protein phosphatase 2 regulatory subunit B''alpha [Source:VGNC Symbol;Acc:VGNC:33258]		protein_coding	4387	1	133116975	133350011
ENSBTAG00000020041		-0.117187	6.77332	2.53831	0.125127	0.999751		2603.62	-0.118457	0.0793161	-1.49348	0.135311	0.99986		2603.62	-0.118457	0.0793161	2.20192	0.137839	0.999848		FAM13B	family with sequence similarity 13 member B [Source:VGNC Symbol;Acc:VGNC:55222]		protein_coding	3369	7	49404262	49479615
ENSBTAG00000021680		0.164112	4.43361	2.538	0.125149	0.999751		512.912	0.164572	0.109242	1.50649	0.131941	0.99986		512.912	0.164572	0.109242	2.25636	0.133066	0.999848		SKA2	spindle and kinetochore associated complex subunit 2 [Source:VGNC Symbol;Acc:VGNC:34644]		protein_coding	1040	19	10094307	10124864
ENSBTAG00000046509		0.400475	4.84562	2.54027	0.125277	0.999751		682.418	0.410952	0.243129	1.69026	0.0909774	0.99986		682.418	0.410952	0.243129	2.80094	0.0942092	0.999848		TENT5C	terminal nucleotidyltransferase 5C [Source:VGNC Symbol;Acc:VGNC:55689]		protein_coding	1176	3	25592621	25593796
ENSBTAG00000034433		0.210687	4.55754	2.53629	0.125297	0.999751		560.953	0.214199	0.143331	1.49444	0.135061	0.99986		560.953	0.214199	0.143331	2.21492	0.136682	0.999848					protein_coding	630	19	12541822	12542451
ENSBTAG00000012756		0.0620344	7.68243	2.53316	0.12549	0.999751		4886.02	0.0612787	0.0381684	1.60548	0.108388	0.99986		4886.02	0.0612787	0.0381684	2.58003	0.108219	0.999848		CCT7	chaperonin containing TCP1 subunit 7 [Source:VGNC Symbol;Acc:VGNC:27000]		protein_coding	1771	11	11197280	11214567
ENSBTAG00000001619		-0.104424	5.75185	2.53281	0.125515	0.999751		1279.42	-0.104595	0.0614701	-1.70156	0.0888378	0.99986		1279.42	-0.104595	0.0614701	2.88281	0.0895295	0.999848		SERINC5	serine incorporator 5 [Source:VGNC Symbol;Acc:VGNC:34463]		protein_coding	1575	10	11111559	11216841
ENSBTAG00000005825		0.385454	1.82411	2.53285	0.125526	0.999751		81.9776	0.393223	0.248393	1.58307	0.113406	0.99986		81.9776	0.393223	0.248393	2.51427	0.11282	0.999848		NEIL3	nei like DNA glycosylase 3 [Source:VGNC Symbol;Acc:VGNC:31990]		protein_coding	2287	27	8413462	8621182
ENSBTAG00000019832		-0.101113	7.51739	2.5288	0.125799	0.999751		4352.22	-0.101633	0.0580932	-1.74949	0.080207	0.99986		4352.22	-0.101633	0.0580932	3.05989	0.0802471	0.999848		TGFBR2	transforming growth factor beta receptor 2 [Source:VGNC Symbol;Acc:VGNC:35805]		protein_coding	4817	22	5091037	5184321
ENSBTAG00000010060		0.479125	2.55499	2.53102	0.125854	0.999751		135.592	0.493568	0.296886	1.66248	0.0964163	0.99986		135.592	0.493568	0.296886	2.79817	0.0943719	0.999848		SLC43A3	solute carrier family 43 member 3 [Source:VGNC Symbol;Acc:VGNC:54892]		protein_coding	2844	15	80673388	80692495
ENSBTAG00000009218		0.299203	2.93008	2.52797	0.125864	0.999751		179.954	0.305997	0.192866	1.58658	0.112608	0.99986		179.954	0.305997	0.192866	2.49535	0.114183	0.999848		ANLN	anillin actin binding protein [Source:VGNC Symbol;Acc:VGNC:25950]		protein_coding	3282	4	60772368	60825953
ENSBTAG00000005854		0.0765656	5.87206	2.52689	0.125935	0.999751		1390.93	0.0770847	0.0449007	1.71678	0.0860188	0.99986		1390.93	0.0770847	0.0449007	2.94303	0.0862486	0.999848		COPS8	COP9 signalosome subunit 8 [Source:VGNC Symbol;Acc:VGNC:27606]		protein_coding	1707	3	116552174	116565322
ENSBTAG00000002487		-0.0907073	6.56181	2.52652	0.125962	0.999751		2246.63	-0.091161	0.0584297	-1.56018	0.118717	0.99986		2246.63	-0.091161	0.0584297	2.41626	0.120082	0.999848		UBE3A	ubiquitin protein ligase E3A [Source:VGNC Symbol;Acc:VGNC:36599]		protein_coding	4573	21	2303028	2366406
ENSBTAG00000016685		-0.137781	3.28945	2.52629	0.125978	0.999751		230.379	-0.132394	0.0798182	-1.65869	0.0971779	0.99986		230.379	-0.132394	0.0798182	2.75049	0.0972245	0.999848		FMO4	flavin containing dimethylaniline monoxygenase 4 [Source:VGNC Symbol;Acc:VGNC:29052]		protein_coding	2278	16	38865097	38902141
ENSBTAG00000037457		-0.0603434	7.60979	2.52533	0.126046	0.999751		4646.68	-0.0601549	0.0369529	-1.62788	0.10355	0.99986		4646.68	-0.0601549	0.0369529	2.65468	0.103245	0.999848		MBD2	methyl-CpG binding domain protein 2 [Source:VGNC Symbol;Acc:VGNC:56368]		protein_coding	1835	24	53580798	53648542
ENSBTAG00000032899		0.224575	1.98891	2.52274	0.126231	0.999751		93.1393	0.223632	0.151021	1.4808	0.138659	0.99986		93.1393	0.223632	0.151021	2.18707	0.139174	0.999848					protein_coding	591	5	28913670	28916339
ENSBTAG00000015535		0.188688	2.67005	2.52239	0.126256	0.999751		147.813	0.188042	0.108207	1.73781	0.0822445	0.99986		147.813	0.188042	0.108207	3.04739	0.0808669	0.999848		NEK8	NIMA related kinase 8 [Source:VGNC Symbol;Acc:VGNC:55860]		protein_coding	3079	19	20153121	20164116
ENSBTAG00000032372		0.333298	2.07452	2.52133	0.126331	0.999751		97.6505	0.338257	0.217006	1.55874	0.119057	0.99986		97.6505	0.338257	0.217006	2.45608	0.11707	0.999848		HASPIN	histone H3 associated protein kinase [Source:VGNC Symbol;Acc:VGNC:55834]		protein_coding	2982	19	24398955	24401936
ENSBTAG00000020387		-0.0775425	7.42546	2.52119	0.126342	0.999751		4088.59	-0.0779568	0.0478183	-1.63027	0.103044	0.99986		4088.59	-0.0779568	0.0478183	2.64647	0.10378	0.999848		MARF1	meiosis regulator and mRNA stability factor 1 [Source:VGNC Symbol;Acc:VGNC:31247]		protein_coding	7647	25	14044148	14079166
ENSBTAG00000009103		-0.115904	6.10024	2.5204	0.126397	0.999751		1630.29	-0.117941	0.0718357	-1.64181	0.100629	0.99986		1630.29	-0.117941	0.0718357	2.66772	0.102402	0.999848		UBLCP1	ubiquitin like domain containing CTD phosphatase 1 [Source:VGNC Symbol;Acc:VGNC:36609]		protein_coding	2097	7	70851229	70871248
ENSBTAG00000051357		0.0821991	5.47194	2.52024	0.126409	0.999751		1053.6	0.0805511	0.0505022	1.595	0.110711	0.99986		1053.6	0.0805511	0.0505022	2.54826	0.110416	0.999848		C7H19orf25	chromosome 7 C19orf25 homolog [Source:VGNC Symbol;Acc:VGNC:52727]		protein_coding	1786	7	43878088	43883085
ENSBTAG00000020520		0.178476	3.90449	2.51831	0.126547	0.999751		354.302	0.175625	0.115373	1.52224	0.12795	0.99986		354.302	0.175625	0.115373	2.30888	0.128637	0.999848		RASD1	ras related dexamethasone induced 1 [Source:VGNC Symbol;Acc:VGNC:33740]		protein_coding	1506	19	34819717	34821443
ENSBTAG00000002049		0.0780082	5.31224	2.51701	0.12664	0.999751		943.107	0.0791027	0.045828	1.72608	0.0843333	0.99986		943.107	0.0791027	0.045828	2.98052	0.0842724	0.999848		HADH	hydroxyacyl-CoA dehydrogenase [Source:VGNC Symbol;Acc:VGNC:29741]		protein_coding	1767	6	17208776	17252208
ENSBTAG00000053905		-0.173303	1.66615	2.51678	0.126656	0.999751		73.7983	-0.165017	0.117171	-1.40835	0.159028	0.99986		73.7983	-0.165017	0.117171	1.98439	0.158929	0.999848					lncRNA	269	4	31551687	31554228
ENSBTAG00000048722		0.201604	1.4702	2.51624	0.126695	0.999751		63.5929	0.19165	0.128618	1.49007	0.136205	0.99986		63.5929	0.19165	0.128618	2.20117	0.137906	0.999848					protein_coding	546	3	94815370	94815915
ENSBTAG00000023513		0.106561	4.12255	2.51567	0.126736	0.999751		412.554	0.107471	0.0692045	1.55295	0.120436	0.99986		412.554	0.107471	0.0692045	2.40018	0.121321	0.999848		DNAJC19	DnaJ heat shock protein family (Hsp40) member C19 [Source:NCBI gene (formerly Entrezgene);Acc:513918]		protein_coding	536	1	86035467	86040735
ENSBTAG00000031464		0.224838	1.68752	2.51432	0.126833	0.999751		74.1311	0.225539	0.138871	1.62409	0.104357	0.99986		74.1311	0.225539	0.138871	2.63925	0.104253	0.999848					protein_coding	675	4	83946063	83946737
ENSBTAG00000001489		0.101872	7.00716	2.5142	0.126841	0.999751		3061.88	0.101009	0.0721423	1.40013	0.161474	0.99986		3061.88	0.101009	0.0721423	1.94526	0.163099	0.999848		TUBA1A	tubulin, alpha 1a [Source:NCBI gene (formerly Entrezgene);Acc:404053]		protein_coding	1904	5	30656035	30660484
ENSBTAG00000006500		0.059533	6.36001	2.51334	0.126903	0.999751		1950.77	0.0613525	0.0248897	2.46497	0.0137024	0.99986		1950.77	0.0613525	0.0248897	6.07994	0.0136725	0.999848					protein_coding	3151	22	49374567	49377717
ENSBTAG00000024701		0.109094	4.33722	2.51328	0.126907	0.999751		477.522	0.111416	0.0581312	1.91662	0.0552861	0.99986		477.522	0.111416	0.0581312	3.69313	0.054637	0.999848		TIMM10	translocase of inner mitochondrial membrane 10 [Source:VGNC Symbol;Acc:VGNC:97317]		protein_coding	575	15	80788220	80790815
ENSBTAG00000008003		-0.0757301	7.74124	2.51295	0.12693	0.999751		5086.34	-0.0754306	0.0423897	-1.77946	0.0751649	0.99986		5086.34	-0.0754306	0.0423897	3.17047	0.0749809	0.999848		SMG7	SMG7 nonsense mediated mRNA decay factor [Source:VGNC Symbol;Acc:VGNC:35012]		protein_coding	5864	16	64518478	64604657
ENSBTAG00000011102		-0.155237	4.70836	2.51188	0.127008	0.999751		617.962	-0.152692	0.0925603	-1.64964	0.0990156	0.99986		617.962	-0.152692	0.0925603	2.73271	0.0983121	0.999848		TPCN1	two pore segment channel 1 [Source:VGNC Symbol;Acc:VGNC:36243]		protein_coding	3974	17	61225406	61284097
ENSBTAG00000021242		0.157676	3.53822	2.51119	0.127057	0.999751		273.435	0.159816	0.0917976	1.74096	0.0816911	0.99986		273.435	0.159816	0.0917976	3.0422	0.0811259	0.999848		COQ7	coenzyme Q7, hydroxylase [Source:VGNC Symbol;Acc:VGNC:27615]		protein_coding	1014	25	16902938	16916479
ENSBTAG00000009216		-0.195817	6.82461	2.51219	0.127155	0.999751		2688.04	-0.19378	0.118127	-1.64044	0.100914	0.99986		2688.04	-0.19378	0.118127	2.69136	0.100894	0.999848		HVCN1	hydrogen voltage gated channel 1 [Source:VGNC Symbol;Acc:VGNC:30010]		protein_coding	1061	17	54505222	54531025
ENSBTAG00000008493		0.358695	5.15291	2.51108	0.127353	0.999751		841.56	0.363598	0.220802	1.64671	0.0996172	0.99986		841.56	0.363598	0.220802	2.74458	0.0975846	0.999848		AQP3	aquaporin 3 [Source:VGNC Symbol;Acc:VGNC:56935]		protein_coding	1817	8	75194687	75200704
ENSBTAG00000050149		-0.357681	0.611712	2.50443	0.127544	0.999751		34.5836	-0.360448	0.2384	-1.51195	0.130548	0.99986		34.5836	-0.360448	0.2384	2.2697	0.131926	0.999848					lncRNA	1366	23	31920734	31925267
ENSBTAG00000000545		-0.105432	7.75993	2.5035	0.127611	0.999751		5160.8	-0.108209	0.0728343	-1.48569	0.137361	0.99986		5160.8	-0.108209	0.0728343	2.18438	0.139418	0.999848		PPP4R3B	protein phosphatase 4 regulatory subunit 3B [Source:VGNC Symbol;Acc:VGNC:58608]		protein_coding	4150	11	38244239	38297064
ENSBTAG00000052417		-0.107238	3.75669	2.50325	0.127628	0.999751		319.953	-0.112063	0.0698204	-1.60501	0.108491	0.99986		319.953	-0.112063	0.0698204	2.56218	0.109448	0.999848		THAP2	THAP domain containing 2 [Source:VGNC Symbol;Acc:VGNC:35821]		protein_coding	1670	5	1293926	1307478
ENSBTAG00000018928		0.056886	7.96255	2.50203	0.127717	0.999751		5934.05	0.0551887	0.0345264	1.59845	0.109943	0.99986		5934.05	0.0551887	0.0345264	2.54348	0.11075	0.999848		QARS1	glutaminyl-tRNA synthetase 1 [Source:VGNC Symbol;Acc:VGNC:33595]		protein_coding	2438	22	50911689	50919173
ENSBTAG00000015000		0.0855625	8.8237	2.50082	0.127804	0.999751		10778.1	0.0858515	0.0531328	1.61579	0.10614	0.99986		10778.1	0.0858515	0.0531328	2.61757	0.105686	0.999848		VCP	valosin containing protein [Source:VGNC Symbol;Acc:VGNC:36780]		protein_coding	3242	8	59321791	59336523
ENSBTAG00000051734		0.507768	6.91994	2.50479	0.12798	0.999751		2888.97	0.525792	0.330601	1.59041	0.111742	0.99986		2888.97	0.525792	0.330601	2.56101	0.109529	0.999848					protein_coding	741	17	71075718	71076612
ENSBTAG00000044175		0.372876	1.84992	2.498	0.128009	0.999751		84.0995	0.37771	0.240175	1.57265	0.115801	0.99986		84.0995	0.37771	0.240175	2.41715	0.120013	0.999848		CENPK	centromere protein K [Source:VGNC Symbol;Acc:VGNC:27179]		protein_coding	1599	20	13999288	14036032
ENSBTAG00000010910		0.103533	5.32702	2.49722	0.128065	0.999751		952.991	0.103936	0.067902	1.53067	0.12585	0.99986		952.991	0.103936	0.067902	2.35029	0.12526	0.999848		COPS9	COP9 signalosome subunit 9 [Source:VGNC Symbol;Acc:VGNC:54910]		protein_coding	467	3	119662082	119666681
ENSBTAG00000019193		-0.0787922	7.6616	2.49659	0.12811	0.999751		4814.73	-0.0773995	0.0472268	-1.63889	0.101237	0.99986		4814.73	-0.0773995	0.0472268	2.68745	0.101142	0.999848		SETD5	SET domain containing 5 [Source:VGNC Symbol;Acc:VGNC:52826]		protein_coding	6310	22	17130385	17176329
ENSBTAG00000011611		0.11441	6.18224	2.49596	0.128157	0.999751		1726.96	0.114233	0.0779073	1.46626	0.142576	0.99986		1726.96	0.114233	0.0779073	2.14622	0.142922	0.999848		OSTC	oligosaccharyltransferase complex non-catalytic subunit [Source:VGNC Symbol;Acc:VGNC:32478]		protein_coding	1032	6	16632776	16644454
ENSBTAG00000021819		-0.0906508	7.80772	2.4955	0.128189	0.999751		5334.45	-0.0904151	0.0640407	-1.41184	0.157998	0.99986		5334.45	-0.0904151	0.0640407	1.98201	0.159179	0.999848		IFNAR1	interferon alpha and beta receptor subunit 1 [Source:VGNC Symbol;Acc:VGNC:30054]		protein_coding	3294	1	2189895	2218344
ENSBTAG00000020066		0.123954	5.2026	2.49534	0.128201	0.999751		873.978	0.12583	0.0812798	1.5481	0.121597	0.99986		873.978	0.12583	0.0812798	2.40206	0.121175	0.999848		ZW10	zw10 kinetochore protein [Source:VGNC Symbol;Acc:VGNC:37390]		protein_coding	2949	15	24284251	24319569
ENSBTAG00000004011		0.101995	5.07187	2.49386	0.128309	0.999751		797.92	0.101631	0.0658476	1.54342	0.122728	0.99986		797.92	0.101631	0.0658476	2.38414	0.122573	0.999848		GALK2	galactokinase 2 [Source:VGNC Symbol;Acc:VGNC:29220]		protein_coding	1812	10	60924617	61080535
ENSBTAG00000008656		-0.17255	1.44227	2.49362	0.128326	0.999751		63.5228	-0.182627	0.116692	-1.56503	0.117575	0.99986		63.5228	-0.182627	0.116692	2.42362	0.119519	0.999848		KBTBD6	kelch repeat and BTB domain containing 6 [Source:VGNC Symbol;Acc:VGNC:53819]		protein_coding	2025	12	11333975	11336092
ENSBTAG00000038920		-0.091573	7.56052	2.49344	0.128339	0.999751		4491.78	-0.0918669	0.0603263	-1.52284	0.1278	0.99986		4491.78	-0.0918669	0.0603263	2.29904	0.129454	0.999848		VPS13C	vacuolar protein sorting 13 homolog C [Source:VGNC Symbol;Acc:VGNC:36810]		protein_coding	11208	10	48035067	48214587
ENSBTAG00000038434		-0.137842	7.13092	2.49336	0.128345	0.999751		3334.6	-0.137836	0.0903644	-1.52533	0.127176	0.99986		3334.6	-0.137836	0.0903644	2.28949	0.130253	0.999848		ATRX	ATRX chromatin remodeler [Source:VGNC Symbol;Acc:VGNC:26336]		protein_coding	7734	X	74597105	74880603
ENSBTAG00000014030		-0.185429	2.77219	2.49196	0.128447	0.999751		160.924	-0.182567	0.125013	-1.46038	0.144184	0.99986		160.924	-0.182567	0.125013	2.13182	0.144269	0.999848		FGD6	FYVE, RhoGEF and PH domain containing 6 [Source:VGNC Symbol;Acc:VGNC:28969]		protein_coding	4687	5	24766344	24868854
ENSBTAG00000016127		-0.264986	0.231195	2.49068	0.12854	0.999751		26.0782	-0.281603	0.182481	-1.54319	0.122785	0.99986		26.0782	-0.281603	0.182481	2.37729	0.123111	0.999848					protein_coding	473	13	73763287	73766219
ENSBTAG00000003457		0.17474	2.97937	2.49044	0.128557	0.999751		185.189	0.179093	0.113996	1.57104	0.116173	0.99986		185.189	0.179093	0.113996	2.47469	0.115692	0.999848		ATF5	activating transcription factor 5 [Source:VGNC Symbol;Acc:VGNC:26243]		protein_coding	1625	18	56269038	56273691
ENSBTAG00000034220		0.301161	2.41619	2.4894	0.128633	0.999751		125.195	0.310307	0.193241	1.6058	0.108317	0.99986		125.195	0.310307	0.193241	2.57545	0.108533	0.999848					protein_coding	941	8	22096824	22121619
ENSBTAG00000014326		0.288437	3.90702	2.48901	0.128788	0.999751		354.172	0.292799	0.184396	1.58788	0.112313	0.99986		354.172	0.292799	0.184396	2.53555	0.111308	0.999848		CDCA8	cell division cycle associated 8 [Source:VGNC Symbol;Acc:VGNC:27088]		protein_coding	2204	3	108198136	108213207
ENSBTAG00000011059		0.1798	3.73528	2.48673	0.128828	0.999751		313.966	0.182317	0.112191	1.62505	0.104151	0.99986		313.966	0.182317	0.112191	2.66104	0.102834	0.999848		CDKN2C	cyclin dependent kinase inhibitor 2C [Source:VGNC Symbol;Acc:VGNC:27146]		protein_coding	1671	3	95337691	95342769
ENSBTAG00000009506		0.142848	6.49006	2.48538	0.128927	0.999751		2135.39	0.14428	0.093813	1.53795	0.12406	0.99986		2135.39	0.14428	0.093813	2.38504	0.122501	0.999848		NAGA	alpha-N-acetylgalactosaminidase [Source:VGNC Symbol;Acc:VGNC:31867]		protein_coding	1921	5	113024569	113032754
ENSBTAG00000017889		0.0851533	7.45426	2.48024	0.129303	0.999751		4169.96	0.0843954	0.053928	1.56497	0.117591	0.99986		4169.96	0.0843954	0.053928	2.45245	0.117341	0.999848		CCT5	chaperonin containing TCP1 subunit 5 [Source:VGNC Symbol;Acc:VGNC:26998]		protein_coding	2089	20	62979746	62993754
ENSBTAG00000010432		0.0997213	4.858	2.47746	0.129507	0.999751		686.766	0.101299	0.0567959	1.78356	0.0744959	0.99986		686.766	0.101299	0.0567959	3.1833	0.0743943	0.999848		EIF2D	eukaryotic translation initiation factor 2D [Source:VGNC Symbol;Acc:VGNC:28389]		protein_coding	2289	16	4369646	4391398
ENSBTAG00000039334		0.178549	2.86273	2.47611	0.129606	0.999751		171.25	0.179164	0.115697	1.54857	0.121486	0.99986		171.25	0.179164	0.115697	2.39232	0.121933	0.999848					protein_coding	273	12	83052566	83052838
ENSBTAG00000005474		-0.102998	5.43568	2.47506	0.129683	0.999751		1028.46	-0.103218	0.0677311	-1.52393	0.127525	0.99986		1028.46	-0.103218	0.0677311	2.30298	0.129126	0.999848		CREB1	cAMP responsive element binding protein 1 [Source:VGNC Symbol;Acc:VGNC:27692]		protein_coding	2028	2	95846071	95897815
ENSBTAG00000008167		-0.101341	6.04894	2.47383	0.129774	0.999751		1571.83	-0.101393	0.0583523	-1.7376	0.0822817	0.99986		1571.83	-0.101393	0.0583523	3.00902	0.0828023	0.999848		TTC3	tetratricopeptide repeat domain 3 [Source:VGNC Symbol;Acc:VGNC:36469]		protein_coding	6343	1	149318018	149436586
ENSBTAG00000048682		-0.286337	1.92659	2.47285	0.129846	0.999751		87.8179	-0.28656	0.184169	-1.55596	0.119717	0.99986		87.8179	-0.28656	0.184169	2.42526	0.119393	0.999848		ZNF548	zinc finger protein 548 [Source:NCBI gene (formerly Entrezgene);Acc:504913]		protein_coding	3815	18	64609623	64619591
ENSBTAG00000009994		-0.207458	4.10936	2.47228	0.129888	0.999751		407.868	-0.204485	0.130767	-1.56374	0.11788	0.99986		407.868	-0.204485	0.130767	2.44458	0.117931	0.999848		EML5	EMAP like 5 [Source:VGNC Symbol;Acc:VGNC:28479]		protein_coding	6171	10	100303249	100460074
ENSBTAG00000016448		-0.0762286	5.88686	2.47221	0.129893	0.999751		1405.49	-0.0791241	0.0443132	-1.78557	0.0741696	0.99986		1405.49	-0.0791241	0.0443132	3.18874	0.074147	0.999848		ZBTB40	zinc finger and BTB domain containing 40 [Source:VGNC Symbol;Acc:VGNC:37079]		protein_coding	3795	2	130297461	130333090
ENSBTAG00000003711		-0.304743	4.0697	2.47457	0.129893	0.999751		395.218	-0.297534	0.190283	-1.56364	0.117903	0.99986		395.218	-0.297534	0.190283	2.44586	0.117835	0.999848		EPAS1	endothelial PAS domain protein 1 [Source:VGNC Symbol;Acc:VGNC:28518]		protein_coding	5624	11	28734999	28828070
ENSBTAG00000007084		-0.128121	7.46908	2.47058	0.130013	0.999751		4205.97	-0.128313	0.0761843	-1.68424	0.0921348	0.99986		4205.97	-0.128313	0.0761843	2.84449	0.0916875	0.999848		MAP3K14	mitogen-activated protein kinase kinase kinase 14 [Source:VGNC Symbol;Acc:VGNC:31192]		protein_coding	4422	19	44908849	44952435
ENSBTAG00000010451		0.0794622	7.59324	2.46915	0.130119	0.999751		4592.53	0.0790339	0.0502617	1.57245	0.115846	0.99986		4592.53	0.0790339	0.0502617	2.47154	0.115924	0.999848		PA2G4	proliferation-associated 2G4 [Source:VGNC Symbol;Acc:VGNC:82306]		protein_coding	1615	5	57208094	57214801
ENSBTAG00000017087		0.0680265	6.207	2.46767	0.130229	0.999751		1754.74	0.066839	0.0361567	1.84859	0.0645166	0.99986		1754.74	0.066839	0.0361567	3.42777	0.0641087	0.999848		TOP3A	DNA topoisomerase III alpha [Source:VGNC Symbol;Acc:VGNC:49584]		protein_coding	3997	19	34359100	34379578
ENSBTAG00000013329		0.106438	7.05313	2.46581	0.130366	0.999751		3155.43	0.106771	0.0669314	1.59523	0.11066	0.99986		3155.43	0.106771	0.0669314	2.55995	0.109602	0.999848		AP1M1	adaptor related protein complex 1 subunit mu 1 [Source:VGNC Symbol;Acc:VGNC:25979]		protein_coding	2261	7	6796879	6826495
ENSBTAG00000009407		-0.126104	4.77876	2.46514	0.130416	0.999751		652.3	-0.126412	0.0850737	-1.48591	0.137302	0.99986		652.3	-0.126412	0.0850737	2.18075	0.139746	0.999848		MBTD1	mbt domain containing 1 [Source:VGNC Symbol;Acc:VGNC:31290]		protein_coding	1975	19	35512988	35577544
ENSBTAG00000017329		0.280725	4.66371	2.46794	0.13042	0.999751		600.637	0.286803	0.179392	1.59875	0.109876	0.99986		600.637	0.286803	0.179392	2.56318	0.109378	0.999848		GMNN	geminin DNA replication inhibitor [Source:VGNC Symbol;Acc:VGNC:29439]		protein_coding	1068	23	33008576	33019344
ENSBTAG00000003901		-0.217578	5.50362	2.46211	0.13081	0.999751		1074.91	-0.210519	0.135039	-1.55894	0.11901	0.99986		1074.91	-0.210519	0.135039	2.4321	0.118873	0.999848		DNMT3B	DNA methyltransferase 3 beta [Source:VGNC Symbol;Acc:VGNC:28147]		protein_coding	3772	13	62142537	62176363
ENSBTAG00000037721		-0.329015	-0.238239	2.45784	0.130957	0.999751		18.5003	-0.336226	0.234777	-1.43211	0.152112	0.99986		18.5003	-0.336226	0.234777	2.04271	0.152937	0.999848					pseudogene	975	18	64505119	64540693
ENSBTAG00000002826		0.360655	4.0468	2.46082	0.130974	0.999751		390.311	0.365622	0.228387	1.60089	0.109401	0.99986		390.311	0.365622	0.228387	2.58893	0.107613	0.999848		CLSPN	claspin [Source:VGNC Symbol;Acc:VGNC:27465]		protein_coding	3984	3	110021003	110047343
ENSBTAG00000015297		-0.155824	8.47247	2.45764	0.130984	0.999751		8440.42	-0.154725	0.0965171	-1.60308	0.108916	0.99986		8440.42	-0.154725	0.0965171	2.56802	0.109044	0.999848		BANK1	B cell scaffold protein with ankyrin repeats 1 [Source:VGNC Symbol;Acc:VGNC:106648]		protein_coding	2997	6	22695492	23016141
ENSBTAG00000018131		-0.0910516	5.79221	2.45301	0.131318	0.999751		1316.86	-0.0910832	0.0579384	-1.57207	0.115935	0.99986		1316.86	-0.0910832	0.0579384	2.45609	0.11707	0.999848		ATF1	activating transcription factor 1 [Source:VGNC Symbol;Acc:VGNC:26239]		protein_coding	2467	5	29107518	29171842
ENSBTAG00000027916		-0.0896653	7.22959	2.44947	0.131582	0.999751		3571	-0.0907075	0.0599211	-1.51378	0.130081	0.99986		3571	-0.0907075	0.0599211	2.27033	0.131872	0.999848		MALT1	MALT1 paracaspase [Source:VGNC Symbol;Acc:VGNC:31156]		protein_coding	2553	24	57775162	57839220
ENSBTAG00000018483		0.0797916	5.37528	2.44699	0.131768	0.999751		984.732	0.0818211	0.0471033	1.73705	0.0823776	0.99986		984.732	0.0818211	0.0471033	3.02461	0.0820098	0.999848		NDUFS3	NADH:ubiquinone oxidoreductase core subunit S3 [Source:VGNC Symbol;Acc:VGNC:50228]		protein_coding	885	15	77379153	77383888
ENSBTAG00000016336		-0.0723691	7.63104	2.4467	0.13179	0.999751		4715.41	-0.0717431	0.0463229	-1.54876	0.121439	0.99986		4715.41	-0.0717431	0.0463229	2.39608	0.121639	0.999848		OGA	O-GlcNAcase [Source:VGNC Symbol;Acc:VGNC:54465]		protein_coding	3276	26	22519644	22546646
ENSBTAG00000035735		-0.0929731	5.79411	2.44608	0.131836	0.999751		1318.61	-0.0923806	0.0600248	-1.53904	0.123794	0.99986		1318.61	-0.0923806	0.0600248	2.35964	0.124511	0.999848		BIRC2	baculoviral IAP repeat containing 2 [Source:VGNC Symbol;Acc:VGNC:26499]		protein_coding	4113	15	6340328	6365225
ENSBTAG00000052626		-0.141903	3.32297	2.44607	0.131837	0.999751		236.184	-0.143904	0.089776	-1.60293	0.108951	0.99986		236.184	-0.143904	0.089776	2.56355	0.109353	0.999848					protein_coding	1782	22	16374862	16378625
ENSBTAG00000020455		-0.147321	7.62722	2.44592	0.131859	0.999751		4692.09	-0.145347	0.0880502	-1.65073	0.0987939	0.99986		4692.09	-0.145347	0.0880502	2.73106	0.0984137	0.999848		ITPR1	inositol 1,4,5-trisphosphate receptor type 1 [Source:VGNC Symbol;Acc:VGNC:30346]		protein_coding	8574	22	21523823	21876681
ENSBTAG00000002192		0.280217	1.91497	2.44395	0.131996	0.999751		87.6589	0.281655	0.181912	1.5483	0.12155	0.99986		87.6589	0.281655	0.181912	2.40782	0.120731	0.999848		VXN	vexin [Source:VGNC Symbol;Acc:VGNC:52627]		protein_coding	3195	14	30748671	30774944
ENSBTAG00000032331		-0.164178	4.17649	2.44389	0.132001	0.999751		427.851	-0.163191	0.105142	-1.5521	0.120638	0.99986		427.851	-0.163191	0.105142	2.40777	0.120734	0.999848		SLC48A1	solute carrier family 48 member 1 [Source:VGNC Symbol;Acc:VGNC:34889]		protein_coding	2600	5	32498984	32507826
ENSBTAG00000015984		-0.20971	1.77499	2.44308	0.132062	0.999751		79.4879	-0.223184	0.136316	-1.63726	0.101577	0.99986		79.4879	-0.223184	0.136316	2.67497	0.101937	0.999848		CADM4	cell adhesion molecule 4 [Source:VGNC Symbol;Acc:VGNC:26697]		protein_coding	1961	18	51841341	51855772
ENSBTAG00000006429		0.117413	7.80706	2.44247	0.132107	0.999751		5322.67	0.114199	0.0747661	1.52742	0.126657	0.99986		5322.67	0.114199	0.0747661	2.32292	0.127481	0.999848		ACO2	aconitase 2 [Source:VGNC Symbol;Acc:VGNC:25546]		protein_coding	3462	5	112568047	112617811
ENSBTAG00000007217		0.0896621	6.23758	2.44224	0.132125	0.999751		1791.73	0.0892916	0.0528255	1.69031	0.0909684	0.99986		1791.73	0.0892916	0.0528255	2.86096	0.0907536	0.999848		TMEM94	transmembrane protein 94 [Source:VGNC Symbol;Acc:VGNC:36128]		protein_coding	4146	19	56044033	56058416
ENSBTAG00000019729		0.108093	3.56829	2.44212	0.132134	0.999751		279.738	0.109001	0.0613663	1.77623	0.0756944	0.99986		279.738	0.109001	0.0613663	3.15769	0.07557	0.999848		COQ3	coenzyme Q3, methyltransferase [Source:VGNC Symbol;Acc:VGNC:27612]		protein_coding	1257	9	50377200	50401243
ENSBTAG00000007658		0.0757933	6.07834	2.4401	0.132286	0.999751		1605.01	0.0760289	0.0444938	1.70875	0.0874968	0.99986		1605.01	0.0760289	0.0444938	2.92323	0.0873128	0.999848		CTNNBL1	catenin beta like 1 [Source:VGNC Symbol;Acc:VGNC:27804]		protein_coding	2005	13	66604147	66771100
ENSBTAG00000009334		0.122184	4.46103	2.43829	0.132422	0.999751		522.401	0.122148	0.0832043	1.46805	0.142091	0.99986		522.401	0.122148	0.0832043	2.14026	0.143478	0.999848		NDUFA5	NADH:ubiquinone oxidoreductase subunit A5 [Source:VGNC Symbol;Acc:VGNC:31949]		protein_coding	814	4	87871092	87887305
ENSBTAG00000054776		0.149451	2.63284	2.43666	0.132545	0.999751		145.466	0.15568	0.10319	1.50867	0.131384	0.99986		145.466	0.15568	0.10319	2.2851	0.130621	0.999848		TXNDC17	thioredoxin domain containing 17 [Source:VGNC Symbol;Acc:VGNC:36538]		protein_coding	1112	19	25236222	25238973
ENSBTAG00000018855		-0.0850417	6.62886	2.43618	0.132582	0.999751		2350.28	-0.0848272	0.0479315	-1.76976	0.0767673	0.99986		2350.28	-0.0848272	0.0479315	3.14255	0.0762746	0.999848		SCAF4	SR-related CTD associated factor 4 [Source:VGNC Symbol;Acc:VGNC:52822]		protein_coding	3899	1	3760509	3822150
ENSBTAG00000000077		0.0740704	6.88706	2.43298	0.132823	0.999751		2813.98	0.0737133	0.0461348	1.59778	0.110091	0.99986		2813.98	0.0737133	0.0461348	2.55398	0.110017	0.999848		ADSL	adenylosuccinate lyase [Source:VGNC Symbol;Acc:VGNC:58439]		protein_coding	2311	5	111674844	111692267
ENSBTAG00000023407		-0.3484	1.27119	2.43199	0.132898	0.999751		54.3194	-0.338344	0.22677	-1.49201	0.135696	0.99986		54.3194	-0.338344	0.22677	2.22691	0.135625	0.999848		B3GALT5	beta-1,3-galactosyltransferase 5 [Source:VGNC Symbol;Acc:VGNC:56202]		protein_coding	891	1	139747766	139748825
ENSBTAG00000001729		-0.142407	3.36503	2.43128	0.132952	0.999751		242.375	-0.1437	0.0873171	-1.64573	0.0998197	0.99986		242.375	-0.1437	0.0873171	2.72085	0.0990453	0.999848		DUSP10	dual specificity phosphatase 10 [Source:VGNC Symbol;Acc:VGNC:28249]		protein_coding	2575	16	25186203	25227307
ENSBTAG00000003186		-0.142717	6.30495	2.42713	0.133267	0.999751		1876.55	-0.140145	0.0883133	-1.5869	0.112534	0.99986		1876.55	-0.140145	0.0883133	2.50941	0.113169	0.999848		OTULIN	OTU deubiquitinase with linear linkage specificity [Source:VGNC Symbol;Acc:VGNC:32501]		protein_coding	2778	20	58493751	58560795
ENSBTAG00000014814		-0.108049	6.99499	2.42684	0.133289	0.999751		3029.52	-0.107102	0.0639655	-1.67437	0.0940587	0.99986		3029.52	-0.107102	0.0639655	2.80402	0.0940282	0.999848		BICRAL	BICRA like chromatin remodeling complex associated protein [Source:VGNC Symbol;Acc:VGNC:26495]		protein_coding	6278	23	16428773	16506078
ENSBTAG00000051851		-0.29379	1.41745	2.42589	0.133362	0.999751		61.4207	-0.299306	0.195872	-1.52807	0.126495	0.99986		61.4207	-0.299306	0.195872	2.33804	0.126248	0.999848					protein_coding	1355	3	34219155	34239641
ENSBTAG00000025221		0.143232	4.34352	2.42365	0.133532	0.999751		481.227	0.14208	0.0921689	1.54152	0.12319	0.99986		481.227	0.14208	0.0921689	2.34694	0.125529	0.999848		TEX30	testis expressed 30 [Source:VGNC Symbol;Acc:VGNC:35767]		protein_coding	1380	12	79008112	79014993
ENSBTAG00000002735		0.0847773	5.44728	2.4223	0.133635	0.999751		1034.8	0.0843567	0.0484813	1.73998	0.0818617	0.99986		1034.8	0.0843567	0.0484813	3.04049	0.0812116	0.999848		METTL26	methyltransferase like 26 [Source:VGNC Symbol;Acc:VGNC:31410]		protein_coding	1310	25	544098	546240
ENSBTAG00000038842		0.0669032	6.11992	2.41814	0.133953	0.999751		1652.51	0.0657108	0.0409912	1.60305	0.108925	0.99986		1652.51	0.0657108	0.0409912	2.57596	0.108498	0.999848		NEDD8	NEDD8 ubiquitin like modifier [Source:NCBI gene (formerly Entrezgene);Acc:286796]		protein_coding	585	10	20936646	20945396
ENSBTAG00000031715		-0.0866403	7.28986	2.41671	0.134062	0.999751		3726.03	-0.0891273	0.0636673	-1.39989	0.161546	0.99986		3726.03	-0.0891273	0.0636673	1.94208	0.163443	0.999848		PCMTD2	protein-L-isoaspartate (D-aspartate) O-methyltransferase domain containing 2 [Source:NCBI gene (formerly Entrezgene);Acc:505807]		protein_coding	3556	13	53650816	53668895
ENSBTAG00000000340		-0.0762589	7.40955	2.41409	0.134262	0.999751		4043.59	-0.0770153	0.0472364	-1.63042	0.103012	0.99986		4043.59	-0.0770153	0.0472364	2.64096	0.104141	0.999848		ADNP	activity dependent neuroprotector homeobox [Source:VGNC Symbol;Acc:VGNC:25683]		protein_coding	5768	13	78817785	78845570
ENSBTAG00000015336		-0.108072	4.93847	2.41164	0.134451	0.999751		726.202	-0.107064	0.0624906	-1.71329	0.08666	0.99986		726.202	-0.107064	0.0624906	2.94432	0.08618	0.999848		PRUNE1	prune exopolyphosphatase 1 [Source:VGNC Symbol;Acc:VGNC:33428]		protein_coding	4428	3	19744729	19764785
ENSBTAG00000001659		0.0562249	6.69173	2.41125	0.13448	0.999751		2457.4	0.05647	0.032581	1.73322	0.0830569	0.99986		2457.4	0.05647	0.032581	3.00807	0.0828508	0.999848					protein_coding	2114	18	36458178	36468905
ENSBTAG00000010070		-0.553565	3.16271	2.41202	0.13471	0.999751		208.331	-0.559152	0.334261	-1.6728	0.0943668	0.99986		208.331	-0.559152	0.334261	2.74438	0.0975967	0.999848		GSDMA	gasdermin A [Source:VGNC Symbol;Acc:VGNC:49998]		protein_coding	2225	19	40292881	40304832
ENSBTAG00000046612		-0.110005	6.56306	2.40743	0.134774	0.999751		2249.78	-0.109188	0.0755084	-1.44604	0.148165	0.99986		2249.78	-0.109188	0.0755084	2.07009	0.150213	0.999848		ZNF292	zinc finger protein 292 [Source:VGNC Symbol;Acc:VGNC:37239]		protein_coding	8829	9	62631692	62725418
ENSBTAG00000031834		0.179339	5.62856	2.40824	0.13478	0.999751		1178.26	0.178656	0.125852	1.41957	0.155731	0.99986		1178.26	0.178656	0.125852	1.99508	0.157811	0.999848					protein_coding	1935	21	58680142	58695531
ENSBTAG00000001343		0.32994	1.50701	2.40489	0.13497	0.999751		65.7386	0.334198	0.223848	1.49297	0.135445	0.99986		65.7386	0.334198	0.223848	2.23047	0.135313	0.999848		DEPDC1	DEP domain containing 1 [Source:VGNC Symbol;Acc:VGNC:55165]		protein_coding	2587	3	76768174	76788676
ENSBTAG00000014595		0.220809	6.09009	2.40716	0.135006	0.999751		1615.93	0.224712	0.140965	1.59409	0.110915	0.99986		1615.93	0.224712	0.140965	2.55814	0.109727	0.999848		LIG1	DNA ligase 1 [Source:VGNC Symbol;Acc:VGNC:30882]		protein_coding	3438	18	54865681	54893345
ENSBTAG00000002820		0.0789247	6.80095	2.40332	0.135091	0.999751		2650.83	0.0789403	0.0500363	1.57766	0.114643	0.99986		2650.83	0.0789403	0.0500363	2.48534	0.114912	0.999848		RBBP7	RB binding protein 7, chromatin remodeling factor [Source:VGNC Symbol;Acc:VGNC:33772]		protein_coding	2046	X	126676491	126698130
ENSBTAG00000047801		0.264631	5.80304	2.40642	0.135112	0.999751		1324.9	0.271259	0.169676	1.59869	0.10989	0.99986		1324.9	0.271259	0.169676	2.57999	0.108222	0.999848		CRELD2	cysteine rich with EGF like domains 2 [Source:VGNC Symbol;Acc:VGNC:27705]		protein_coding	1425	5	119312407	119319443
ENSBTAG00000002635		-0.350692	0.514273	2.40184	0.135205	0.999751		32.6208	-0.357866	0.244315	-1.46477	0.142983	0.99986		32.6208	-0.357866	0.244315	2.13064	0.14438	0.999848		PGLYRP1	peptidoglycan recognition protein 1 [Source:VGNC Symbol;Acc:VGNC:32791]		protein_coding	1018	18	53513706	53515925
ENSBTAG00000009873		-0.298166	3.599	2.40212	0.135292	0.999751		285.441	-0.28637	0.191605	-1.49458	0.135024	0.99986		285.441	-0.28637	0.191605	2.21727	0.136474	0.999848		NRN1	neuritin 1 [Source:VGNC Symbol;Acc:VGNC:32265]		protein_coding	1546	23	48986030	48994863
ENSBTAG00000013036		0.223284	1.3637	2.39936	0.135398	0.999751		58.5478	0.214442	0.144731	1.48166	0.138432	0.99986		58.5478	0.214442	0.144731	2.22017	0.136218	0.999848		YDJC	YdjC chitooligosaccharide deacetylase homolog [Source:VGNC Symbol;Acc:VGNC:37019]		protein_coding	1471	17	72124049	72126076
ENSBTAG00000030523		-0.208807	5.17153	2.39998	0.13546	0.999751		855.574	-0.210327	0.134556	-1.56312	0.118024	0.99986		855.574	-0.210327	0.134556	2.41134	0.120459	0.999848		ZPBP2	zona pellucida binding protein 2 [Source:VGNC Symbol;Acc:VGNC:107047]		protein_coding	1403	19	40217187	40226085
ENSBTAG00000009378		-0.152593	2.48784	2.39843	0.13547	0.999751		130.817	-0.132275	0.0829581	-1.59448	0.110828	0.99986		130.817	-0.132275	0.0829581	2.55308	0.110079	0.999848		E2F5	E2F transcription factor 5 [Source:VGNC Symbol;Acc:VGNC:28289]		protein_coding	522	14	77397439	77402800
ENSBTAG00000020405		0.0724246	6.20188	2.39843	0.13547	0.999751		1749.49	0.0724502	0.0475952	1.52222	0.127955	0.99986		1749.49	0.0724502	0.0475952	2.32242	0.127522	0.999848		NDUFB9	NADH:ubiquinone oxidoreductase subunit B9 [Source:VGNC Symbol;Acc:VGNC:31967]		protein_coding	880	14	15553533	15560939
ENSBTAG00000010180		0.123197	4.39872	2.39782	0.135517	0.999751		498.564	0.124378	0.0715047	1.73944	0.0819572	0.99986		498.564	0.124378	0.0715047	3.03745	0.0813634	0.999848		URB2	URB2 ribosome biosis homolog [Source:VGNC Symbol;Acc:VGNC:57314]		protein_coding	5392	28	1577597	1603804
ENSBTAG00000005263		-0.0725389	5.96888	2.39471	0.135759	0.999751		1488.11	-0.0721487	0.0458785	-1.5726	0.115811	0.99986		1488.11	-0.0721487	0.0458785	2.46555	0.116367	0.999848		KLHL2	kelch like family member 2 [Source:VGNC Symbol;Acc:VGNC:30648]		protein_coding	2655	17	339603	511267
ENSBTAG00000010403		0.112353	3.84312	2.39286	0.135902	0.999751		339.947	0.110372	0.0773972	1.42605	0.153855	0.99986		339.947	0.110372	0.0773972	2.03264	0.153953	0.999848		FAAP24	FA core complex associated protein 24 [Source:VGNC Symbol;Acc:VGNC:28694]		protein_coding	1360	18	43398418	43401991
ENSBTAG00000050536		0.367724	1.64142	2.39134	0.136021	0.999751		71.4997	0.372665	0.2422	1.53867	0.123886	0.99986		71.4997	0.372665	0.2422	2.37622	0.123195	0.999848					protein_coding	927	18	62917599	62924121
ENSBTAG00000007937		0.150832	4.14988	2.39071	0.136069	0.999751		419.264	0.151407	0.0948559	1.59618	0.110449	0.99986		419.264	0.151407	0.0948559	2.546	0.110574	0.999848		PRIM2	DNA primase subunit 2 [Source:VGNC Symbol;Acc:VGNC:49563]		protein_coding	2017	23	2560548	2894440
ENSBTAG00000018910		0.0967196	6.43967	2.38991	0.136132	0.999751		2061.85	0.0970495	0.0603318	1.6086	0.107704	0.99986		2061.85	0.0970495	0.0603318	2.5982	0.106985	0.999848		WDR6	WD repeat domain 6 [Source:VGNC Symbol;Acc:VGNC:36908]		protein_coding	4081	22	50975112	50983657
ENSBTAG00000051720		-0.213188	2.52499	2.38793	0.136286	0.999751		134.238	-0.213245	0.137287	-1.55327	0.120358	0.99986		134.238	-0.213245	0.137287	2.42221	0.119626	0.999848					lncRNA	1347	X	37483665	37488773
ENSBTAG00000052031		0.151897	4.01216	2.3875	0.13632	0.999751		382.004	0.150818	0.107228	1.40652	0.15957	0.99986		382.004	0.150818	0.107228	1.97518	0.159899	0.999848					protein_coding	631	9	18782167	18814671
ENSBTAG00000020872		-0.329463	5.47385	2.38301	0.136959	0.999751		1054.28	-0.335828	0.210244	-1.59733	0.110193	0.99986		1054.28	-0.335828	0.210244	2.54365	0.110739	0.999848		C5AR1	complement C5a receptor 1 [Source:VGNC Symbol;Acc:VGNC:26641]		protein_coding	1974	18	54313941	54328002
ENSBTAG00000045579		0.171068	1.92949	2.37889	0.136994	0.999751		88.7092	0.171119	0.101936	1.67869	0.0932133	0.99986		88.7092	0.171119	0.101936	2.80318	0.0940776	0.999848					protein_coding	402	20	87174	87575
ENSBTAG00000015807		0.126501	3.8554	2.37709	0.137135	0.999751		342.202	0.119977	0.0795184	1.50879	0.131351	0.99986		342.202	0.119977	0.0795184	2.27819	0.131205	0.999848		GALT	galactose-1-phosphate uridylyltransferase [Source:VGNC Symbol;Acc:VGNC:29242]		protein_coding	1985	8	76012246	76016123
ENSBTAG00000012946		-0.110609	3.95199	2.37705	0.137139	0.999751		366.131	-0.104067	0.0655467	-1.58768	0.112359	0.99986		366.131	-0.104067	0.0655467	2.51448	0.112805	0.999848		HSF2	heat shock transcription factor 2 [Source:VGNC Symbol;Acc:VGNC:29982]		protein_coding	2361	9	28763138	28803014
ENSBTAG00000009983		0.228354	4.5601	2.37656	0.137285	0.999751		558.62	0.229406	0.150795	1.52131	0.128183	0.99986		558.62	0.229406	0.150795	2.32752	0.127104	0.999848		KIF23	kinesin family member 23 [Source:VGNC Symbol;Acc:VGNC:55119]		protein_coding	3358	10	16268432	16328199
ENSBTAG00000050996		0.300229	1.84218	2.37459	0.137332	0.999751		82.9485	0.293387	0.201859	1.45342	0.146107	0.99986		82.9485	0.293387	0.201859	2.13484	0.143986	0.999848					lncRNA	1759	13	57376272	57378447
ENSBTAG00000000695		-0.109626	5.91834	2.37442	0.137346	0.999751		1434.01	-0.110149	0.0622043	-1.77076	0.0766005	0.99986		1434.01	-0.110149	0.0622043	3.14085	0.0763538	0.999848		UBAP2	ubiquitin associated protein 2 [Source:VGNC Symbol;Acc:VGNC:36572]		protein_coding	4364	8	75335452	75454151
ENSBTAG00000020133		-0.133238	6.04566	2.37371	0.137401	0.999751		1567.22	-0.130936	0.082398	-1.58907	0.112045	0.99986		1567.22	-0.130936	0.082398	2.52747	0.11188	0.999848		PPP3CC	protein phosphatase 3 catalytic subunit gamma [Source:VGNC Symbol;Acc:VGNC:33267]		protein_coding	2110	8	69756418	69835876
ENSBTAG00000008805		-0.0855202	5.86416	2.37359	0.137411	0.999751		1384.43	-0.0855102	0.0563277	-1.51808	0.128993	0.99986		1384.43	-0.0855102	0.0563277	2.28998	0.130212	0.999848		USP3	ubiquitin specific peptidase 3 [Source:VGNC Symbol;Acc:VGNC:36721]		protein_coding	2768	10	46413154	46513245
ENSBTAG00000017128		-0.0603859	7.17788	2.3705	0.137655	0.999751		3443.69	-0.0608794	0.0366321	-1.66191	0.0965303	0.99986		3443.69	-0.0608794	0.0366321	2.75069	0.0972126	0.999848		NUP153	nucleoporin 153 [Source:VGNC Symbol;Acc:VGNC:50235]		protein_coding	5509	23	39755907	39826783
ENSBTAG00000000289		0.0552545	5.73572	2.37044	0.13766	0.999751		1266.59	0.054916	0.0399752	1.37375	0.169519	0.99986		1266.59	0.054916	0.0399752	1.87884	0.170466	0.999848		ASB8	ankyrin repeat and SOCS box containing 8 [Source:VGNC Symbol;Acc:VGNC:26201]		protein_coding	2556	5	32135753	32144434
ENSBTAG00000018873		-0.149505	3.71384	2.36595	0.138015	0.999751		310.491	-0.151769	0.0956675	-1.58642	0.112643	0.99986		310.491	-0.151769	0.0956675	2.49957	0.113878	0.999848		TTPAL	alpha tocopherol transfer protein like [Source:VGNC Symbol;Acc:VGNC:36498]		protein_coding	2549	13	72891431	72905729
ENSBTAG00000020262		0.0889871	6.38002	2.36306	0.138244	0.999751		1981.17	0.0895386	0.0643048	1.39241	0.163798	0.99986		1981.17	0.0895386	0.0643048	1.93623	0.164078	0.999848		PSME4	proteasome activator subunit 4 [Source:VGNC Symbol;Acc:VGNC:33476]		protein_coding	7067	11	36572842	36673067
ENSBTAG00000000670		0.146892	3.97418	2.36072	0.13843	0.999751		370.09	0.147669	0.0867322	1.70258	0.0886462	0.99986		370.09	0.147669	0.0867322	2.91123	0.0879647	0.999848		RRP9	ribosomal RNA processing 9, U3 small nucleolar RNA binding protein [Source:VGNC Symbol;Acc:VGNC:34172]		protein_coding	2549	22	48990198	48998979
ENSBTAG00000011940		-0.150476	5.94407	2.35986	0.138498	0.999751		1459.66	-0.149432	0.0926228	-1.61334	0.106671	0.99986		1459.66	-0.149432	0.0926228	2.60341	0.106634	0.999848		ZNF831	zinc finger protein 831 [Source:VGNC Symbol;Acc:VGNC:37355]		protein_coding	5343	13	57147352	57251774
ENSBTAG00000013706		-0.29528	2.80831	2.35849	0.138612	0.999751		163.32	-0.298425	0.194033	-1.53801	0.124046	0.99986		163.32	-0.298425	0.194033	2.37162	0.123558	0.999848		MEGF9	multiple EGF like domains 9 [Source:VGNC Symbol;Acc:VGNC:31377]		protein_coding	2993	8	110032801	110110151
ENSBTAG00000010968		0.127707	4.70365	2.35812	0.138636	0.999751		616.039	0.127854	0.0765302	1.67063	0.0947938	0.99986		616.039	0.127854	0.0765302	2.8134	0.0934803	0.999848		TMED1	transmembrane p24 trafficking protein 1 [Source:VGNC Symbol;Acc:VGNC:35934]		protein_coding	1513	7	15298592	15301886
ENSBTAG00000010311		0.104684	4.42439	2.3567	0.13875	0.999751		507.588	0.104973	0.059464	1.76531	0.0775114	0.99986		507.588	0.104973	0.059464	3.13186	0.0767763	0.999848		MRM1	mitochondrial rRNA methyltransferase 1 [Source:VGNC Symbol;Acc:VGNC:31605]		protein_coding	1674	19	12941110	12950393
ENSBTAG00000017855		-0.115766	10.0298	2.35602	0.138804	0.999751		24928.4	-0.116144	0.0864529	-1.34344	0.179129	0.99986		24928.4	-0.116144	0.0864529	1.79292	0.18057	0.999848		ITM2C	integral membrane protein 2C [Source:VGNC Symbol;Acc:VGNC:30341]		protein_coding	2279	2	118666034	118680136
ENSBTAG00000021398		-0.113404	4.33913	2.35539	0.138854	0.999751		478.425	-0.116731	0.0650297	-1.79505	0.0726462	0.99986		478.425	-0.116731	0.0650297	3.2323	0.0721994	0.999848		MTRES1	mitochondrial transcription rescue factor 1 [Source:VGNC Symbol;Acc:VGNC:52746]		protein_coding	1410	9	42938244	42947426
ENSBTAG00000033180		0.111048	2.9036	2.35528	0.138863	0.999751		175.619	0.0988805	0.064783	1.52633	0.126927	0.99986		175.619	0.0988805	0.064783	2.33349	0.126617	0.999848		SMYD3	SET and MYND domain containing 3 [Source:VGNC Symbol;Acc:VGNC:35044]		protein_coding	1176	16	30839371	31578649
ENSBTAG00000040427		0.160837	4.61368	2.35495	0.13889	0.999751		580.561	0.159513	0.10885	1.46543	0.142803	0.99986		580.561	0.159513	0.10885	2.12235	0.145164	0.999848					protein_coding	3952	26	18481419	18550454
ENSBTAG00000004593		-0.0786805	8.45764	2.3547	0.138909	0.999751		8363.04	-0.0808115	0.0485012	-1.66618	0.0956783	0.99986		8363.04	-0.0808115	0.0485012	2.75883	0.0967187	0.999848		TOP2B	DNA topoisomerase II beta [Source:VGNC Symbol;Acc:VGNC:49158]		protein_coding	5033	27	40151096	40196738
ENSBTAG00000025165		-0.132799	3.19493	2.35295	0.139049	0.999751		216.596	-0.137306	0.0930008	-1.47639	0.139839	0.99986		216.596	-0.137306	0.0930008	2.17218	0.140527	0.999848					pseudogene	1989	19	46308772	46312096
ENSBTAG00000002050		0.154214	2.29718	2.35148	0.139167	0.999751		114.074	0.158168	0.093249	1.69618	0.0898511	0.99986		114.074	0.158168	0.093249	2.8981	0.0886839	0.999848		COA7	cytochrome c oxidase assembly factor 7 [Source:VGNC Symbol;Acc:VGNC:53859]		protein_coding	764	3	93648200	93667733
ENSBTAG00000015308		-0.0709243	7.53566	2.3478	0.139461	0.999751		4413.52	-0.0725311	0.0449199	-1.61468	0.106381	0.99986		4413.52	-0.0725311	0.0449199	2.58765	0.1077	0.999848		SMARCE1	SWI/SNF related, matrix associated, actin dependent regulator of chromatin, subfamily e, member 1 [Source:VGNC Symbol;Acc:VGNC:34996]		protein_coding	2390	19	40833643	40856220
ENSBTAG00000000223		-0.0774693	6.71309	2.34647	0.139568	0.999751		2495.78	-0.0780722	0.0532931	-1.46496	0.142932	0.99986		2495.78	-0.0780722	0.0532931	2.13401	0.144063	0.999848		PPM1B	protein phosphatase, Mg2+/Mn2+ dependent 1B [Source:VGNC Symbol;Acc:VGNC:33209]		protein_coding	2899	11	26643590	26670025
ENSBTAG00000003339		-0.191548	4.17012	2.34558	0.13964	0.999751		425.833	-0.191625	0.124561	-1.5384	0.123951	0.99986		425.833	-0.191625	0.124561	2.35717	0.124708	0.999848		ZBTB10	zinc finger and BTB domain containing 10 [Source:VGNC Symbol;Acc:VGNC:37058]		protein_coding	2812	14	43668517	43696284
ENSBTAG00000005339		0.266126	2.65438	2.34486	0.139697	0.999751		147.732	0.273714	0.180358	1.51762	0.129111	0.99986		147.732	0.273714	0.180358	2.32516	0.127297	0.999848		VEGFA	vascular endothelial growth factor A [Source:VGNC Symbol;Acc:VGNC:55927]		protein_coding	2808	23	17281915	17297193
ENSBTAG00000026309		-0.140036	6.10722	2.34443	0.139732	0.999751		1634.94	-0.139843	0.0867254	-1.61249	0.106856	0.99986		1634.94	-0.139843	0.0867254	2.60289	0.106669	0.999848		ZHX2	zinc fingers and homeoboxes 2 [Source:VGNC Symbol;Acc:VGNC:37183]		protein_coding	3996	14	16772152	16792577
ENSBTAG00000013616		-0.106586	4.89728	2.34357	0.139802	0.999751		707.789	-0.106473	0.0725884	-1.4668	0.142429	0.99986		707.789	-0.106473	0.0725884	2.12836	0.144595	0.999848		AP4E1	adaptor related protein complex 4 subunit epsilon 1 [Source:VGNC Symbol;Acc:VGNC:25992]		protein_coding	3432	10	59393839	59460079
ENSBTAG00000006921		0.347545	5.27331	2.34616	0.139881	0.999751		915.589	0.352905	0.221905	1.59034	0.111757	0.99986		915.589	0.352905	0.221905	2.56031	0.109577	0.999848		ABCA6	ATP binding cassette subfamily A member 6 [Source:VGNC Symbol;Acc:VGNC:25460]		protein_coding	4782	19	61421551	61482846
ENSBTAG00000010915		-0.111939	5.63996	2.34179	0.139945	0.999751		1182.16	-0.113152	0.0659424	-1.71592	0.086177	0.99986		1182.16	-0.113152	0.0659424	2.94985	0.0858853	0.999848		CRTC3	CREB regulated transcription coactivator 3 [Source:VGNC Symbol;Acc:VGNC:27729]		protein_coding	2331	21	21993225	22086826
ENSBTAG00000011842		0.111509	4.64572	2.34123	0.139989	0.999751		592.443	0.11213	0.0699497	1.603	0.108934	0.99986		592.443	0.11213	0.0699497	2.57113	0.10883	0.999848		DUS3L	dihydrouridine synthase 3 like [Source:VGNC Symbol;Acc:VGNC:103057]		protein_coding	2248	7	18541354	18546361
ENSBTAG00000048950		0.405855	2.49274	2.34286	0.140027	0.999751		132.013	0.414492	0.266848	1.55329	0.120355	0.99986		132.013	0.414492	0.266848	2.43485	0.118665	0.999848		ULBP13	UL16 binding protein 13 [Source:NCBI gene (formerly Entrezgene);Acc:534680]		protein_coding	1318	NKLS02000657.1	77217	102781
ENSBTAG00000038476		0.284159	4.06819	2.34233	0.14007	0.999751		398.762	0.281623	0.192141	1.46571	0.142727	0.99986		398.762	0.281623	0.192141	2.15789	0.141839	0.999848		H2AC18	H2A clustered histone 18 [Source:VGNC Symbol;Acc:VGNC:83599]		protein_coding	393	3	20758497	20763522
ENSBTAG00000013899		-0.0624503	6.95162	2.33951	0.140128	0.999751		2942.39	-0.0629252	0.0360776	-1.74416	0.0811306	0.99986		2942.39	-0.0629252	0.0360776	3.0439	0.0810408	0.999848		LARP4B	La ribonucleoprotein 4B [Source:VGNC Symbol;Acc:VGNC:30792]		protein_coding	6058	13	46389229	46478656
ENSBTAG00000001868		0.106157	5.01411	2.33651	0.140371	0.999751		765.816	0.106309	0.0665431	1.59759	0.110134	0.99986		765.816	0.106309	0.0665431	2.56814	0.109036	0.999848		PCYT2	phosphate cytidylyltransferase 2, ethanolamine [Source:VGNC Symbol;Acc:VGNC:32654]		protein_coding	1840	19	50982926	50990089
ENSBTAG00000003902		-0.0768663	6.13838	2.336	0.140412	0.999751		1673.73	-0.0779508	0.0461486	-1.68912	0.0911957	0.99986		1673.73	-0.0779508	0.0461486	2.84379	0.0917279	0.999848		ZNF512	zinc finger protein 512 [Source:VGNC Symbol;Acc:VGNC:37290]		protein_coding	2902	11	72076374	72106794
ENSBTAG00000017592		-0.291734	2.72114	2.33447	0.140536	0.999751		154.14	-0.294815	0.194342	-1.51699	0.129269	0.99986		154.14	-0.294815	0.194342	2.30357	0.129077	0.999848		GPAT3	glycerol-3-phosphate acyltransferase 3 [Source:VGNC Symbol;Acc:VGNC:29513]		protein_coding	2465	6	98289617	98360326
ENSBTAG00000022003		-0.103304	3.37111	2.33157	0.14077	0.999751		243.886	-0.114913	0.0617781	-1.8601	0.0628713	0.99986		243.886	-0.114913	0.0617781	3.45904	0.0629069	0.999848		NSUN6	NOP2/Sun RNA methyltransferase 6 [Source:VGNC Symbol;Acc:VGNC:32287]		protein_coding	2781	13	33000133	33078041
ENSBTAG00000019906		0.0619915	6.92585	2.33148	0.140778	0.999751		2890.4	0.0599677	0.036639	1.63672	0.101689	0.99986		2890.4	0.0599677	0.036639	2.67713	0.101799	0.999848		VPS25	vacuolar protein sorting 25 homolog [Source:VGNC Symbol;Acc:VGNC:36813]		protein_coding	1225	19	42805687	42810586
ENSBTAG00000050093		-0.207819	1.00704	2.33061	0.140849	0.999751		45.0431	-0.208397	0.135144	-1.54203	0.123066	0.99986		45.0431	-0.208397	0.135144	2.39546	0.121688	0.999848					protein_coding	1182	29	4649325	4654671
ENSBTAG00000008180		0.345029	2.98486	2.3311	0.140922	0.999751		185.829	0.349227	0.227422	1.53559	0.124638	0.99986		185.829	0.349227	0.227422	2.37463	0.123321	0.999848		SPDL1	spindle apparatus coiled-coil protein 1 [Source:VGNC Symbol;Acc:VGNC:50114]		protein_coding	2457	20	1477149	1510229
ENSBTAG00000022109		-0.138087	3.90376	2.32699	0.141143	0.999751		354.157	-0.135066	0.0859361	-1.5717	0.116019	0.99986		354.157	-0.135066	0.0859361	2.45141	0.117419	0.999848		SCOC	short coiled-coil protein [Source:VGNC Symbol;Acc:VGNC:34360]		protein_coding	1888	17	17324484	17364038
ENSBTAG00000013721		0.110106	3.45156	2.3261	0.141215	0.999751		258.452	0.106404	0.0717679	1.48261	0.138179	0.99986		258.452	0.106404	0.0717679	2.19644	0.138329	0.999848		PSMD10	proteasome 26S subunit, non-ATPase 10 [Source:HGNC Symbol;Acc:HGNC:9555]	PSMD10	protein_coding	1305	X	56715369	56723016
ENSBTAG00000003519		0.241225	0.553984	2.32536	0.141275	0.999751		33.3867	0.245057	0.172622	1.41961	0.155721	0.99986		33.3867	0.245057	0.172622	2.0101	0.156255	0.999848		NOL3	nucleolar protein 3 [Source:VGNC Symbol;Acc:VGNC:32156]		protein_coding	1659	18	34807714	34812057
ENSBTAG00000011383		-0.0896148	6.09932	2.32361	0.141418	0.999751		1629.66	-0.0907921	0.0594082	-1.52828	0.126444	0.99986		1629.66	-0.0907921	0.0594082	2.32506	0.127306	0.999848		SNX4	sorting nexin 4 [Source:VGNC Symbol;Acc:VGNC:35111]		protein_coding	2485	1	69887221	69946638
ENSBTAG00000013281		-0.317403	2.30508	2.32286	0.141479	0.999751		116.558	-0.305607	0.215139	-1.42051	0.155459	0.99986		116.558	-0.305607	0.215139	2.00273	0.157017	0.999848		SPATA21	spermatosis associated 21 [Source:VGNC Symbol;Acc:VGNC:56149]		protein_coding	2013	2	135698556	135736414
ENSBTAG00000000985		-0.0747649	7.41145	2.32243	0.141515	0.999751		4052.41	-0.0759918	0.0551057	-1.37902	0.167889	0.99986		4052.41	-0.0759918	0.0551057	1.89099	0.169091	0.999848		RAB10	RAB10, member RAS onco family [Source:VGNC Symbol;Acc:VGNC:33613]		protein_coding	2274	11	73343471	73408822
ENSBTAG00000030600		-0.0707822	6.51652	2.32105	0.141627	0.999751		2174	-0.0716723	0.0358965	-1.99664	0.0458646	0.99986		2174	-0.0716723	0.0358965	3.99036	0.0457613	0.999848					protein_coding	1905	18	2763307	2799457
ENSBTAG00000021637		0.0784499	4.76095	2.32101	0.14163	0.999751		642.596	0.0749558	0.043951	1.70544	0.0881124	0.99986		642.596	0.0749558	0.043951	2.90197	0.0884713	0.999848		POLR3C	RNA polymerase III subunit C [Source:VGNC Symbol;Acc:VGNC:33147]		protein_coding	2183	3	21519781	21532978
ENSBTAG00000016275		-0.270077	0.955973	2.3199	0.141721	0.999751		44.0123	-0.277584	0.180428	-1.53847	0.123933	0.99986		44.0123	-0.277584	0.180428	2.36422	0.124146	0.999848		AMDHD1	amidohydrolase domain containing 1 [Source:VGNC Symbol;Acc:VGNC:25860]		protein_coding	1802	5	60255971	60270687
ENSBTAG00000006878		-0.0737358	6.59227	2.3184	0.141844	0.999751		2292.76	-0.0738919	0.0439812	-1.68008	0.0929417	0.99986		2292.76	-0.0738919	0.0439812	2.81666	0.0932902	0.999848					protein_coding	5721	X	79206804	79280122
ENSBTAG00000011649		0.104646	5.76685	2.31831	0.141852	0.999751		1293.27	0.102827	0.0697682	1.47384	0.140525	0.99986		1293.27	0.102827	0.0697682	2.16415	0.141263	0.999848		FARSB	phenylalanyl-tRNA synthetase subunit beta [Source:VGNC Symbol;Acc:VGNC:28868]		protein_coding	1922	2	110746220	110820175
ENSBTAG00000017139		-0.0939343	7.34342	2.31677	0.141977	0.999751		3860.9	-0.0944255	0.0581026	-1.62515	0.10413	0.99986		3860.9	-0.0944255	0.0581026	2.62602	0.105125	0.999848		STX7	syntaxin 7 [Source:VGNC Symbol;Acc:VGNC:35443]		protein_coding	2228	9	70392486	70449183
ENSBTAG00000025612		0.0813537	6.06692	2.31472	0.142145	0.999751		1591.41	0.0821178	0.0482195	1.703	0.0885681	0.99986		1591.41	0.0821178	0.0482195	2.91319	0.0878581	0.999848		URM1	ubiquitin related modifier 1 [Source:VGNC Symbol;Acc:VGNC:36699]		protein_coding	2829	11	98967372	99005387
ENSBTAG00000021558		-0.071302	6.2363	2.31401	0.142204	0.999751		1791.36	-0.0722715	0.0453678	-1.59301	0.111157	0.99986		1791.36	-0.0722715	0.0453678	2.53624	0.111259	0.999848		LSM14B	LSM family member 14B [Source:HGNC Symbol;Acc:HGNC:15887]	LSM14B	protein_coding	2833	13	55061637	55072470
ENSBTAG00000002045		0.0821587	6.50213	2.31371	0.142228	0.999751		2155.9	0.0816167	0.0586771	1.39094	0.164242	0.99986		2155.9	0.0816167	0.0586771	1.92765	0.165016	0.999848		PSMD13	proteasome 26S subunit, non-ATPase 13 [Source:VGNC Symbol;Acc:VGNC:33464]		protein_coding	2196	11	82902339	82922670
ENSBTAG00000002795		-0.0721611	6.87987	2.31293	0.142292	0.999751		2800.89	-0.0720674	0.0480276	-1.50054	0.133474	0.99986		2800.89	-0.0720674	0.0480276	2.2462	0.133943	0.999848		NKTR	natural killer cell triggering receptor [Source:VGNC Symbol;Acc:VGNC:32097]		protein_coding	5560	22	14740410	14792046
ENSBTAG00000001900		0.20338	0.814508	2.31191	0.142377	0.999751		39.565	0.215948	0.131721	1.63944	0.101122	0.99986		39.565	0.215948	0.131721	2.69623	0.100586	0.999848					protein_coding	600	X	37631652	37634256
ENSBTAG00000007237		0.335942	4.24881	2.31298	0.142527	0.999751		449.914	0.340003	0.219639	1.54801	0.121621	0.99986		449.914	0.340003	0.219639	2.40418	0.121012	0.999848		BUB1B	BUB1 mitotic checkpoint serine/threonine kinase B [Source:VGNC Symbol;Acc:VGNC:26605]		protein_coding	3721	10	35786200	35841256
ENSBTAG00000038755		-0.223277	1.36572	2.31004	0.14253	0.999751		59.6443	-0.223271	0.142349	-1.56848	0.11677	0.99986		59.6443	-0.223271	0.142349	2.43351	0.118767	0.999848					protein_coding	1701	18	60530988	60608616
ENSBTAG00000014237		-0.115735	7.6792	2.31002	0.142532	0.999751		4871.01	-0.114703	0.0762444	-1.50442	0.132474	0.99986		4871.01	-0.114703	0.0762444	2.27203	0.131727	0.999848		CYTH4	cytohesin 4 [Source:VGNC Symbol;Acc:VGNC:49055]		protein_coding	2972	5	75703658	75734563
ENSBTAG00000000512		0.255672	1.59365	2.30902	0.142614	0.999751		69.7703	0.256562	0.173724	1.47684	0.13972	0.99986		69.7703	0.256562	0.173724	2.17864	0.139938	0.999848		SNTA1	syntrophin alpha 1 [Source:VGNC Symbol;Acc:VGNC:35083]		protein_coding	2019	13	62888941	62915182
ENSBTAG00000006114		-0.0858961	5.81381	2.3089	0.142624	0.999751		1335.12	-0.0850335	0.0511855	-1.66128	0.0966573	0.99986		1335.12	-0.0850335	0.0511855	2.76164	0.0965495	0.999848		ZCCHC8	zinc finger CCHC-type containing 8 [Source:VGNC Symbol;Acc:VGNC:37123]		protein_coding	2731	17	52946671	52968059
ENSBTAG00000008241		0.119447	5.43198	2.30808	0.142692	0.999751		1023.39	0.117971	0.0751823	1.56914	0.116616	0.99986		1023.39	0.117971	0.0751823	2.47434	0.115718	0.999848		MRPS5	mitochondrial ribosomal protein S5 [Source:VGNC Symbol;Acc:VGNC:31675]		protein_coding	1517	11	1922410	1945833
ENSBTAG00000040603		-0.208073	3.35558	2.30764	0.142728	0.999751		239.595	-0.208869	0.131189	-1.59212	0.111358	0.99986		239.595	-0.208869	0.131189	2.54663	0.11053	0.999848		ZNF175	zinc finger protein 175 [Source:VGNC Symbol;Acc:VGNC:49992]		protein_coding	2899	18	57531832	57538880
ENSBTAG00000016299		0.145424	3.4597	2.30424	0.143008	0.999751		258.387	0.147587	0.0879569	1.67795	0.0933574	0.99986		258.387	0.147587	0.0879569	2.8192	0.0931427	0.999848		ZNF784	zinc finger protein 784 [Source:VGNC Symbol;Acc:VGNC:37344]		protein_coding	1993	18	61921781	61924820
ENSBTAG00000021647		-0.548498	2.56967	2.30762	0.143017	0.999751		138.92	-0.556511	0.348441	-1.59714	0.110234	0.99986		138.92	-0.556511	0.348441	2.44892	0.117606	0.999848		FCAR	Fc fragment of IgA receptor [Source:VGNC Symbol;Acc:VGNC:28929]		protein_coding	873	18	62527485	62537893
ENSBTAG00000006027		-0.0816833	8.54468	2.30399	0.143029	0.999751		8887.4	-0.0820897	0.0555881	-1.47675	0.139743	0.99986		8887.4	-0.0820897	0.0555881	2.17073	0.14066	0.999848		USP34	ubiquitin specific peptidase 34 [Source:VGNC Symbol;Acc:VGNC:36724]		protein_coding	10824	11	59860971	60057096
ENSBTAG00000019023		0.166521	5.69866	2.3026	0.143171	0.999751		1234	0.172188	0.113319	1.5195	0.128637	0.99986		1234	0.172188	0.113319	2.31793	0.12789	0.999848		NANS	N-acetylneuraminate synthase [Source:VGNC Symbol;Acc:VGNC:31878]		protein_coding	1270	8	63192882	63212682
ENSBTAG00000014153		-0.0777452	4.49861	2.30177	0.143213	0.999751		535.37	-0.0768486	0.0464667	-1.65384	0.0981595	0.99986		535.37	-0.0768486	0.0464667	2.74066	0.0978242	0.999848		PKNOX1	PBX/knotted 1 homeobox 1 [Source:VGNC Symbol;Acc:VGNC:32948]		protein_coding	1880	1	143182017	143202288
ENSBTAG00000018643		0.260069	3.92908	2.30304	0.143215	0.999751		360.153	0.264743	0.174368	1.51831	0.128937	0.99986		360.153	0.264743	0.174368	2.32173	0.127578	0.999848		PRC1	protein regulator of cytokinesis 1 [Source:VGNC Symbol;Acc:VGNC:33285]		protein_coding	2976	21	21676334	21699409
ENSBTAG00000012177		0.0661561	6.82515	2.29908	0.143435	0.999751		2699.04	0.0658932	0.0527527	1.2491	0.21163	0.99986		2699.04	0.0658932	0.0527527	1.55397	0.212551	0.999848		SNRPD2	small nuclear ribonucleoprotein D2 polypeptide [Source:VGNC Symbol;Acc:VGNC:35079]		protein_coding	1294	18	53253415	53257036
ENSBTAG00000011850		0.109308	4.37325	2.29889	0.143451	0.999751		490.803	0.111	0.0720905	1.53974	0.123625	0.99986		490.803	0.111	0.0720905	2.37793	0.123061	0.999848		ALG5	ALG5 dolichyl-phosphate beta-glucosyltransferase [Source:VGNC Symbol;Acc:VGNC:25829]		protein_coding	2020	12	24694524	24722674
ENSBTAG00000018216		0.324182	2.64221	2.29894	0.143475	0.999751		146.673	0.32955	0.21957	1.50089	0.133385	0.99986		146.673	0.32955	0.21957	2.26518	0.132311	0.999848		SKA1	spindle and kinetochore associated complex subunit 1 [Source:VGNC Symbol;Acc:VGNC:34643]		protein_coding	2643	24	49963943	49995093
ENSBTAG00000011772		-0.196824	4.11852	2.29813	0.143514	0.999751		411.862	-0.198054	0.132136	-1.49887	0.133908	0.99986		411.862	-0.198054	0.132136	2.21434	0.136734	0.999848		PPP1R12B	protein phosphatase 1 regulatory subunit 12B [Source:VGNC Symbol;Acc:VGNC:106875]		protein_coding	2940	16	80138744	80301780
ENSBTAG00000006158		-0.195954	2.51079	2.29773	0.143548	0.999751		133.341	-0.195559	0.128706	-1.51942	0.128656	0.99986		133.341	-0.195559	0.128706	2.30837	0.128679	0.999848		DZIP3	DAZ interacting zinc finger protein 3 [Source:VGNC Symbol;Acc:VGNC:28285]		protein_coding	3063	1	53353203	53467047
ENSBTAG00000005940		0.0698667	6.23975	2.29767	0.143553	0.999751		1794.82	0.0696121	0.0424275	1.64073	0.100853	0.99986		1794.82	0.0696121	0.0424275	2.69735	0.100515	0.999848		PRKAB1	protein kinase AMP-activated non-catalytic subunit beta 1 [Source:VGNC Symbol;Acc:VGNC:33319]		protein_coding	2328	17	55750475	55759908
ENSBTAG00000008556		-0.169586	7.32877	2.29782	0.143648	0.999751		3815.18	-0.167499	0.108125	-1.54912	0.121352	0.99986		3815.18	-0.167499	0.108125	2.40665	0.120821	0.999848		POU2F2	POU class 2 homeobox 2 [Source:VGNC Symbol;Acc:VGNC:59358]		protein_coding	2236	18	51132250	51162438
ENSBTAG00000013560		0.129863	3.11582	2.29339	0.143908	0.999751		203.265	0.123345	0.0772956	1.59575	0.110544	0.99986		203.265	0.123345	0.0772956	2.56093	0.109534	0.999848		RABIF	RAB interacting factor [Source:VGNC Symbol;Acc:VGNC:33672]		protein_coding	489	16	79913789	79917702
ENSBTAG00000019312		-0.0908729	5.93067	2.2925	0.143983	0.999751		1448.83	-0.0903113	0.0600019	-1.50514	0.132288	0.99986		1448.83	-0.0903113	0.0600019	2.27127	0.131792	0.999848		TFCP2	transcription factor CP2 [Source:VGNC Symbol;Acc:VGNC:35784]		protein_coding	4288	5	28610714	28664527
ENSBTAG00000027795		0.0954595	5.21803	2.29059	0.144142	0.999751		883.109	0.0963786	0.0603722	1.59641	0.110398	0.99986		883.109	0.0963786	0.0603722	2.54605	0.11057	0.999848		GFM1	G elongation factor mitochondrial 1 [Source:VGNC Symbol;Acc:VGNC:29327]		protein_coding	3462	1	108852511	108903175
ENSBTAG00000016588		-0.190915	3.58675	2.28959	0.144225	0.999751		282.676	-0.190166	0.121	-1.57162	0.116038	0.99986		282.676	-0.190166	0.121	2.47951	0.115338	0.999848		PGAP6	post-glycosylphosphatidylinositol attachment to proteins 6 [Source:VGNC Symbol;Acc:VGNC:36123]		protein_coding	2857	25	365762	375066
ENSBTAG00000054012		0.214687	1.35778	2.28666	0.144471	0.999751		58.3679	0.214679	0.145608	1.47436	0.140385	0.99986		58.3679	0.214679	0.145608	2.17463	0.140303	0.999848					protein_coding	477	10	94636030	94640352
ENSBTAG00000018172		0.135643	3.77267	2.28455	0.144648	0.999751		322.373	0.138839	0.0818954	1.69532	0.0900156	0.99986		322.373	0.138839	0.0818954	2.86874	0.0903154	0.999848		OGFOD3	2-oxoglutarate and iron dependent oxygenase domain containing 3 [Source:VGNC Symbol;Acc:VGNC:32410]		protein_coding	3020	19	50145952	50162298
ENSBTAG00000021260		-0.071419	5.92302	2.28366	0.144722	0.999751		1440.31	-0.070793	0.0391183	-1.80971	0.0703401	0.99986		1440.31	-0.070793	0.0391183	3.2838	0.0699669	0.999848		GALNT11	polypeptide N-acetylgalactosaminyltransferase 11 [Source:VGNC Symbol;Acc:VGNC:29224]		protein_coding	1824	4	114567409	114591694
ENSBTAG00000000448		0.390313	2.76284	2.28506	0.144774	0.999751		159.371	0.408141	0.257766	1.58338	0.113335	0.99986		159.371	0.408141	0.257766	2.52003	0.112409	0.999848		BDH1	3-hydroxybutyrate dehydrogenase 1 [Source:VGNC Symbol;Acc:VGNC:26457]		protein_coding	1614	1	71964668	72000537
ENSBTAG00000046415		0.116505	4.00976	2.28232	0.144834	0.999751		380.803	0.110654	0.0720295	1.53624	0.124481	0.99986		380.803	0.110654	0.0720295	2.36867	0.123793	0.999848		SSNA1	SS nuclear autoantigen 1 [Source:VGNC Symbol;Acc:VGNC:35316]		protein_coding	799	11	106210967	106212439
ENSBTAG00000018254		-0.102268	7.42049	2.28107	0.144939	0.999751		4080.66	-0.105872	0.0767783	-1.37893	0.167917	0.99986		4080.66	-0.105872	0.0767783	1.87634	0.170751	0.999848		CDKN1B	cyclin dependent kinase inhibitor 1B [Source:VGNC Symbol;Acc:VGNC:27143]		protein_coding	2563	5	97104351	97109627
ENSBTAG00000005443		-0.106157	5.7253	2.28074	0.144967	0.999751		1256.84	-0.106332	0.0733817	-1.44903	0.147329	0.99986		1256.84	-0.106332	0.0733817	2.09323	0.147953	0.999848		MIER1	MIER1 transcriptional regulator [Source:VGNC Symbol;Acc:VGNC:31469]		protein_coding	2489	3	78338108	78408732
ENSBTAG00000005688		0.0995523	5.5338	2.2807	0.14497	0.999751		1098.32	0.0998033	0.0589183	1.69393	0.0902792	0.99986		1098.32	0.0998033	0.0589183	2.886	0.0893527	0.999848		MRPS2	mitochondrial ribosomal protein S2 [Source:VGNC Symbol;Acc:VGNC:31660]		protein_coding	1822	11	105822041	105825257
ENSBTAG00000013869		0.282966	2.90539	2.28033	0.145007	0.999751		175.021	0.272977	0.191093	1.42851	0.153146	0.99986		175.021	0.272977	0.191093	2.05468	0.151739	0.999848		SH3BP4	SH3 domain binding protein 4 [Source:VGNC Symbol;Acc:VGNC:34567]		protein_coding	4602	3	114535147	114633955
[truncated: 11,044 more rows]
