# Supplementary material for: A multi-omics analysis identifies molecular features associated with fertility in heifers (Bos taurus)
Source: Sci Rep. 2023 Aug 4;13:12664. doi: 10.1038/s41598-023-39858-0 (PMC10403585; doi:10.1038/s41598-023-39858-0)
Supplement: Supplementary file 5 — Supplementary Information 5. [file 41598_2023_39858_MOESM5_ESM.xlsx]

## Sheet: Additional_file_5
Results of differential protein abundance associated with heifer fertility
	General linear mixed model								Linear Models for Microarray
protein	F_stat	p_value	contrast	estimate	SE	p_value_t	fdr		logFC	AveExpr	t	P.Value	adj.P.Val	B
A5D798	24.9151	9.45642e-05	NP - P	-0.560894	0.11237	9.45642e-05	0.0201422		0.587451	32.1157	8.56017	8.677e-11	1.8482e-08	14.4262
P19034	18.0382	0.000484727	NP - P	1.43451	0.337759	0.000484727	0.0516234		-1.30651	24.7957	-6.03991	3.3625e-07	2.5204e-05	6.248
F1MYX5	15.6184	0.000934587	NP - P	1.11069	0.281046	0.000934587	0.0663556		-1.08729	25.4122	-5.86679	5.98071e-07	3.18473e-05	5.69275
P01035	10.1597	0.00510159	NP - P	1.37101	0.430132	0.00510159	0.247574		-1.12412	25.724	-3.73145	0.00056055	0.00746233	-0.998532
F1N102	9.78455	0.0058116	NP - P	0.714223	0.22833	0.0058116	0.247574		-0.72847	30.6126	-5.71379	9.94104e-07	4.23488e-05	5.16951
P02768	8.50655	0.00920907	NP - P	0.62484	0.214236	0.00920907	0.293462		-0.641573	31.2699	-4.62499	3.5039e-05	0.00120339	1.67888
G3MY71	8.38234	0.00964429	NP - P	-1.03847	0.358685	0.00964429	0.293462		1.00788	27.6992	3.87859	0.000360229	0.00548063	-0.588127
P00744	7.7521	0.0122425	NP - P	1.22244	0.439052	0.0122425	0.325957		-1.18367	25.4932	-4.11412	0.000175189	0.00373153	0.111188
A0A6B9SCM2	7.09288	0.0158389	NP - P	0.848122	0.318454	0.0158389	0.360591		-0.872734	26.9117	-3.18761	0.00269428	0.0249514	-2.509
Q5E9E3	6.64325	0.0189769	NP - P	0.398005	0.154418	0.0189769	0.360591		-0.404409	29.3257	-2.6256	0.0119811	0.0510395	-3.89099
Q2HJF0	6.27834	0.0220469	NP - P	0.414677	0.165496	0.0220469	0.360591		-0.363425	30.1151	-2.84572	0.00679842	0.0362016	-3.36805
P80109	6.22493	0.0225419	NP - P	0.584894	0.234428	0.0225419	0.360591		-0.491229	30.3883	-3.04278	0.00401327	0.0284942	-2.87605
Q95121	6.16228	0.0231387	NP - P	0.298775	0.120358	0.0231387	0.360591		-0.314094	30.4082	-3.22881	0.00240163	0.0232522	-2.40628
G1K122	6.05377	0.0242151	NP - P	0.297089	0.120746	0.0242151	0.360591		-0.357647	32.8772	-4.36915	7.90006e-05	0.00186968	0.887304
P17690	5.87925	0.026068	NP - P	0.268116	0.110576	0.026068	0.360591		-0.253405	31.5299	-3.15268	0.00296848	0.0263453	-2.58547
G5E5V0	5.78922	0.0270866	NP - P	-0.42861	0.178136	0.0270866	0.360591		0.397412	30.2135	3.06501	0.00377739	0.0284942	-2.8214
A0A6B9SE58	5.51598	0.0304666	NP - P	1.13831	0.484676	0.0304666	0.37141		-0.539868	25.5298	-3.24709	0.00228163	0.0231423	-2.31135
Q5EA67	5.36677	0.0325139	NP - P	-0.534492	0.23072	0.0325139	0.37141		0.485597	31.7674	3.04921	0.00394359	0.0284942	-2.86276
P06868	5.29655	0.0335314	NP - P	0.520933	0.226353	0.0335314	0.37141		-0.537684	32.283	-2.89148	0.00602495	0.0346842	-3.26815
A0A6B9SEF7	5.20752	0.0348741	NP - P	-0.472832	0.207201	0.0348741	0.37141		0.396851	28.3523	3.05181	0.00391579	0.0284942	-2.83694
F6QND5	5.09682	0.0366304	NP - P	0.134762	0.0596923	0.0366304	0.371537		-0.151641	35.8721	-2.80319	0.00759923	0.0376427	-3.47368
F1N0I3	4.78907	0.0420694	NP - P	-0.519037	0.237177	0.0420694	0.407308		0.477639	27.561	2.87737	0.00625426	0.0350568	-3.27861
Q2KIU3	4.67312	0.0443548	NP - P	-0.151453	0.0700608	0.0443548	0.410764		0.139295	33.2955	2.7256	0.0092898	0.0421006	-3.64123
A0A3Q1MI29	4.43024	0.04962	NP - P	-0.776096	0.368724	0.04962	0.424253		0.713371	28.2127	4.58715	3.95479e-05	0.00120339	1.59788
Q2KIX7	4.33126	0.0519696	NP - P	0.24566	0.118039	0.0519696	0.424253		-0.275431	31.1316	-3.27374	0.0021169	0.022545	-2.27289
E1BF81	4.32165	0.0522045	NP - P	0.474039	0.228029	0.0522045	0.424253		-0.417811	28.7728	-2.45998	0.0180504	0.0653753	-4.24188
G3X6N3	4.12391	0.0573206	NP - P	0.359746	0.17715	0.0573206	0.424253		-0.293912	32.9453	-2.9412	0.00527803	0.0330653	-3.07846
A0A6B9SBF6	4.09219	0.058194	NP - P	0.569149	0.281351	0.058194	0.424253		-0.602459	29.4468	-2.96766	0.00491668	0.0330653	-3.06176
F1MZ96	4.09137	0.0582168	NP - P	-0.393416	0.194499	0.0582168	0.424253		0.385924	35.3141	3.52061	0.00104355	0.013075	-1.58978
A5PJ69	4.03689	0.0597539	NP - P	0.640853	0.318959	0.0597539	0.424253		-0.471308	29.4975	-2.89744	0.0059304	0.0346842	-3.21507
A0A3Q1MS75	3.7983	0.0670645	NP - P	0.463338	0.23774	0.0670645	0.438846		-0.553791	27.1149	-4.40218	7.11799e-05	0.00186968	1.01493
B8Y9T0	3.78557	0.067483	NP - P	0.503172	0.258613	0.067483	0.438846		-0.511278	32.046	-2.86376	0.00648302	0.0354073	-3.31284
E1B805	3.77026	0.0679902	NP - P	0.180448	0.0929321	0.0679902	0.438846		-0.181101	30.7065	-2.45688	0.0181868	0.0653753	-4.26818
Q2KJH6	3.69931	0.0703992	NP - P	0.360086	0.187217	0.0703992	0.440366		-0.242158	27.9113	-2.12449	0.0395013	0.114757	-4.93595
A0A3Q1MNN6	3.57515	0.0748585	NP - P	-0.253977	0.134322	0.0748585	0.440366		0.26712	32.213	2.91708	0.00562877	0.0342551	-3.18111
Q2KIF2	3.56127	0.0753771	NP - P	0.182509	0.0967121	0.0753771	0.440366		-0.249979	31.8261	-3.96735	0.000275026	0.00517965	-0.301336
A0A3Q1MGP1	3.53172	0.0764954	NP - P	-0.22866	0.121674	0.0764954	0.440366		0.154986	30.929	2.23652	0.030633	0.0981471	-4.6796
A0A3Q1LI44	3.36451	0.0832011	NP - P	-0.342632	0.186796	0.0832011	0.457825		0.264305	31.7243	2.95422	0.00509722	0.0330653	-3.06307
P02676	3.34972	0.083827	NP - P	0.341456	0.186565	0.083827	0.457825		-0.418876	31.7047	-6.02362	3.54986e-07	2.5204e-05	6.22457
ENSEMBL:ENSBTAP00000038329	3.19916	0.0905202	NP - P	0.469036	0.262234	0.0905202	0.48202		-0.322269	28.7515	-1.78718	0.0810573	0.197353	-5.54611
A0A3Q1LQ21	3.04775	0.0978945	NP - P	0.473975	0.271498	0.0978945	0.502528		-0.542734	29.3039	-2.64896	0.0112951	0.0490991	-3.83891
F1MAV0	3.02273	0.0991801	NP - P	-0.198516	0.114182	0.0991801	0.502528		0.192735	35.0879	2.80642	0.00753542	0.0376427	-3.44694
A0A6B9SBI8	2.9795	0.101449	NP - P	0.434347	0.251632	0.101449	0.502528		-0.425846	30.0459	-2.33729	0.0242177	0.0818789	-4.51783
Q7SIH1	2.89825	0.105882	NP - P	0.114498	0.0672558	0.105882	0.510157		-0.113004	40.9994	-2.27269	0.0281739	0.0923238	-4.64655
Q68RU0	2.8647	0.10778	NP - P	-1.20404	0.711379	0.10778	0.510157		0.410969	30.2859	2.43422	0.0192125	0.0670863	-4.2765
P55906	2.82196	0.110255	NP - P	0.890112	0.529869	0.110255	0.510529		-0.811888	24.6255	-2.17283	0.035429	0.107805	-4.84966
A0A3Q1ML26	2.71322	0.116866	NP - P	0.381369	0.231527	0.116866	0.519416		-0.358597	30.5956	-3.94398	0.000295343	0.00517965	-0.314423
A6QPQ2	2.4806	0.13267	NP - P	-0.317339	0.201486	0.13267	0.519416		0.261528	31.427	3.34049	0.00175242	0.020737	-2.03108
A0A3Q1LI40	2.45016	0.134924	NP - P	0.205952	0.131573	0.134924	0.519416		-0.230052	31.6	-2.45173	0.0184156	0.0653753	-4.27438
A0A140T897	2.38542	0.139871	NP - P	0.0846416	0.0548026	0.139871	0.519416		-0.0591138	40.8211	-1.6541	0.105492	0.23904	-5.73418
A0A6B9SBL4	2.38229	0.140116	NP - P	0.918053	0.594799	0.140116	0.519416		-0.767162	24.5127	-2.29889	0.0265045	0.0882103	-4.57656
A0A3Q1M5R4	2.35325	0.142411	NP - P	1.04383	0.68045	0.142411	0.519416		-0.959504	26.6389	-1.82276	0.0753951	0.188931	-5.48406
A0A6B9SCG2	2.34061	0.143425	NP - P	0.969529	0.633718	0.143425	0.519416		-0.857029	23.5851	-2.73971	0.00895863	0.0418064	-3.56124
A0A3Q1MIL5	2.31824	0.145239	NP - P	-0.556232	0.365322	0.145239	0.519416		0.452059	28.46	2.3557	0.0231851	0.079652	-4.46531
F1MS32	2.30925	0.145977	NP - P	-0.57436	0.377963	0.145977	0.519416		0.552326	27.0683	2.55932	0.0141414	0.0579254	-4.00961
A0A6B9SBU4	2.30635	0.146215	NP - P	0.251248	0.16544	0.146215	0.519416		-0.231015	30.1305	-1.47372	0.147942	0.3183	-6.06896
A0A6B9SDY9	2.30443	0.146373	NP - P	0.172452	0.113602	0.146373	0.519416		-0.17876	32.9838	-2.47211	0.0175252	0.0653753	-4.19317
P00761	2.30175	0.146595	NP - P	0.493284	0.325138	0.146595	0.519416		-0.55299	32.2081	-1.71828	0.0930401	0.217775	-5.68577
A0A6B9SDP2	2.29626	0.147049	NP - P	-0.457109	0.301654	0.147049	0.519416		0.15403	28.0506	1.37886	0.175169	0.358761	-6.09724
K4JB97	2.28349	0.148114	NP - P	1.33972	0.886575	0.148114	0.519416		-0.749003	33.2441	-3.75981	0.000515035	0.0073135	-0.878165
A6QP30	2.26627	0.149564	NP - P	0.230561	0.153155	0.149564	0.519416		-0.239619	28.2949	-2.02963	0.0486995	0.136487	-5.1182
A0A3Q1NJR8	2.22573	0.153047	NP - P	0.185009	0.12401	0.153047	0.519416		-0.224069	35.4734	-2.56877	0.0138131	0.0576899	-4.00138
P01888	2.21906	0.15363	NP - P	-0.318375	0.213725	0.15363	0.519416		0.32364	28.3783	2.52026	0.0155755	0.0614368	-4.07403
I7CT57	2.17036	0.157966	NP - P	0.121285	0.082327	0.157966	0.52573		-0.118828	36.4159	-1.98623	0.0534957	0.146084	-5.19704
Q3MHH8	2.13822	0.16091	NP - P	-0.990921	0.677662	0.16091	0.527289		0.745654	28.9712	3.10253	0.00340863	0.0279246	-2.62623
G3N3S2	2.07203	0.167186	NP - P	0.299201	0.207857	0.167186	0.531607		-0.323342	29.9488	-2.23313	0.0308726	0.0981471	-4.72946
Q28085	2.03599	0.17073	NP - P	0.212213	0.148725	0.17073	0.531607		-0.258941	32.4033	-2.811	0.00744589	0.0376427	-3.43732
Q29437	2.03272	0.171057	NP - P	0.115885	0.0812809	0.171057	0.531607		-0.115765	34.7914	-1.74204	0.0887515	0.212405	-5.65674
P34955	2.02122	0.172211	NP - P	0.168795	0.118728	0.172211	0.531607		-0.132923	35.3238	-2.04014	0.0475967	0.135175	-5.08578
A0A6B9SCC1	1.95696	0.178834	NP - P	-0.464442	0.332002	0.178834	0.544167		0.451327	30.2525	2.4924	0.0166783	0.0645904	-4.15724
A0A6B9SBM2	1.77581	0.199289	NP - P	0.338167	0.253765	0.199289	0.591317		-0.313368	28.5574	-2.21587	0.0321208	0.0991556	-4.73459
A0A6B9SDM9	1.75221	0.202166	NP - P	-0.718709	0.542951	0.202166	0.591317		0.526937	26.1433	1.99561	0.0524265	0.145024	-5.19216
A0A3Q1NEQ0	1.74821	0.202658	NP - P	0.21754	0.164529	0.202658	0.591317		-0.20733	31.7676	-1.86788	0.0686993	0.174202	-5.4253
F6R7W8	1.7176	0.206479	NP - P	-0.361444	0.275791	0.206479	0.594325		0.326433	28.391	3.13601	0.00310841	0.0264836	-2.59409
A0A6B9SBT1	1.69399	0.209488	NP - P	-0.553869	0.425551	0.209488	0.594947		0.254548	30.7418	1.04929	0.299991	0.499203	-6.54765
P41361	1.65045	0.215185	NP - P	0.160726	0.125108	0.215185	0.603084		-0.13213	32.4057	-1.09902	0.27796	0.485291	-6.53551
Q29443	1.57975	0.224862	NP - P	-0.257433	0.204819	0.224862	0.613027		0.181477	35.4798	1.19279	0.239582	0.452953	-6.42496
P13645	1.57516	0.22551	NP - P	0.486571	0.38769	0.22551	0.613027		-0.179234	29.2903	-1.22378	0.227792	0.441089	-6.34977
G3N0V0	1.56209	0.227367	NP - P	-0.186611	0.149308	0.227367	0.613027		0.168314	38.1353	1.64378	0.107618	0.24129	-5.79162
Q28107	1.5117	0.23471	NP - P	-0.15263	0.124138	0.23471	0.624916		0.11705	32.2177	1.41335	0.164851	0.347655	-6.13295
G3MYZ3	1.45735	0.242977	NP - P	0.2743	0.227218	0.242977	0.638939		-0.361605	28.9179	-2.12863	0.0391363	0.114757	-4.94319
A0A6B9SBJ6	1.4094	0.250588	NP - P	-0.3547	0.298775	0.250588	0.641652		0.379348	28.6025	2.12034	0.0398685	0.114757	-4.93392
ENSEMBL:ENSBTAP00000014147	1.40262	0.251689	NP - P	-0.15594	0.13167	0.251689	0.641652		0.141161	32.4699	1.67756	0.10079	0.23335	-5.7296
ENSEMBL:ENSBTAP00000031900	1.39432	0.253046	NP - P	0.0946263	0.0801366	0.253046	0.641652		-0.105059	34.7909	-1.97996	0.0542224	0.146195	-5.20397
B0JYQ0	1.32426	0.264888	NP - P	0.146977	0.127721	0.264888	0.663778		-0.204503	34.9014	-2.69054	0.0101625	0.0450963	-3.72626
A0A3Q1LKB0	1.29904	0.26933	NP - P	-0.402669	0.353295	0.26933	0.664075		0.466147	27.0456	3.29107	0.00201593	0.022545	-2.19771
F1MLW8	1.28809	0.271287	NP - P	-0.364753	0.321385	0.271287	0.664075		0.255952	31.2351	1.13684	0.26199	0.476956	-6.48412
A0A6B9SCN1	1.25146	0.277982	NP - P	-0.233972	0.209149	0.277982	0.664075		0.324613	30.0591	2.94383	0.00524095	0.0330653	-3.10123
A0A0A0MP92	1.24804	0.278617	NP - P	0.133989	0.119938	0.278617	0.664075		-0.180952	34.5978	-2.73669	0.00902861	0.0418064	-3.58531
A6QPP2	1.23747	0.280595	NP - P	0.227972	0.204934	0.280595	0.664075		-0.244491	32.8679	-2.47306	0.0174849	0.0653753	-4.19323
Q1RMH5	1.21201	0.285439	NP - P	0.323939	0.294246	0.285439	0.668116		-0.332494	26.132	-1.34147	0.186909	0.379158	-6.23594
A0A3Q1LJT1	1.18883	0.289946	NP - P	-0.482798	0.442797	0.289946	0.671289		0.761553	29.3464	3.92163	0.000316129	0.00517965	-0.445232
A0A3Q1N1A7	1.14159	0.299436	NP - P	-0.205505	0.192339	0.299436	0.676185		0.1424	28.6667	1.2837	0.206219	0.414384	-6.2883
A0A6B9SBI1	1.11013	0.305992	NP - P	0.460718	0.437268	0.305992	0.676185		-0.307775	28.5568	-0.891556	0.377662	0.57872	-6.72854
A0A6B9SBJ3	1.10328	0.307446	NP - P	0.226124	0.21528	0.307446	0.676185		-0.3066	27.459	-2.54344	0.0147091	0.0591139	-4.05083
A2I7N0	1.10319	0.307465	NP - P	0.172351	0.164093	0.307465	0.676185		-0.182158	34.8942	-1.51697	0.136694	0.303289	-5.99278
P17697	1.09345	0.309548	NP - P	0.202755	0.193897	0.309548	0.676185		-0.10602	32.1999	-1.18208	0.243762	0.455449	-6.38786
Q3SYR0	1.07952	0.312561	NP - P	-0.142268	0.136927	0.312561	0.676185		0.15735	29.853	1.72531	0.0917544	0.217152	-5.64588
A0A6B9SDW4	1.07164	0.314283	NP - P	-0.41776	0.403554	0.314283	0.676185		0.335442	29.2683	1.90711	0.0632952	0.166757	-5.31782
Q3SZV7	1.01882	0.326176	NP - P	0.0913745	0.0905267	0.326176	0.679567		-0.0857662	35.8619	-1.12429	0.267214	0.478291	-6.51012
A5PK72	1.01777	0.326418	NP - P	0.38562	0.382238	0.326418	0.679567		-0.372888	28.9703	-0.956061	0.34446	0.548234	-6.67819
A0A3Q1M3L6	1.01306	0.327512	NP - P	0.938845	0.932776	0.327512	0.679567		0.0321355	37.3834	0.258735	0.797091	0.893581	-7.06251
P01045-2	1.00831	0.328617	NP - P	0.50712	0.505026	0.328617	0.679567		-0.214514	30.073	-1.22576	0.227054	0.441089	-6.33109
Q9TTE1	0.970537	0.337604	NP - P	0.146612	0.148821	0.337604	0.69144		-0.191699	36.0209	-1.90622	0.0634148	0.166757	-5.34307
P35527	0.907474	0.353404	NP - P	0.476718	0.500432	0.353404	0.712915		-0.222387	33.0254	-0.93124	0.357002	0.561634	-6.67246
F1MKS5	0.902155	0.354784	NP - P	0.29856	0.314334	0.354784	0.712915		-0.278723	31.2851	-1.08416	0.284418	0.487007	-6.5577
A0A6B9SBR2	0.874279	0.362149	NP - P	0.43367	0.463803	0.362149	0.720913		-0.339369	26.9009	-1.24959	0.218303	0.434282	-6.3313
E1BCW0	0.855497	0.367237	NP - P	0.292292	0.316015	0.367237	0.724273		-0.442962	27.0225	-2.21624	0.0320933	0.0991556	-4.7583
F1MJ12	0.832066	0.373732	NP - P	-0.401127	0.439747	0.373732	0.730319		0.230806	28.2796	0.832649	0.409708	0.599577	-6.77821
Q95122	0.793501	0.384796	NP - P	0.332289	0.373029	0.384796	0.74168		-0.222694	26.1439	-0.776528	0.441747	0.625307	-6.82733
Q2KIT0	0.785963	0.387015	NP - P	0.132868	0.149872	0.387015	0.74168		-0.12718	32.2261	-1.88792	0.0658912	0.171157	-5.36694
P02672	0.775955	0.389992	NP - P	-0.18703	0.212321	0.389992	0.74168		0.122364	32.5662	0.955184	0.344898	0.548234	-6.6533
ENSEMBL:ENSBTAP00000016046	0.748628	0.398296	NP - P	-0.199032	0.230033	0.398296	0.748631		0.162253	28.7891	0.775736	0.44221	0.625307	-6.82593
A0A6B9SBM1	0.740957	0.400676	NP - P	-0.483212	0.561359	0.400676	0.748631		0.067803	28.2299	0.268282	0.789783	0.891989	-7.07126
A0A3Q1NJB1	0.712511	0.40969	NP - P	0.089479	0.106005	0.40969	0.758817		-0.0757459	33.5914	-0.885185	0.381049	0.579738	-6.74213
P28800	0.697486	0.414578	NP - P	0.0804946	0.0963826	0.414578	0.759146		-0.0559323	33.2402	-0.736936	0.465219	0.631157	-6.86076
Q32PA1	0.690154	0.416996	NP - P	0.320068	0.385273	0.416996	0.759146		-0.0886564	27.6641	-0.352811	0.725978	0.840398	-7.04587
E1B7G5	0.658607	0.427654	NP - P	0.174778	0.215364	0.427654	0.771951		-0.208728	28.4767	-1.38905	0.172071	0.358761	-6.1755
E1BH06	0.616901	0.442418	NP - P	-0.134699	0.171498	0.442418	0.78874		0.191018	34.3834	2.15283	0.0370664	0.111199	-4.83937
A0A6B9SCH7	0.611578	0.44436	NP - P	0.29712	0.379932	0.44436	0.78874		-0.102209	26.2086	-0.356691	0.723092	0.840398	-7.05723
A0A6B9SCJ6	0.581466	0.455615	NP - P	-0.335168	0.439541	0.455615	0.79717		0.129614	26.9877	0.421928	0.675209	0.796324	-7.03498
A0A6B9SE69	0.574119	0.458432	NP - P	0.183896	0.2427	0.458432	0.79717		-0.150763	28.3668	-1.0764	0.287833	0.487007	-6.52911
A0A0A0MPA0	0.569191	0.460338	NP - P	0.482	0.638878	0.460338	0.79717		-0.432244	32.2519	-0.990626	0.327488	0.53248	-6.64398
Q17QC8	0.543093	0.470651	NP - P	0.190135	0.258003	0.470651	0.801029		-0.241762	26.8745	-1.87367	0.0678778	0.174192	-5.39701
Q32L76	0.530341	0.475831	NP - P	0.455189	0.625049	0.475831	0.801029		-0.331206	29.2475	-0.922982	0.361239	0.561634	-6.67903
A0A6B9SE85	0.52511	0.477985	NP - P	0.29788	0.411071	0.477985	0.801029		-0.361279	28.7381	-1.51118	0.13816	0.303382	-5.98393
K4JDT2	0.519583	0.480278	NP - P	0.253764	0.352048	0.480278	0.801029		0.0437632	34.8763	0.266643	0.791036	0.891989	-7.05294
Q2KI67	0.516966	0.48137	NP - P	-0.305577	0.425001	0.48137	0.801029		0.184931	25.9168	0.650496	0.518881	0.690761	-6.92458
G3N1H5	0.498557	0.489174	NP - P	0.426931	0.604645	0.489174	0.803342		-0.189527	27.863	-0.601853	0.550476	0.710615	-6.87253
E1BH94	0.495936	0.490303	NP - P	0.298664	0.424102	0.490303	0.803342		-0.421593	33.1343	-1.78427	0.0815355	0.197353	-5.54263
A5PKC2	0.452905	0.509507	NP - P	-0.162086	0.240847	0.509507	0.828436		0.136884	29.0069	0.824813	0.414094	0.600014	-6.79074
A0A6B9SDY7	0.442884	0.514172	NP - P	-0.0905471	0.13606	0.514172	0.829686		0.127589	32.2337	1.10834	0.273962	0.485291	-6.52291
A0A6B9SBR8	0.416599	0.526782	NP - P	0.32686	0.50641	0.526782	0.843643		-0.232804	27.9911	-1.01341	0.316613	0.518759	-6.53905
C4T8B4	0.377981	0.54638	NP - P	0.168059	0.273355	0.54638	0.8685		-0.131856	28.6906	-0.894093	0.376319	0.57872	-6.70401
P01030	0.362979	0.554371	NP - P	-0.248615	0.412655	0.554371	0.870796		0.249695	29.1478	0.847448	0.401503	0.599577	-6.78401
A0A6B9SDY5	0.352377	0.560157	NP - P	0.150949	0.254288	0.560157	0.870796		-0.140452	29.4907	-0.750288	0.457224	0.625307	-6.84543
Q9TS85	0.352341	0.560177	NP - P	0.152674	0.257208	0.560177	0.870796		0.0567108	31.6241	0.477838	0.63522	0.773153	-6.93876
A0A3Q1LPG0	0.345135	0.564178	NP - P	0.307766	0.523873	0.564178	0.870796		-0.231719	35.0256	-1.79569	0.079672	0.197327	-5.47673
Q3T004	0.334265	0.570322	NP - P	-0.271203	0.469082	0.570322	0.873946		0.422589	28.0655	1.67149	0.10199	0.233591	-5.74681
O02659	0.314062	0.582107	NP - P	-0.173923	0.310349	0.582107	0.885634		0.167121	29.0771	0.729852	0.469494	0.632925	-6.86044
G3N0S9	0.261186	0.615518	NP - P	-0.0866307	0.169511	0.615518	0.910851		0.0724143	32.8965	0.7113	0.480793	0.644082	-6.86688
A0A452DHX8	0.259969	0.616336	NP - P	0.0974522	0.191131	0.616336	0.910851		-0.044595	27.6943	-0.276699	0.783355	0.891989	-7.07738
A0A3Q1MIN7	0.258084	0.617608	NP - P	-0.16638	0.327506	0.617608	0.910851		0.166174	27.8206	0.845388	0.402639	0.599577	-6.74733
V6F9A3	0.256868	0.618433	NP - P	0.115036	0.226976	0.618433	0.910851		-0.117706	30.0833	-0.749035	0.457971	0.625307	-6.85181
A0A6B9SE14	0.254472	0.620063	NP - P	0.226286	0.448577	0.620063	0.910851		-0.0353293	28.3191	-0.177886	0.85966	0.920138	-7.09059
Q58DL9	0.243055	0.627969	NP - P	0.191432	0.388295	0.627969	0.914699		-0.236056	26.041	-0.767637	0.446956	0.625307	-6.83515
A5D7Q2	0.238383	0.631271	NP - P	0.256557	0.525468	0.631271	0.914699		-0.378517	30.1321	-1.19095	0.240299	0.452953	-6.40002
A0A3Q1MJT2	0.228363	0.638492	NP - P	0.0733844	0.153565	0.638492	0.918911		-0.0802668	35.6457	-0.923469	0.360988	0.561634	-6.66418
G5E5A8	0.204334	0.656645	NP - P	-0.201034	0.444733	0.656645	0.926452		0.244196	27.496	1.03547	0.306321	0.505786	-6.56962
A0A6B9SF17	0.20313	0.657588	NP - P	-0.330393	0.733066	0.657588	0.926452		0.15465	31.0369	0.420294	0.676393	0.796324	-7.01263
P15497	0.194479	0.664466	NP - P	-0.0428316	0.0971243	0.664466	0.926452		0.0463427	38.6273	0.643993	0.523048	0.691983	-6.92641
Q3T101	0.192926	0.66572	NP - P	-0.105499	0.240189	0.66572	0.926452		0.212581	32.1091	1.48615	0.144637	0.314365	-5.97282
A5PK49	0.186921	0.670627	NP - P	0.20098	0.464861	0.670627	0.926452		-0.260818	29.8586	-1.12809	0.265626	0.478291	-6.44325
F1MMK9	0.181954	0.674757	NP - P	-0.154453	0.362089	0.674757	0.926452		0.115832	30.7029	1.16163	0.251881	0.466527	-6.32975
A0A6B9SDR8	0.176951	0.678986	NP - P	-0.100851	0.239747	0.678986	0.926452		0.0945985	29.5952	0.759563	0.451718	0.625307	-6.78159
P04264	0.168587	0.686217	NP - P	0.165516	0.403114	0.686217	0.926452		0.135977	31.3994	1.08738	0.283009	0.487007	-6.47031
Q2KIS7	0.163978	0.690292	NP - P	0.0346014	0.0854478	0.690292	0.926452		0.00617267	33.0358	0.100845	0.920149	0.947791	-7.11562
A0A452DK44	0.160191	0.693691	NP - P	-0.155982	0.389721	0.693691	0.926452		0.0402795	28.6691	0.181435	0.856891	0.920138	-7.09555
A0A452DHZ3	0.158156	0.695537	NP - P	0.055697	0.140052	0.695537	0.926452		0.0105081	28.2366	0.140452	0.888968	0.938734	-7.09841
A0A452DJ14	0.15275	0.700508	NP - P	-0.0527323	0.134923	0.700508	0.926452		0.0686095	28.7025	0.757995	0.452646	0.625307	-6.83683
E1BMJ0	0.145121	0.707701	NP - P	0.0886093	0.232603	0.707701	0.926452		-0.10582	28.2601	-1.14254	0.259638	0.476749	-6.42383
A0A6B9SC93	0.144243	0.708542	NP - P	-0.317683	0.836462	0.708542	0.926452		-0.625488	27.3615	-2.75714	0.00856447	0.0414598	-3.50737
A0A452DI66	0.137717	0.714893	NP - P	0.0392788	0.105844	0.714893	0.926452		-0.0649437	34.2548	-0.804364	0.425673	0.612625	-6.80955
A0A6B9SDW5	0.131847	0.720753	NP - P	-0.149106	0.410639	0.720753	0.926452		-0.163672	29.5834	-1.09967	0.27768	0.485291	-6.48951
E1B726	0.130776	0.721839	NP - P	0.0308819	0.0853967	0.721839	0.926452		-0.0346701	34.1858	-0.451655	0.653819	0.782379	-7.04507
Q3SZZ9	0.128234	0.724436	NP - P	0.0237743	0.0663908	0.724436	0.926452		-0.0125109	35.8725	-0.209369	0.835163	0.907633	-7.11011
P12763	0.126355	0.726373	NP - P	0.0818478	0.230256	0.726373	0.926452		-0.135841	33.5048	-0.964491	0.340268	0.548234	-6.65223
Q3MHN2	0.107926	0.746309	NP - P	-0.0649939	0.197838	0.746309	0.946214		-0.0915051	30.1053	-0.846331	0.402119	0.599577	-6.70794
ENSEMBL:ENSBTAP00000007350	0.0954842	0.760866	NP - P	0.0990125	0.320423	0.760866	0.94773		-0.217014	33.1785	-1.4206	0.162746	0.346649	-6.09967
A0A3B0J3V0	0.0941212	0.762523	NP - P	0.069795	0.2275	0.762523	0.94773		-0.0346551	33.8383	-0.380683	0.705339	0.825479	-6.97922
D4QBB4	0.0930189	0.763872	NP - P	-0.138991	0.455725	0.763872	0.94773		0.0396443	34.7084	0.117417	0.907084	0.944094	-7.13332
Q1RMN8	0.0918578	0.765303	NP - P	0.136791	0.451336	0.765303	0.94773		-0.188602	34.2637	-0.614744	0.542009	0.70395	-6.93922
Q2KJ63	0.084269	0.774911	NP - P	-0.0348286	0.119978	0.774911	0.951523		0.108816	28.3528	1.06111	0.294648	0.494174	-6.5549
P60712	0.0813886	0.778681	NP - P	-0.0822449	0.288289	0.778681	0.951523		0.0395198	27.3848	0.223702	0.824064	0.907633	-7.0891
A0A452DIP8	0.0765685	0.785155	NP - P	-0.103914	0.375532	0.785155	0.951523		0.124031	28.0216	0.62719	0.533898	0.701976	-6.89692
A0A6B9SE50	0.0757801	0.786235	NP - P	0.113477	0.41222	0.786235	0.951523		-0.160452	27.8889	-0.516364	0.608282	0.75328	-7.0024
Q5EAD3	0.0665172	0.799403	NP - P	0.0480607	0.186347	0.799403	0.952189		0.125523	27.6035	1.38242	0.174081	0.358761	-6.12864
A0A6B9SBG6	0.0583083	0.811919	NP - P	0.0617652	0.255787	0.811919	0.952189		0.0983145	26.5496	0.581974	0.563666	0.71696	-6.9221
O46375	0.0504721	0.824774	NP - P	-0.0268395	0.119467	0.824774	0.952189		0.0414966	34.2783	0.556179	0.581012	0.732281	-6.95238
A0A6B9SBF3	0.0500635	0.825473	NP - P	0.162094	0.724445	0.825473	0.952189		-0.371144	29.0998	-1.07583	0.288088	0.487007	-6.51748
A0A3Q1ME55	0.0469923	0.83082	NP - P	-0.0790446	0.364636	0.83082	0.952189		0.125	28.3751	0.833707	0.409118	0.599577	-6.74144
G5E5T5	0.0460629	0.832474	NP - P	-0.0614346	0.286245	0.832474	0.952189		0.108939	32.3253	0.467209	0.642742	0.777865	-7.03203
A0A3Q1M5Q6	0.0443856	0.835504	NP - P	-0.0755914	0.358799	0.835504	0.952189		-0.0885551	31.006	-0.451669	0.653809	0.782379	-7.0131
G3N1U4	0.0439618	0.83628	NP - P	0.0453248	0.216171	0.83628	0.952189		-0.0587254	33.8061	-0.579244	0.56549	0.71696	-6.92324
F1MDS0	0.043128	0.837816	NP - P	0.0993858	0.478569	0.837816	0.952189		-0.0598071	24.917	-0.138814	0.890255	0.938734	-7.12836
P01017	0.0424397	0.839096	NP - P	0.0414404	0.201158	0.839096	0.952189		-0.146665	32.8905	-1.19482	0.238798	0.452953	-6.40577
Q09TE3	0.0398453	0.844021	NP - P	-0.0341934	0.171299	0.844021	0.952189		0.0131216	31.2296	0.115448	0.908635	0.944094	-7.11587
P23805	0.0385791	0.846485	NP - P	-0.0602803	0.306902	0.846485	0.952189		-0.0121946	30.3359	-0.0620711	0.950798	0.968995	-7.1158
A0A6B9SDM5	0.0366943	0.850233	NP - P	0.144837	0.756099	0.850233	0.952189		-0.216891	23.7109	-0.419886	0.676688	0.796324	-7.03195
Q3SYR8	0.0329329	0.858023	NP - P	-0.0878583	0.484136	0.858023	0.952189		0.0471061	28.8194	0.121167	0.904131	0.944094	-7.141
G8JKW7	0.0328064	0.858293	NP - P	0.0405147	0.223683	0.858293	0.952189		-0.0726747	33.2961	-0.50841	0.613801	0.75572	-6.9931
A0A6B9SE37	0.0327757	0.858359	NP - P	-0.0415956	0.229759	0.858359	0.952189		0.0472641	28.4425	0.266059	0.791483	0.891989	-7.1023
A0A3Q1MFI7	0.0307389	0.862781	NP - P	0.0354273	0.202066	0.862781	0.952189		-0.035666	30.5981	-0.212236	0.83294	0.907633	-7.11862
A6QNW7	0.0255283	0.874837	NP - P	0.0418566	0.261971	0.874837	0.95814		0.115165	32.6941	1.24437	0.220199	0.434282	-6.25974
Q2UVX4	0.024577	0.877171	NP - P	0.0144377	0.0920947	0.877171	0.95814		-0.0548156	38.5074	-0.830375	0.410978	0.599577	-6.77662
Q05443	0.021168	0.885939	NP - P	0.0378748	0.260322	0.885939	0.962781		-0.0918959	28.3577	-0.544187	0.589163	0.738187	-6.97903
A0A3Q1LTF2	0.0174758	0.896296	NP - P	0.0727611	0.550404	0.896296	0.969091		0.00974932	26.7121	0.0393072	0.96883	0.9734	-7.10609
ENSEMBL:ENSBTAP00000024466	0.0147277	0.904752	NP - P	0.0412236	0.339688	0.904752	0.973294		0.11388	33.8667	0.773067	0.443771	0.625307	-6.80763
Q17QH1	0.0110074	0.917603	NP - P	0.0171887	0.163833	0.917603	0.975341		-0.0373142	27.794	-0.286015	0.776259	0.891989	-7.07704
V6F7X3	0.0106	0.919136	NP - P	0.0199381	0.193656	0.919136	0.975341		0.00543479	32.5653	0.0441498	0.964992	0.9734	-7.1232
A6QM09	0.0102721	0.920392	NP - P	0.024361	0.240361	0.920392	0.975341		0.0173098	38.4098	0.0996483	0.921093	0.947791	-7.12473
A0A3Q1M616	0.00424829	0.94875	NP - P	-0.0123403	0.189329	0.94875	0.995472		0.0797177	26.8511	0.529329	0.599338	0.746544	-6.9745
P00741	0.00292417	0.957471	NP - P	-0.0135305	0.250214	0.957471	0.995472		0.0970633	29.9024	0.62052	0.538236	0.703339	-6.9336
Q29RU4	0.00214263	0.96359	NP - P	0.0224144	0.484232	0.96359	0.995472		-0.0509607	30.8211	-0.227552	0.821088	0.907633	-7.04009
F1MY85	0.0020946	0.964	NP - P	-0.0236097	0.515868	0.964	0.995472		-0.0267989	34.542	-0.0533821	0.957678	0.971359	-7.14506
A0A6B9SED3	0.00197551	0.965038	NP - P	-0.0195037	0.438811	0.965038	0.995472		-0.0383505	26.9092	-0.14136	0.888255	0.938734	-7.09962
A0A3Q1LK49	0.00109262	0.973995	NP - P	-0.00409579	0.123909	0.973995	0.995472		-0.00266492	35.9591	-0.029336	0.976734	0.976734	-7.13198
A0A6B9SDZ9	0.000723033	0.978844	NP - P	-0.0118302	0.439961	0.978844	0.995472		-0.0201121	30.0046	-0.0630018	0.950061	0.968995	-7.1406
P35908	0.000650014	0.97994	NP - P	-0.00797209	0.312688	0.97994	0.995472		0.0306603	27.6552	0.20933	0.835193	0.907633	-7.06628
A0A6B9SE04	0.000367808	0.98491	NP - P	0.0113578	0.592221	0.98491	0.995472		0.186423	27.7236	0.583311	0.562774	0.71696	-6.93199
Q5GN72	0.000208679	0.988633	NP - P	-0.00276527	0.191424	0.988633	0.995472		-0.0242342	32.0334	-0.200515	0.842036	0.910425	-7.10358
A5D9D2	3.874e-05	0.995102	NP - P	0.000841258	0.13516	0.995102	0.995472		-0.0461093	34.6246	-0.497349	0.621512	0.760817	-7.00801
Q58D62	3.3109e-05	0.995472	NP - P	-0.00146507	0.254615	0.995472	0.995472		0.0408913	30.4006	0.24817	0.805201	0.897947	-7.10227
